# Supplementary material for: Pyroptosis-Related lncRNAs Predict the Prognosis and Immune Response in Patients With Breast Cancer
Source: Front Genet. 2022 Mar 14;12:792106. doi: 10.3389/fgene.2021.792106 (PMC8963933; doi:10.3389/fgene.2021.792106)
Supplement: Supplementary file 2 [file DataSheet1.ZIP › raw data1.csv]

Ensembl_ID	Symbol	TCGA-E9-A1NI	TCGA-A1-A0SP	TCGA-A8-A06X	TCGA-E2-A14T	TCGA-AC-A8OS	TCGA-A8-A09K	TCGA-OL-A5RY	TCGA-BH-A0DG	TCGA-B6-A0I9	TCGA-A2-A0CP	TCGA-A8-A07S	TCGA-AO-A12H	TCGA-AR-A1AU	TCGA-D8-A1X9	TCGA-A8-A07R	TCGA-AO-A12C	TCGA-V7-A7HQ	TCGA-A2-A1FZ	TCGA-AR-A251	TCGA-EW-A1PF	TCGA-BH-A18T	TCGA-AR-A24S	TCGA-AN-A041	TCGA-E2-A1LL	TCGA-E2-A1IJ	TCGA-AR-A24O	TCGA-XX-A899	TCGA-D8-A1XK	TCGA-AC-A5XS	TCGA-BH-A18L	TCGA-OL-A66J	TCGA-PE-A5DD	TCGA-AN-A04D	TCGA-4H-AAAK	TCGA-E9-A5FL	TCGA-E9-A24A	TCGA-BH-A1FM	TCGA-A8-A07C	TCGA-AR-A24Q	TCGA-AR-A2LE	TCGA-AR-A0U4	TCGA-GM-A2DN	TCGA-A7-A13D	TCGA-D8-A1JG	TCGA-E2-A570	TCGA-A2-A04Q	TCGA-A7-A6VV	TCGA-E2-A1IG
ENSG00000064012	CASP8	2.55913862	1.684434849	2.447480047	2.185875356	2.795763407	2.116373611	3.638863123	2.746749373	2.37206773	2.6315268	2.19390401	2.305092258	1.850477263	2.085035502	1.687386409	2.250018582	1.838425509	2.419312812	2.277098062	2.288639999	3.131579668	2.625137182	2.206578361	2.457515755	2.913909978	3.088418937	2.834187416	2.00552234	2.833093507	2.018723598	2.037681277	2.679720785	1.678212809	1.999987504	4.016667525	3.077312431	2.950369562	2.733216186	1.841826266	2.858357491	3.074909376	3.39948325	2.173409951	3.775393302	2.20683086	3.614709053	2.377180441	2.029434862
ENSG00000073605	GSDMB	0.911072196	0.664896551	1.026450802	0.996565726	2.153540581	0.747789778	2.021550868	1.270092661	0.595688652	1.182321792	0.630852886	0.566423077	1.136381362	0.964727944	0.340866972	0.979486034	0.805510478	1.342304708	0.840310541	1.575165863	2.057543485	1.250297203	0.93854973	0.973214408	1.694380543	1.425247324	2.392172191	0.578241454	1.355325756	0.545526239	1.647694137	1.710922768	0.621332503	1.523049202	1.364021991	1.135253862	1.34525837	0.809508443	0.964892664	0.895357114	0.690800028	1.430169325	0.8822948	1.144754153	1.556328378	1.642357868	1.215169162	1.293885839
ENSG00000091106	NLRC4	3.292291922	3.00411943	3.084655569	2.831721315	3.436990196	3.353930816	2.77058684	3.077941166	3.489405402	2.735334155	3.624851261	2.91719695	3.391819831	3.671100208	2.948973005	3.602308042	1.862367951	3.762478423	3.875752428	3.421044808	3.688644076	4.040475922	3.852527455	3.04788165	3.199363693	3.899433231	3.609039263	3.087957853	2.938852207	3.778999149	2.987578593	2.781429118	2.687750299	3.200296128	2.095425357	3.888954494	4.070171869	4.253165386	3.867751207	3.780962405	3.159757278	3.367728764	3.799105364	3.911289132	2.927228602	2.941981325	2.773699076	3.08993583
ENSG00000091592	NLRP1	4.162664797	4.379292571	4.191377892	4.294715409	3.840931107	4.439677149	4.578025005	3.922787854	4.051248472	3.601811967	3.96255623	3.388069049	3.598619364	3.575282637	3.457531482	3.743217957	2.909796415	3.903205279	4.944987001	4.18845832	3.653483271	3.68252218	4.031976844	4.484745876	3.704572505	3.745634771	3.465413725	3.90762033	3.69255179	3.725334708	3.870681459	3.300926078	5.17522549	3.523495034	3.504492379	4.178620669	4.749211314	4.249389411	3.815643347	3.820296833	4.537608046	4.287948028	4.415384254	4.96987435	3.829934536	3.905321544	3.729845299	3.320549075
ENSG00000103313	Pyrin	2.154318128	2.380720969	2.729716936	2.160805397	2.467310731	2.027842968	2.740864693	2.25622161	2.137137254	1.831660537	2.870082573	2.264160952	2.044892423	2.170810269	2.181590084	2.389983879	1.089254118	2.025866866	2.310234529	2.266985481	3.33023626	2.653615778	2.558642323	3.107397755	2.287108539	2.506896966	2.474000707	2.334328318	2.78780209	1.881994794	2.306870673	2.279595463	1.463718378	1.579864181	1.91212841	2.810609001	2.327411352	2.516252834	1.894492177	2.445829585	2.189204161	2.936990523	1.989796803	3.295463187	2.531847176	2.574856863	2.212992227	2.15169833
ENSG00000103490	ASC	0	0.247593112	0.590237631	0.060990555	0.062561802	0.09025323	1.059921867	0.886790242	0.31197706	0.492025537	0.852689013	0.467477793	0.420049719	0.267401025	0.042830231	0.143457654	0.34767871	0.760325534	0.31713772	0.473639594	0.245803444	0.164910905	0.19448885	0.330043672	0.760984002	0.390093208	0.608606364	0.339891236	1.488794115	0.213841672	0.107507627	0.300422749	0.428188194	0.545545984	1.368226351	1.004927101	0.50634142	0.494269733	0.631450342	0.062376457	0.032327715	0.059546972	0.049205112	0.589842333	0.01481599	0.769386497	0.475542117	0.309403636
ENSG00000104518	GSDMD	2.043295597	1.874051793	1.936491722	2.095471304	2.09337702	2.071946905	2.356954197	1.777865674	2.159723823	1.869121059	2.35808592	2.222133834	1.933025409	1.614309108	1.243139044	1.501414594	2.029189252	2.320608718	2.248328383	1.801297532	1.457238666	1.375140824	1.557747225	2.029988065	2.046974781	1.948980869	1.819889591	1.440764336	2.116875739	1.445181185	1.419002082	2.492450177	1.505686231	2.265559371	1.715425607	2.370313938	1.288846751	2.109476659	1.139104273	1.677683419	1.706382096	1.838051647	1.152496017	2.110370321	2.15425025	1.957373713	1.856665244	2.056313273
ENSG00000105928	GSDME	0.521957679	0.142936161	0.126569925	0.439959213	0.06943723	1.887451795	0.42532886	0.220714745	0.057736864	0.072287792	0.896014073	1.042633842	1.13515475	0.31723128	0.03582586	0.086123763	0.494981422	0.204596956	0.021106834	0.049670561	0.087266011	0.030055339	0.024961608	0.022250983	0.167295985	0.109034513	0.274262332	0.006044297	0.523610299	0.879630073	0.120907984	0.121421576	0.006068671	0.13207625	1.0340108	0.482830431	0.097083258	0.032003581	0.041316689	1.061860099	0.059382158	0.434682915	0.016984918	0.166278805	0.538244274	0.161486946	0.066246858	0.064721298
ENSG00000125538	IL1��	0.628980454	1.25525654	0.894351807	1.076807134	0.71685646	0.562372756	1.304467083	1.117902882	0.491080269	0.487129827	0.783484136	0.545174057	0.572247044	0.975396263	0.349841563	0.465768031	0.231918146	1.587668173	1.291396294	0.8421033	0.585503166	2.007778024	0.575660852	0.418978562	0.697540952	0.811895868	1.067514539	0.969781111	0.939633893	0.498681451	0.752182483	0.53285598	0.308872353	0.692866191	0.506739526	1.155175047	0.605532077	1.013617463	0.609008331	0.346968237	1.679502915	0.907982435	0.935581556	0.970427531	0.418623429	0.900777727	0.862185207	0.649336121
ENSG00000132906	CASP9	4.369101998	2.770535814	4.067277529	4.290792302	3.893606214	4.052184141	4.265028489	2.943225891	3.837491512	4.496999091	3.828914764	3.556403771	3.888281319	2.866941337	2.941636198	3.356218847	6.362500523	3.278491635	2.252651931	3.708249568	4.433652741	3.265995408	2.377291022	2.683028723	3.677192053	2.939475871	4.270513518	3.017081232	5.069228415	5.036554845	4.14508127	4.564872198	3.785200224	4.341057932	4.017808223	2.978777204	1.808066444	1.956122071	2.301162323	3.307675927	3.767679115	4.170305454	3.00591514	4.370852814	4.169126478	4.706241048	4.04355396	4.044945919
ENSG00000137752	CASP1	1.956555925	2.615495094	2.324710529	1.809579424	2.137386062	1.973362817	3.647295594	2.275040493	1.898964749	1.717503175	2.587491627	1.567854872	1.154045758	1.58097428	1.65200585	1.060089148	1.424079662	2.365275055	3.48554474	1.657923943	1.909065304	2.977180549	1.549643626	4.219551875	2.299387325	2.087905433	2.950605512	1.867413121	3.72658689	0.946608357	1.717867843	2.372649705	0.588918045	1.478232874	2.648076601	4.095040513	2.995813018	2.159388917	1.774402271	5.235266609	3.592521375	3.790425661	1.886995426	2.472860753	2.439205035	3.648054007	1.974829852	1.045333715
ENSG00000137757	CASP5	1.34637816	2.02860082	0.447949269	0.351674007	1.158457559	0.435166571	0.699128405	0.943703785	0.679458406	0.409493872	0.858085499	1.346880563	0.550648107	0.612408079	0.637494938	0.461031467	1.138335311	1.489766343	2.504486041	1.658248537	0.893853689	1.165393655	0.788813617	2.079992976	1.940470194	1.893006767	0.975758674	3.493570691	1.426891403	0.941596256	1.007207651	0.398722575	0.221476203	0.662296952	0.920558694	2.484027769	1.607752694	1.40160863	0.95718517	0.486455686	4.095393703	1.477510617	0.995102918	1.570113289	1.080847491	1.585927284	1.20375532	1.524741765
ENSG00000138794	CASP6	0.048018116	0.115263718	0.179147683	0.066892773	0.23936687	0.101046005	0.17866849	0.124814661	0.113059598	0.079963228	0.094645072	0.122401338	0.089472309	0.190741784	0.108472558	0.171889695	0.111975822	0.139334688	0.142691326	0.19727082	0.095145548	0.127583496	0.158525169	0.093875387	0.181959903	0.126218352	0.336569865	0.364886122	0.22536716	0.062620423	0.069325902	0.14046443	0.04776626	0.123428546	0.096571653	0.253842825	0.02648792	0.175522213	0.092598172	0.052142482	0.611466721	0.108355257	0.175825989	0.220495451	0.093391208	0.297831498	0.138502811	0.069865429
ENSG00000139218	CASP11	0.575102313	0.549337774	0.433279336	0.718299355	0.914600808	0.561267439	1.554135958	0.870178671	0.287139447	0.709354845	0.751403276	0.77283512	1.221756391	0.755596719	0.396615237	0.473336839	0.473377672	1.295829149	0.679963116	1.003835557	0.358679992	1.298036966	0.567937917	0.150589473	1.243474289	1.406336898	2.064194535	0.783876386	2.428107898	0.384697566	0.656036508	0.778446522	0.121806952	1.048641585	0.551763106	1.573504957	0.251979164	0.755367342	0.755584428	0.578181621	2.308971246	1.306631238	0.579381546	0.922672071	0.712599425	1.047575821	0.83301574	0.694792859
ENSG00000147697	GSDMC	0	0.171056648	0.127444994	0.032358504	0.017802022	0.090300333	0.744472571	0.099442323	0.077018156	0	0.058036419	0.181437984	0.01543976	0.124430982	0.204078981	0.032143747	0	0.089421872	0.154214435	0.098369916	0.147523622	0.246820974	0.049850116	0.150020488	0.098642805	0.069593334	0.116837421	0.335917216	0.191770001	0.075481178	0.057469264	0.122262538	0.0242958	0.107352788	0.042556018	0.241204498	0.078731847	0.144613513	0.159693441	0.017748464	0.33858805	0.373094743	0.068462661	0.966121363	0.041129096	0.308698351	0.184886812	0.142716924
ENSG00000150782	IL18	3.810903678	4.215458041	3.965095271	3.236526623	3.845734985	3.560270858	4.515399688	3.998861259	3.563225446	3.974013197	4.441916521	4.074541127	3.5830978	3.83269282	2.460162654	4.03363886	3.700176842	4.572960866	2.416733384	4.208300363	5.380355925	3.548654835	3.320130711	3.893940711	3.969881524	3.40446044	3.679092568	3.309096329	3.540379946	3.614048943	4.083166112	4.932680021	5.552776037	4.019913489	3.302639463	4.15594999	3.999061663	3.392684063	2.781905152	4.446360712	3.712713717	4.328664371	4.017508106	4.466509509	4.785212619	4.662238988	2.927831816	3.571240998
ENSG00000162711	NLRP3	0.569882669	0.09532292	0.170288852	0	0.396854586	0	3.002269613	0.278530726	2.403141261	0.408843487	0.100824837	0.411043663	0.349810081	0.257621466	2.466114659	0.118460228	0.310646532	0.789619681	2.746102963	0.342571763	0.707424475	0.293368717	0.09968165	3.435578189	0.829893549	0.36693723	0.952367634	1.260063462	0.147950535	0.107980872	0.380019917	0.841413382	1.10869123	0.355512715	1.101109037	0.289445889	0.470407662	0.316356776	0.342163606	0.155983078	1.170931721	0.957252966	3.230225748	1.825931307	0.646062987	3.645026653	1.251602441	0.210046467
ENSG00000163568	AIM2	2.41540564	2.441024187	2.07290105	1.67823717	2.632442833	2.179983314	3.553895821	2.327471263	1.945794459	2.346161524	1.785536242	1.813699717	1.854824519	2.192470007	3.399753226	1.526912706	1.384301892	2.358732669	2.465827705	1.909076814	3.182769071	2.648176445	1.497643099	2.774666812	2.841797915	2.872468737	2.924821368	2.856828339	3.127973949	1.479337271	2.046707377	2.02323713	0.897421571	1.845585544	3.41494172	3.516400967	2.039450419	1.998459267	1.897114023	1.716373152	3.302854236	4.054624202	1.583763714	3.627854715	2.284464176	3.747209336	2.448876419	1.828463053
ENSG00000164305	CASP3	0.572488805	0.559570716	1.227596171	0.124159302	1.137718673	1.201691598	1.901770056	0.620306021	0.659359426	0.348696729	0.257211511	0.566986799	0.268588427	1.331612722	0.744711373	0.135135884	0.149124182	0.325796257	0.754425428	0.408724709	0.328785793	0.758945445	0.125048872	1.908443629	0.858473183	0.435590993	1.91795911	1.124024275	1.37208594	0.25282251	0.280588081	0.445829279	0.047740924	0.407604932	1.670170104	1.437678399	0.142360964	1.289373646	0.692563737	0.222498592	1.512470877	1.6646235	0.760537265	1.636222414	0.185863156	2.696646304	0.700513575	0.370693686
ENSG00000167914	GSDMA	1.072100339	1.930501792	0.615030786	0.953242633	1.042454623	0.480552781	0.985870988	1.308549203	0.624148545	0.929379815	0.836661043	0.615750668	0.879248859	1.047181118	0.55411204	0.994038952	0.492716487	1.365519887	1.143449148	0.979826527	0.590452837	1.622529543	0.865951332	3.877838831	1.090944975	1.112364315	0.949744433	1.278321936	1.121183492	0.347456107	1.103623433	0.826029636	2.078188449	0.91782744	1.085597064	1.366064622	1.066241943	1.360971794	0.747774211	0.576971234	1.560754467	0.815946815	1.184873375	1.439988771	0.900529215	0.913000555	1.543914712	1.19276079
ENSG00000174885	NLRP6	5.728258463	3.766413587	6.126888721	4.067725873	4.078825654	4.151957768	4.849707651	4.362633926	3.575703495	4.517803341	4.809831373	4.213686373	2.956990128	3.18148333	2.107430102	2.921344031	6.818288782	5.517697044	1.893209737	4.563586393	5.424819121	3.475166178	3.405337586	1.85830853	5.407986064	4.101137664	4.11343369	3.139838914	7.606962614	3.582874248	3.620076084	6.335916737	4.500875721	3.825709074	7.223193197	4.860299687	2.718527465	1.691721444	2.647266717	4.97956754	4.411588919	6.147761656	4.896808766	3.678960078	6.087904069	4.261525674	3.467338167	3.330304322
ENSG00000196954	CASP4	0.182316658	0.057106988	0.204120804	0.294536548	0.21927171	0.227481104	0.225932082	0.142082755	0.096026332	0.112147553	0.226529069	0.079723541	0.10275843	0.31900862	0.018227472	0.212082977	0.011017136	0.127010437	0.197944238	0.163208071	0.084145873	0.401383195	0.186835502	0.0336222	0.095040157	0.323572328	0.245538977	0.121348984	0.140519529	0.208898455	0.104081277	0.072862859	0.036438891	0.130671896	0.053215064	0.39861991	0.184096019	0.195267689	0.131119291	0.120356189	0.443022234	0.191868624	0.056709457	0.291520208	0.397245339	0.091309442	0.223064318	0.296489019
ENSG00000249437	NAIP	0.784128248	0.677689424	0.637929601	1.612009766	1.713493647	2.324442007	1.450953878	0.948500348	4.077053876	1.370712602	0.500799165	1.182297918	1.557544477	1.865139648	0.705247715	0.698316286	1.549190818	1.007358217	1.231357228	1.331408475	1.200983551	1.744424511	1.817070822	0.387479332	1.141903349	1.190149989	1.978290453	0.530696171	1.715600608	1.124460262	1.714820262	2.483852758	1.965390103	1.493336594	3.27326527	0.813940655	0.209464001	1.70838007	0.849955739	1.556922889	0.887580841	1.466343858	1.356825509	1.611974893	0.998527496	1.482967939	1.116527563	2.107014965
ENSG00000082929	LINC01587	0.263230456	0.040815203	0	0	0.048183584	0	1.789177142	0.023278508	0.03562321	0.066521878	0	0.068846009	0.122068922	0.014736041	0.096631865	0.043785136	0	0.073783804	0.286011573	0.096174193	0.01759596	0.016638817	0.051112416	0.089815471	0	0.057354127	0.046789341	0.0329956	0.232653149	0	0	0.42515804	0.12817638	0	0.140597704	0.103890636	0.018328707	0.245377842	0	0.024220016	0	0.068240876	0.075842691	0.648891372	0.283965329	0.062809709	0.020605018	0
ENSG00000083622	AC000111.6	0	0.122781616	0	0	0	0	0	0	0	0	0	0	0	0	0	0	0	0.148343524	0.035821368	0	0	0	0	0	0	0	0	0	0	0	0	0	0.050959563	0	0.088653376	0	0	0.089190917	0	0	0.237804953	0	0.031436927	0	0.085726027	0	0	0
ENSG00000093100	XXbac-B461K10.4	0.015449937	0.005556213	0.040275849	0.035666918	0.242060707	0.013646209	0.024231651	0.037380247	0.004841865	0.045063085	0.016245565	0.009451369	0.044970325	0.019781337	0.069953422	0.005965834	0.024105985	0.053296873	0.120834572	0.062806413	0.03759661	0.035564845	0.018537604	0.008283939	0.009358016	0.071626378	0.134246829	0.008948495	0	0.009470167	0.007170825	0.061258631	0.133338841	0.02707415	0.077324546	0.014413578	0	0.085348917	0.056555634	0.045264525	0.011186428	0.049266796	0.176428069	0.02428052	0.015265482	0.022839006	0.033105687	0.024318758
ENSG00000099869	IGF2-AS	0.186571568	0.057619405	0.01227042	0.012055174	0.4417549	0.010304866	0.083547412	0.056024437	0.050326812	0.131888095	0.032492118	0	0.075510359	0	0.026781812	0.112717999	0.592979725	0.108438609	0.009475568	0.108772796	0	0.00677379	0.020955921	0.049279089	0.095881809	0.091958873	0.155331775	0	0.306448265	0.049313407	0.183075858	0.156408555	0.00678195	0.417683656	0.058704143	0.035968594	0.029628438	0	0.006677656	0.029426058	0	0.009419741	0.004159217	0.042463338	0.478350788	0.008655907	0.008395301	0.080929717
ENSG00000103472	RRN3P2	0.320559106	0.17429152	0.359110716	0.312274657	0.256043004	0.307077454	0.701586018	0.698463246	0.192760885	0.190021754	0.257496615	0.165448727	0.362176275	0.268064871	0.164215582	0.40245859	0.208834511	0.421353326	0.340849586	0.357342757	0.227548599	0.651689648	0.498176388	0.117920801	0.482358247	0.281069914	0.616059354	0.35819597	0.410024394	0.227075952	0.423146683	0.455111166	0.157683067	0.395285289	0.417831311	0.297422625	0.204859919	0.231592929	0.234203022	0.11660252	0.281981035	0.55940096	0.275865374	0.323111949	0.394689715	0.648820929	0.371001882	0.350492615
ENSG00000115934	RP11-153K16.2	0	0	0	0.013007848	0	0	0	0	0	0	0	0	0	0	0	0	0	0	0	0	0	0	0	0	0	0.099013778	0	0	0	0	0	0	0	0	0	0	0	0	0	0	0	0	0	0	0	0	0	0
ENSG00000116652	DLEU2L	0.100429376	0.072689064	0.141954253	0.103652138	0.56380855	0.466566003	0.086597397	0.152957411	0.108038848	0.127904654	0.150939608	0.094933051	0.206875949	0.236538089	0.079573314	0.240756632	0.009831144	0.324223637	0.159624137	0.217245851	0.153808179	0.241607756	0.171147111	0.010078922	0.212197553	0.515362994	0.410547758	0.048356954	0.027294468	0.137795827	0.14951032	0.203916252	0.383182888	0.223057078	0.066154331	0.242890495	0.332910433	0.024124948	0.109194479	0.215062273	0.073300519	0.124158283	0.57324994	0.137333764	0.072862622	0.22048406	0.072873461	0.065662345
ENSG00000117242	PINK1-AS	1.215045969	1.682657754	1.622628277	1.116138141	1.486337336	1.250597913	1.247904035	1.046409335	1.119263334	1.446051732	1.469184044	1.410485547	1.433060645	1.234449773	0.443555147	1.277917718	1.459823422	1.435447215	2.072529125	1.20861277	1.609329665	1.256301256	1.122913216	1.323850882	1.213215623	1.832128387	1.143415825	1.192131936	1.081053633	0.675027631	1.024225711	0.858672186	1.328956511	1.404331945	1.021325118	1.508597284	1.467409939	1.639518735	0.855080174	1.403546925	1.817612561	1.354242677	1.145797828	1.086953739	0.95824774	0.95056164	1.148776772	1.206761124
ENSG00000120664	SPART-AS1	0.091707872	0.921304495	0.142144654	0.267165228	0.222850446	0.081247525	0.463186151	0.246922571	0.02926565	0.255087988	0.18657614	0.31079849	0.283482898	0.20349285	0.053607523	0.234888898	0	0.331224305	0.747602679	0.26714786	0.699247024	0.131044969	0.055772995	0.049773709	0.397637816	0.262391377	0.462881051	1.242073666	0.173136674	0.028672132	0.27812588	0.54864774	0.319067202	0.365904446	0.343129091	0.166603583	0.197522644	0.286318549	0.026795529	0.115387199	0.307133476	0.662061156	0.356421471	0.186432771	0.474108232	0.256452349	0.486364443	0.175722927
ENSG00000122043	LINC00544	0	0.031730587	0	0	0.037480135	0	0.112825885	0.035921848	0.013907975	0.026141347	0	0	0	0	0	0	0.045956694	0	0.026984615	0.030504102	0	0.012911227	0	0.047100234	0.104344669	0.087949623	0.156986038	0.025636017	0.042835555	0.013624446	0	0.108513149	0.012926747	0.057885931	0	0.120083122	0	0.011470297	0.012728373	0	0	0.201821817	0	0	0	0.096219899	0	0
ENSG00000122548	KIAA0087	0.031055655	0	0	0.461101837	0.127369232	0.006910925	0.008207621	0.07457224	0.019471827	0.098332817	0.010964249	0.019037881	0.067627608	0.004019763	0.009025485	0.099206448	0.008164821	0.066999888	0.003180577	0.063451996	0.004803368	0.053570691	0	0	0.073967581	0.067310422	0.05701846	0	0.030176555	0	0.084638445	0.171226231	0	0.006887765	0	0.004871106	0.009991339	0	0	0.006622664	0.005662821	0.00631668	0.002787408	0.008224266	0.023076117	0.005803963	0.022385625	0.024572103
ENSG00000124835	AC105760.3	0	0.021438889	0	0	0.012725599	0	0	0	0	0	0	0	0	0.007707145	0	0	0	0	0	0	0	0.00870506	0.009020198	0	0.018098964	0.040138635	0	0	0	0	0	0.030034435	0	0	0	0.009336915	0.00959185	0	0.008581598	0	0	0.012102237	0.041840328	0	0	0	0	0.023594372
ENSG00000124915	MYRF-AS1	0	0	0	0	0	0.01023378	0	0	0.014458833	0	0	0	0	0.011886277	0.013360348	0	0.024075644	0	0	0.007991837	0.014195841	0.006727005	0.006970708	0	0	0.007836643	0.009548736	0.013385082	0	0.007099447	0	0	0	0	0.06968949	0	0.029425403	0	0	0.019548559	0	0	0.013054299	0	0	0	0	0
ENSG00000125462	MIR9-1HG	0.010877625	0.701834724	0.039644803	0.018217514	0.038840534	0.014385004	0.139081799	0.035063014	0.011883324	0.028672076	0.007635884	0.026418835	0.057054844	0.011157427	0.031151677	0.037333496	0.093717725	0.01660135	0.070247492	0.049892019	0.354328766	0.015733048	0.008173613	0.69899532	0.019663885	0.012847581	0.022303395	0.017248432	0.023669201	0.036273829	0.005044377	0.024533695	0.103869569	0.004794822	0.188189448	0.023566012	0.013881814	0.022301395	0.013966883	0.004610147	0.205651162	0.019681838	0.316097797	0.014272647	0.037271289	0.069114816	0.013666938	0.015006258
ENSG00000125514	LINC00029	0	0	0	0	0	0	0	0	0	0	0	0	0	0	0.114483283	0	0	0	0.007598635	0	0	0	0	0	0	0	0	0	0.036028856	0	0.017277464	0	0	0	0.163260006	0	0	0	0.010688022	0	0	0.029980899	0.010543783	0	0	0	0	0
ENSG00000125804	FAM182A	0.011570319	0.088804893	0.006096306	0.005989141	0.029267108	0	0.042024754	0.064614416	0.021600875	0.027130331	0.024232246	0.014114182	0	0.011867867	0.019963529	0.008914372	0	0.015147172	0.039515458	0.031656335	0.106369411	0.006716568	0.003484143	0.012373268	0.048331463	0.034880767	0.014277379	0	0.038964959	0	0	0.123281763	0.01007527	0.040310536	0	0.014373099	0	0.00596555	0.003314421	0.043550734	0.012543304	0.009340239	0.092220725	0.033188524	0.011431999	0.004297799	0.020721677	0
ENSG00000125899	LINC02871	0	0	0	0	0	0	0	0	0	0	0	0	0	0	0	0.056876508	0	0	0	0	0	0	0	0	0	0	0	0	0	0	0	0	0	0	0	0	0	0	0.042425202	0.062376457	0	0	0	0	0	0	0	0
ENSG00000128254	C22orf24	0.037827347	0.156081012	0.039759457	0.077106816	0.094391205	0.098084349	0.15244542	0.030815594	0.011918023	0.129543615	0.140720915	0.090680814	0.082150037	0.029190686	0.0962055	0.043588418	0.151688689	0.097132682	0.195989891	0.089560422	0.023307977	0.032938717	0.078395188	0.118033769	0.089809625	0.050863914	0.135455538	0.147264869	0.036758989	0.023256073	0.102685797	0.093416061	0.054551909	0.113434844	0.076345544	0.125445179	0.09474753	0.140820502	0.155525815	0.168109552	0.067662783	0.16074309	0.045305932	0.068821215	0.161068865	0.014131501	0.31984811	0.10219506
ENSG00000129816	TTTY1B	0	0	0	0	0	0	0	0	0	0	0	0	0	0	0	0	0	0	0	0	0	0	0	0	0	0	0	0	0	0	0	0	0	0	0	0	0	0	0	0	0	0	0	0	0	0	0	0
ENSG00000129845	TTTY1	0	0	0	0	0	0	0	0	0	0	0	0	0	0	0	0	0	0	0	0	0	0	0	0	0	0	0	0	0	0	0	0	0	0	0	0	0	0	0	0	0	0	0	0	0	0	0	0
ENSG00000130600	H19	4.086063127	6.599993482	2.834485086	3.200633826	5.130626378	1.890704674	3.67202812	3.581551162	1.635284971	4.113795182	2.250648887	3.26143618	1.893907941	2.533210488	1.359032565	3.846870069	3.57626289	2.816937009	3.134171456	3.718356785	1.968042917	2.790170063	3.639988139	4.661365151	3.967691103	3.847052016	3.880837461	0.762007265	5.071371916	2.869093574	4.913895047	5.131295196	2.36157857	3.446763126	6.261446758	3.453892012	2.259350608	2.174426586	3.7975352	4.030904639	2.006157697	3.0423099	5.954358936	2.325680936	3.886273213	2.436311629	2.533326704	4.168355773
ENSG00000131007	TTTY9B	0	0	0	0	0	0	0	0	0	0	0	0	0	0	0	0	0	0	0	0	0	0	0	0	0	0	0	0	0	0	0	0	0	0	0	0	0	0	0	0	0.014715639	0	0	0	0	0	0	0
ENSG00000131484	RP11-798G7.5	0	0	0	0.092229087	0.051212531	0.104599269	0	0	0	0.07067568	0.27389362	0	0.044484576	0.061698791	0.06920422	0	0	0.052722816	0.024718363	0.082262094	0.073444351	0	0.106672679	0.064279618	0.072434405	0.193879463	0.144331214	0	0	0.108575122	0.211262614	0.060600606	0.069603405	0	0	0.037708022	0.284108958	0.031280109	0	0.051060217	0.086225036	0	0.021682695	0	0	0.04483259	0.166640443	0.047713948
ENSG00000131538	TTTY6	0	0	0	0	0	0	0	0	0	0	0	0	0	0	0	0	0	0	0	0	0	0	0	0	0	0	0	0	0	0	0	0	0	0	0	0	0	0	0	0	0	0	0	0	0	0	0	0
ENSG00000131548	TTTY6B	0	0	0	0	0	0	0	0	0	0	0	0	0	0	0	0	0	0	0	0	0	0	0	0	0	0	0	0	0	0	0	0	0	0	0	0	0	0	0	0	0	0	0	0	0	0	0	0
ENSG00000132204	LINC00470	0	0.005917863	0	0.012765605	0	0	0	0.006707487	0.005157101	0	0	0.005041612	0.01211346	0.025237939	0.009512582	0	0.017160186	0	0.003352596	0	0.005063001	0.05179746	0.067934436	0.879996222	0	0.005576622	0.026994495	0.004772977	0.023909932	0.005051655	0.00763729	0	0	0	0.016824551	0	0	0.004250944	0.004718488	0	0	0.071599916	0.01682923	0.004340636	0	0	0	0
ENSG00000132832	RP11-445H22.5	0.157274764	0.332817076	0.501156338	0.278004003	0.763797421	0.384054869	0.618205605	0.129085434	0.219591091	0.570353334	0.352644686	0.1770647	0.367733443	0.24570088	0.118251558	0.204121668	0.118802805	0.211836347	0.429894407	0.397622163	0.203277624	0.286073231	0.224028752	0.074234913	0.50354966	0.289544289	0.406172903	0.1310443	0.400175604	0.056942807	0.242156561	0.136759819	0.013708127	0.350530673	0.400264964	0.218692349	0.506303125	0.16161598	0.202133154	0.134112855	0.050588858	0.398939374	0.159059093	0.219430931	0.295831604	0.328896151	0.114731475	0.36263436
ENSG00000136275	C7orf69	0	0	0	0	0	0.071633628	0	0.033416872	0	0	0.028879055	0	0	0	0	0	0.042762258	0	0.016780054	0.028373221	0.025281044	0	0	0	0	0	0.033854354	0	0	0	0	0	0	0.036141073	0	0.050822462	0	0.083184082	0	0	0.029766932	0	0.014714323	0	0	0	0.029590901	0
ENSG00000136315	RP11-84C10.2	0	0	0	0	0.082229779	0	0.100990872	0	0	0	0.195893987	0	0.139674454	0.050273018	0	0	0.100480716	0.240306413	0.153414739	0.19265025	0	0.21445393	0.115089648	0	0.115798879	0.128803215	0.079877294	0.213891417	0	0	0.089488506	0	0	0	0.277550154	0	0	0	0	0	0.378403597	0	0	0.051481594	0.184741526	0.140731812	0	0.076667882
ENSG00000137808	RP11-809H16.2	0	0	0	0	0	0	0	0	0	0	0	0	0	0	0	0	0	0	0	0	0	0	0	0	0	0	0	0	0	0	0	0	0	0	0	0	0	0	0	0	0	0	0	0	0	0	0	0
ENSG00000145063	AC062028.1	0.696134303	0	0.511760288	0.658539618	0.336923519	0.021772404	0	0.088137021	0.045824459	0.029002048	0	0.081121055	0.235490537	0.446006797	0.116977837	0.074560462	1.641904006	0.032213801	0.210706373	0.017017526	0.117014152	0.169655909	0.142031141	0.013231566	0.222302141	0.112955154	0.136575678	0.028441962	0.495674004	0.198522026	0.022822291	0.511044019	0.028555768	1.343815734	0.121805072	0.572709	1.526877594	0.031623248	0.154678922	0.091619953	0.017856886	0.01990906	0.14930314	0.019456997	0.318215937	0.027363738	0.069729436	0.218091445
ENSG00000145075	CCDC39	0.731237251	0.120102345	0.189188767	0.481046421	1.106576924	0.721987984	0.373314806	0.325889921	0.871892096	0.462912604	0.368333828	0.430281161	0.522354372	0.40722144	0.259848198	0.554300845	0.071135223	0.725541251	0.414572822	0.667316972	0.441753467	0.507032746	0.808180492	0.167455066	0.658372712	0.83115671	1.06660074	0.166691375	0.41397915	0.296081304	0.822035046	0.531301965	0.183040347	0.565071226	0.215409168	1.109503177	0.629781486	0.818407182	0.208735976	0.921252454	0.106503515	0.69630782	0.385519134	0.230718425	1.141145989	0.268046351	0.591674759	0.436975436
ENSG00000146521	LINC01558	0.046240713	0.739211417	0.048595366	0.116544442	0.351989585	0.093673684	0.282554743	0.234450311	0.06689439	0.173738523	0.043276148	0.188001214	0.243161242	0.215977557	0.170244019	0.293535342	0.063928828	0.262111675	0.139221868	0.512230666	0.101940361	0.249451808	0.509768443	0.033126555	0.227267729	0.450618603	0.259031778	0.640059812	0.408100731	0.101719399	0.334887941	0.577314002	0.062254491	0.093368984	0.077955908	0.367651405	0.106059152	0.223553361	1.043064972	0.254398337	1.447229703	0.243558263	0.129546284	0.177870759	0.318128751	0.21525121	0.408928893	0.196237458
ENSG00000146666	LINC00525	0.185592017	0.292689759	0.114380505	0.085142492	0.023806199	0.165018262	1.521938616	0.131755665	0.034912186	0	0	0.017170066	0.080894756	0.445865011	0.169202828	0.021616361	0.085946579	0.072329965	0.078197236	0.057312256	0	0.048371117	0.066417482	0.143907957	0.033803833	0.018983695	0.154507585	0.016258815	0.251579167	0.034205505	0.101127569	0.028219332	0.064216762	0.048942892	0.028652264	0.118163645	0	0.228437708	0.093862174	0.358386625	0.020312164	0.560313634	0.029865522	0.141502753	0.027687074	0.301620644	0.020191654	0.022165482
ENSG00000147753	TTTY7	0	0	0	0	0	0	0	0	0	0	0	0	0	0	0	0	0	0	0	0	0	0	0	0	0	0	0	0	0	0	0	0	0	0	0	0	0	0	0	0	0	0	0	0	0	0	0	0
ENSG00000147761	TTTY7B	0	0	0	0	0	0	0	0	0	0	0	0	0	0	0	0	0	0	0	0	0	0	0	0	0	0	0	0	0	0	0	0	0	0	0	0	0	0	0	0	0	0	0	0	0	0	0	0
ENSG00000149443	SCP2D1-AS1	0	0	0	0	0	0	0	0	0	0	0	0	0	0	0	0	0	0.039261462	0	0.031035699	0	0	0	0	0	0.030437705	0	0	0	0	0	0.045159205	0	0	0	0	0.028803649	0	0	0	0	0	0	0	0	0	0	0
ENSG00000149656	LINC00266-1	0.023187709	0	0.048351652	0.191941753	0	0	0	0	0.359863548	0.027293862	0.032413916	0	0	0.023781563	0	0.017881485	0	0	0	0	0	0	0.081862794	0	0.027983541	0.031233394	0.037990229	0.013445304	0	0.042269365	0	0	0	0	0.047039941	0	0	0	0.039514934	0	0	0	0.008286317	0	0	0	0.016701516	0.07198716
ENSG00000151303	RP11-96C23.13	0.043563666	0.020981475	0.015423389	0.003803228	0.13140848	0.019389189	0	0.029645044	0.009177238	0.025834533	0.075519369	0.026750332	0.094391408	0.066498803	0.004245646	0.028094822	0.17368647	0.031852805	0.023729112	0.030146617	0.013494005	0.058599705	0.069148027	0.031200541	0.094832298	0.068066824	0.082567239	0.04611301	0.056175904	0.040020374	0.098876958	0.100365985	0.025436567	0.075791796	0.03721236	0.045116543	0.023352426	0	0.020903315	0.024725566	0	0.023589989	0.028789243	0.026861947	0.06410049	0.005452063	0.026246998	0.040170482
ENSG00000152931	PART1	0.00687721	0.452269455	0	0.23904132	0.480513411	0	0.483787403	0.30215629	0.040327817	0.228715125	0.104855037	0.012570123	0.165039277	0.007054362	0.308489806	0.067383661	0.010748134	0.101745633	1.232221993	0.379785437	0.167402701	0.003989495	0.03476847	0.476139252	0.092784233	0.346055702	0.04195644	0.212601511	0.039629334	0.099778893	0.022161572	0.024098479	1.57173401	0.093909256	2.455221367	1.402901145	0.013149925	1.951226664	1.796243683	1.493976395	0.342247472	1.40160216	0.43347232	0.308626284	0	0.575707979	1.183046939	0.01354162
ENSG00000153363	LINC00467	2.938864756	1.554526188	1.764073898	2.219928384	1.601822075	1.721572658	2.044706847	1.966192157	2.513576123	1.353867872	2.719507548	1.764798594	1.183213663	1.88441957	1.312379589	2.469885685	2.377698329	2.240587952	1.368000484	1.696227767	1.656064136	1.458643955	2.176380055	2.901424656	2.056468579	1.652524598	1.562594612	1.358941993	2.984576683	2.683581357	1.804081781	2.169211132	1.546367736	1.420809722	1.602086291	2.620292631	2.512042903	1.820091917	1.751461306	1.874629589	1.741638265	2.2902541	0.918514128	1.35338884	2.780035128	1.159848018	0.592817483	2.409525823
ENSG00000157306	ZFHX2-AS1	0.286187552	0.041928036	0.087465253	0.173159064	0.539752932	0.442660639	0.132093938	0.236715612	0.290018502	0.18231949	0.34396408	0.134442325	0.177681181	0.222142981	0.059614162	0.185517266	0.425861153	0.203876358	0.10572828	0.109311553	0.07484152	0.289860054	0.160980264	0.041717092	0.294612745	0.111389118	0.452980978	0.131059046	0.197276609	0.254510046	0.530329519	0.705524905	0.172882737	0.159138067	0.258652785	0.331842213	0.232893645	0.107854116	0.069862047	0.354304642	0.153627639	0.235097774	0.145999305	0.113255626	0.41108615	0.148471512	0.113868795	0.381977406
ENSG00000161149	TUBA3FP	0.231898174	0.523537287	0.099397272	0.604560347	0.209336041	0.163136793	0.014584422	0.098762923	0.059837613	0.080108769	0.148852477	0.090927469	0.079945841	0.056238833	0.086061225	0.113737232	0.520661985	0.059809108	0.093313791	0.146348625	0.050515853	0.055611917	0.097365005	0.014873593	0.219032499	0.064607062	0.121343637	0.055457946	0	0.033797841	0.123891112	0.184726711	0.259105409	0.071949086	0.386437717	0.171827997	0.095004886	0.063319039	0.144246863	0.177728658	0.402921143	0.129313894	0.05807217	0.350371974	0.427147339	0.100020711	0.124999746	0.136746868
ENSG00000162888	C1orf147	0.137560367	0.056359978	0.081963733	0.072702975	0.166837321	0.404682035	0.128645073	0.136673468	0.18755635	0.03732053	0.128996439	0.029075133	0.218404003	0.072192737	0.018383012	0.107028377	0.01663515	0.133742265	0.118609724	0.126812085	0.284600217	0.141525623	0.302939737	0.033907573	0.198885282	0.124446289	0.400927621	0.018416986	0.030824679	0.076416506	0.029386257	0.522691311	0.045790422	0.134603071	0.048386241	0.19551364	0.079706354	0.048683741	0.053947926	0.213914635	0.913811611	0.323152827	0.188713957	0.07391492	0.106854254	0.189075308	0.089373396	0.097885053
ENSG00000162913	OBSCN-AS1	0.313552684	0.185710396	0.495573325	0.161975283	0.400285414	0.750468082	0.357732735	0.094224703	0.11075079	0.603700867	0.586609873	0.149519657	0.304322363	0.078206423	0.550221033	0.498834879	0.294685083	0.549279384	1.366522334	0.144840506	0.299922302	0.469927098	0.043616101	0.37167342	0.318608243	0.181108528	0.527947115	1.637721728	0.575561878	0.118985963	1.363408308	0.693945163	0.809393794	0.318796512	0.753672114	0.358402111	0.753227952	0.24778881	0.616213802	0.345021995	0.181348587	0.270383463	0.518586582	0.268761639	0.374797235	0.586705477	0.397023972	0.271162214
ENSG00000162947	LINC01931	0	0	0	0.008043305	0	0	0	0	0	0	0	0.009499499	0.011432564	0	0	0.023836906	0.016197203	0	0.006320292	0	0	0	0	0	0	0	0	0.008994071	0	0	0	0	0	0.013669744	0	0	0	0	0	0.013144799	0	0	0.051846288	0	0.045548176	0	0	0
ENSG00000163081	CCDC140	0.017294131	0.012417246	0.018184075	0.008960521	0	0	0.105527389	0.028003845	0.010824094	0.020363981	0.012148186	0	0	0.026525841	0	0.013330351	0	0	0.007041504	0.01193419	0	0	0.010411156	0	0	0.023311332	0	0.306784229	0.016802314	0	0	0	0	0.015225192	0.414704154	0.021473157	0.022056937	0	0	0	0	0	0.015901954	0.009113268	0.017087788	0	0.401264185	0
ENSG00000163364	LINC01116	3.165276605	1.465138636	3.72597407	2.493427335	3.078897863	3.59923008	2.334265518	3.243988988	2.443386872	4.287628942	1.296819072	3.780263679	2.947709128	2.51562716	0.604148244	6.102942781	2.192794801	2.571514854	0.926964911	3.059267587	0.469398367	4.300475911	2.07642217	4.707772277	3.44472829	4.125192006	2.704826546	0.303452502	3.323714996	2.093958126	2.240405201	3.654769407	0.495106528	3.123277885	4.65098508	1.914705588	3.558767219	0.730296718	1.381278458	4.25661035	0.548848527	3.847696901	1.317789674	2.04411523	4.377937905	1.212208686	1.594086957	2.648796428
ENSG00000163597	SNHG16	2.143940406	2.975366817	4.215449901	2.688408687	1.709632245	3.932087111	2.030420086	3.462695477	2.242158235	2.11070983	2.33082925	2.222159052	2.387573356	3.553101715	3.593433735	3.147308587	1.459372761	2.18834379	3.649484264	2.468397132	3.194427064	2.96095701	2.813682324	2.407104926	2.35856155	2.685933799	2.371678052	4.10169884	2.291574704	3.357857815	2.444729492	2.051937764	2.648879694	2.39881539	1.891793643	2.633622645	3.354931047	3.096462874	3.284696582	2.640026794	4.125567729	2.562422047	3.590843447	2.37439584	1.694514755	2.729366211	2.581820078	3.027187108
ENSG00000163915	IGF2BP2-AS1	0	0.007038049	0	0	0.008326262	0	0	0.015909593	0	0	0	0	0	0	0.005666357	0	0.03048306	0	0.003987877	0	0	0	0	0.259479948	0	0	0	0.03373094	0	0	0	0	0.011377112	0	0.087872632	0	0	0	0.022318538	0	0	0	0.303964199	0	0	0	0.007056313	0
ENSG00000164385	LINC01600	0.011564348	0.17974111	0.048039543	0.005986044	0.076724949	0	0.094270617	0.037257029	0.014429016	0.053732527	0.016191623	0.082643654	0	0.011861743	0.405942975	0.061242874	0.012063095	0.088541056	0.296972968	0.007975319	0.931944137	0.065765386	0.01387921	0.024628658	0.055077642	0.061407793	0.018995496	0.128315662	0.011234843	0.021150778	0	0.057316984	0.141082249	0.060020676	0.023557326	0.049666273	0.051003102	0.109276233	0.287694185	0.122329242	0.274369848	0.018610811	0.102662385	0.030187251	0	0.107727336	0.705249359	0.02723958
ENSG00000164621	SMAD5-AS1	0.054486642	0.026293794	0.019337861	0	0.046355803	0	0.075633088	0.073314373	0.022934354	0.084735663	0.025726722	0.011255486	0.013544206	0.055866719	0.042086414	0.028217385	0.111449185	0.047725217	0.02972997	0.050116034	0.011303133	0.021295466	0.032969142	0.019664935	0.044070132	0.037023591	0.015161132	0.062792069	0.087210588	0	0	0.072706345	0.042331469	0	0	0.01146217	0	0.018924951	0.041688318	0.046217703	0.039597276	0.058518679	0.129602058	0.103205754	0.071355475	0.027174662	0.090232119	0
ENSG00000165511	ZNF22-AS1	0.620526282	1.060150814	0.523945914	0.271740413	0.78176492	0.239280361	0.791084878	0.647017996	0.344191165	0.468505393	0.531913457	0.321387637	0.480385237	0.547959591	0.881804467	0.463337373	0.80755915	0.581200606	1.08052006	0.465303193	1.444487825	0.729449852	0.337618484	0.662651922	0.88114078	0.956546808	0.509782352	1.722858639	1.117114452	0.343180912	0.387671587	0.383998969	0.367228509	0.689428021	0.936254208	0.697072767	0.372884854	1.44861872	0.732590101	0.435229096	1.454319827	0.75698836	0.630681305	0.389836872	0.805595357	0.771263006	1.567443309	0.323059497
ENSG00000166770	ZNF667-AS1	1.990069882	3.655523327	0.726840559	0.638985701	2.26847443	0.29476517	1.900642515	1.302227005	0.742920778	1.299016071	0.597608326	1.855242013	1.37332095	0.721347858	3.21937904	2.108050086	0.668525715	1.220104066	0.648780533	1.274720104	2.714907174	1.165238275	1.191547224	2.241581042	2.069544132	2.814716009	1.254030658	3.414307596	1.156141156	0.394155753	2.594382096	3.008678639	1.648242675	1.260073592	0.596636173	0.862573608	2.474088288	0.696982027	3.050989106	0.723886134	3.078131585	2.556694148	3.250609796	2.215205229	1.565615626	0.928986591	1.436773922	1.035034764
ENSG00000166917	MIR202HG	0	0.029017237	0	0	0.132491563	0	0	0	0	0.093320036	0	0	0.196441385	0	0	0.061617974	0	0	0	0	0	0.023505402	0.024351838	0	0	0.181422421	0.246971341	0.023439601	0.039185421	0.024798837	0.037361875	0	0	0.070211929	0	0	0	0	0.045981064	0.034178393	0	0.064506123	0	0	0.039845974	0	0	0.031926262
ENSG00000167046	RP11-93B14.6	0.034365827	0.108031776	0.018174726	0.017856547	0.043591946	0.015268376	0.235089199	0.014062625	0.063726661	0.040423883	0	0.112286051	0.012728012	0.04392021	0.029781525	0.013323487	0.053425367	0	0.062137991	0.011928042	0.010621493	0	0	0	0.061722905	0.02329937	0.042328626	0.125056831	0.12917486	0	0.031837101	0.068408254	0.029955675	0.059929433	0	0.083996864	0	0.035356382	0.01973262	0.014633282	0.024927247	0	0.108722672	0.01815999	0.017079	0.025544316	0.38203029	0
ENSG00000167459	LINC00905	0	0	0	0.006436438	0	0.010979843	0	0	0.007776476	0	0	0	0	0	0	0	0	0	0.01511825	0	0	0	0	0	0	0	0	0	0	0	0	0	0	0	0.025318251	0	0	0	0	0	0	0	0	0.006546255	0	0	0	0
ENSG00000167912	RP11-25K19.1	0.247490597	1.215516317	0.135424124	0.07758058	0.573016548	0.462130573	1.212770737	0.625872341	0.081929365	0.306088628	0.066075078	0.057694591	0.173454851	0.159054236	0.157891906	0.245138977	0.188351363	0.189248912	0.823833923	0.266105893	0.576953274	0.217451959	0.132688483	0.1746483	0.554445838	0.366131521	0.682907489	0.940536615	0.4610671	0.046429772	0.429144999	0.328605806	0.763865753	0.46080167	1.183626288	0.180111007	0.140726756	1.244182049	2.632357093	0.079333212	0.530618915	0.719792432	0.270732486	0.993042257	0.574003924	1.272907585	0.119631461	0.211996501
ENSG00000167920	TMEM99	3.723749069	2.430489212	2.667539358	3.619154077	2.399507547	3.305953815	3.122228108	2.398506869	2.99957781	3.641116181	4.060045333	3.034913106	3.008791831	3.277555322	3.419677519	2.620098796	4.21068308	2.931406089	3.713045836	2.856774477	3.881023849	3.056076983	2.244303534	3.014373962	3.718371408	3.478479145	3.159540438	3.023453924	3.878896951	3.788233104	3.282217334	3.374149453	2.515020373	3.245933391	3.460495746	3.331159361	3.26216534	4.02085254	3.137347802	2.685112473	1.796855288	3.407585015	3.25268563	3.282990955	3.379149715	3.018795757	3.284005967	3.46944309
ENSG00000168367	LINC00917	0	0	0	0	0	0	0.022010187	0	0	0	0	0	0	0	0	0	0.010989516	0	0.004283487	0	0	0	0	0	0	0	0	0	0	0	0	0	0	0	0	0	0	0.005430802	0	0	0.007624211	0	0	0.016572484	0	0	0	0
ENSG00000168746	LINC01620	0	0	0.039186517	0	0	0	0	0	0	0	0	0	0.027502581	0	0.02162217	0.028782418	0.03887495	0	0.030324975	0	0	0	0	0	0	0	0	0	0	0	0	0.037546029	0.064287332	0	0	0	0	0	0	0	0	0	0	0	0	0	0	0
ENSG00000170161	RP11-262H14.4	0.138632839	0.329207803	0.242738764	0.149197971	0.208613404	0.123044231	0.32196495	0.569822046	0.048732629	0.416903249	0.315353431	0.429799773	0.32902204	0.953001384	0.045070559	0.43605158	0.714525697	0.204437424	0.693797091	0.288119825	0.086558869	0.315489219	0.357094671	0.293476658	0.37770255	0.275663893	0.413815069	0.557376871	0.939162408	0.078728627	0.932147911	0.266841294	0.09648109	0.645843617	0.270611106	0.192216958	0.477585953	0.327448896	0.4834697	0.406779072	0.136764202	0.289109828	0.090790582	0.322551704	0.125111046	0.234698769	0.260248171	0.527625842
ENSG00000170919	TPT1-AS1	0.516067973	0.894483725	0.231841025	0.685871233	1.242606245	0.66828468	0.795170625	0.761562872	0.703131709	1.339908282	0.533675038	0.776016628	1.114949026	0.612087986	0.446835217	0.887515011	0.988279994	0.834237425	0.808616582	0.70712101	0.865943739	0.604562275	1.195369203	0.53171752	0.822906484	1.25165117	1.337488609	0.62512762	0.696082129	0.313253115	1.205471768	0.784000061	0.69591956	1.216711199	1.036691302	0.534468253	0.771274052	2.203311153	0.608458489	0.882084982	0.741602813	0.590614858	1.178468573	0.333547978	1.122541257	0.852000434	1.85171581	0.696576507
ENSG00000170983	LINC00208	0	0	0	0	0	0	0	0	0	0	0	0	0	0	0	0	0	0	0	0	0	0	0	0	0	0	0	0	0	0	0	0	0	0	0	0	0	0	0	0	0	0	0	0	0	0	0	0
ENSG00000171671	SHANK2-AS3	0.019835285	0	0.041412923	0	0	0.017522685	0	0	0	0	0.027740364	0.036121378	0	0	0.011474545	0	0	0.017347936	0.039956803	0	0.048164093	0	0.023792163	0	0.023943484	0	0	0.011495801	0	0	0	0	0.011542072	0	0	0.036778894	0.01270133	0.01024108	0.033829486	0	0	0	0.425745614	0	0.019598829	0.014724628	0	0
ENSG00000171889	MIR31HG	0.087527478	1.053807961	0.04669122	0.133486734	0.308925357	0	0.177852746	0.204752334	0.082143165	0.564853966	0.031294872	0.027283868	0.186440519	0.194548729	0.124587458	0.338909666	0	0.317253085	0.311592518	0.060852704	0	0.05136901	0.079082705	3.004541342	0.959863268	0.301397554	0.239104355	1.552762251	0.085096205	0	0	0	0	0.553572221	0.993910519	0.027782061	0.083967606	0.023032685	0.12344159	0.110168011	0.032256196	0.489156777	0.216810781	0.023515444	0.609068079	0.065364927	1.131705652	0.260040018
ENSG00000171987	C11orf40	0	0	0.053069883	0	0	0	0	0	0	0	0	0	0	0	0	0	0	0	0	0	0	0	0	0	0	0	0	0.114166825	0	0	0	0	0	0	0	0	0	0	0	0	0	0	0	0	0	0	0	0
ENSG00000172460	PRSS30P	0.314902064	0.024206779	0.491112642	0.356702211	0.333816673	0.213813333	0.189405109	0.080726026	1.459067819	0.512642998	0.307135515	0.100376581	0.809034359	0.164885491	0.125353155	0.291723606	0.373551692	0.132594349	0.123517522	0.634891881	0.020728897	0.343740666	0.191271239	0.059473135	0.180360015	0.089188155	0.533126565	0.064154107	0.52939671	0.047806314	0.49350398	0.353185945	0.126062364	0.642199276	0.63719714	0.611972857	0.111589639	0.313764114	0.118238012	0.180281813	0.032460865	0.172413189	0.051533955	0.114624725	0.208496761	0.232570167	0.0870594	0.136702806
ENSG00000172965	MIR4435-2HG	1.942036204	1.769261586	1.744008372	1.773452973	1.081476642	0.511809725	2.805516668	2.064585345	1.663140097	2.163450974	1.945704189	1.602382684	1.340018031	1.589985752	1.684861664	1.876228769	2.64199785	1.58958183	1.873641592	2.04954696	1.22919039	1.921370585	1.970980688	2.154154284	1.986326483	1.952121678	2.027273146	1.676736438	1.788670699	1.448185665	1.730721064	1.875633288	1.02190219	2.160278416	2.333381836	1.776842243	2.555733859	1.105941859	1.717119659	1.510995724	1.571337609	2.022288406	2.733528752	1.66277399	2.491295392	2.06869865	2.318177093	1.911177128
ENSG00000173077	DELEC1	0.042222882	0.005109627	0	0.075466894	0.012065992	0.006289753	0.080118889	0.159180922	0.048238799	0.113281805	0.03463212	0.042948763	0.066685725	0.039738114	0.012304714	0	0.007431236	0.05509659	0.081665158	0.019541987	0.017406455	0.524955526	0	0.022736414	0.008606766	0.483177897	0.017533426	0.016413372	0.006920245	0.021677044	0.019694525	0.049488166	0.004137511	0.067501348	0.139145483	0.488664435	0.066848697	0	0.028278129	0.064955072	0.045733046	0.022859077	0.066015222	0.026030568	0.034852736	0.041725064	0.040482686	0.016814267
ENSG00000173811	CCDC13-AS1	0.343880432	0.127776926	0.016245513	0.06281079	0.420034356	0.393550576	0.109753371	0.061772961	0.343625042	0.15603652	0.115092096	0.109524177	0.298129468	0.100022546	0.008931933	0.023716729	0.418985908	0.104694767	0.061681996	0.103208006	0.009491404	0.070274008	0.045904904	0.016520583	0.176515926	0.120694817	0.168790887	0.017841827	0.129781401	0.037513299	0.175752051	0.190261834	0.161815229	0.09261675	0.121805072	0.255950516	0.058335182	0.092863258	0.077730799	0.173113923	0.139065695	0.283469319	0.047556643	0.05603167	0.532836592	0.056433576	0.033105687	0.194710508
ENSG00000173862	RP11-89N17.1	0.092295632	0	0.065329941	0.048419153	0.247106921	0.108028373	0	0.025590192	0.114383732	0.073020662	0	0.019265782	0.023170306	0.032228354	0.018210352	0	0	0.080972342	0.06305107	0.021718949	0.019347112	0	0.056134917	0	0.145981224	0.042288413	0.101021047	0	0.060439818	0	0.166458635	0.031648964	0.018317267	0.027682454	0.094331141	0.113898609	0.098059087	0.032332621	0.070831997	0.052766221	0.04522238	0	0.362255088	0.016598441	0.061451102	0.023352922	0	0.024865685
ENSG00000174171	RP11-23P13.6	0.480718567	0.051822649	0.019227431	0.055946556	1.629483761	0.41985595	0.973244871	0.072903382	0.142160701	0.19263093	0.469481502	0.373969368	0.248003103	0.018755899	0.03149921	0.154346328	0.518562504	0.195232701	0.326067297	0.2602552	0.098126588	0.297679467	0.048897458	0.048393563	0.263588282	0.153153029	0.912496951	1.21611252	0.238386322	0.011213276	0.106677854	0.52287904	0.161464528	0.518077896	0.018700691	0.84880366	0.011707481	0.10058153	0.29384822	1.055824794	0.077699401	0.837657508	0.179793486	0.111611205	0.72163821	0.30052123	0.606471161	0.077771206
ENSG00000174325	DIRC1	0.31862859	0.090065252	0.191293426	0.033109153	0.180689772	0.136402921	0.731001171	0.19669189	0.448684325	0.368852242	0.044755434	0.019653282	0.393790861	0.032873621	0.332500279	0.230133097	0.383750585	0.457365146	0.16156685	0.226792539	0.03920612	0.579933592	0.182608145	0.06773114	0.406991478	0.331086668	0.151860948	0.159440757	0.232169609	0	0.196069418	0.094758754	0.037132699	0.374604583	0.451723391	0.097399723	0.693416606	0.032979952	0.072231074	0.079988111	0.217150327	0.148920019	0.078491007	0.625806326	0.365775647	0.518916929	0.090292366	0.213668603
ENSG00000174365	SNHG11	3.029357092	1.97774036	2.020677603	2.433793736	2.773821975	2.336377504	2.598290275	2.182834286	1.672600716	2.454525955	2.066408299	2.392957798	1.944775593	1.779992356	1.274367117	2.512251916	4.226100135	1.996090681	1.365143118	2.131934126	1.724784069	1.749140399	1.933728894	1.320379484	2.142155724	1.556344756	2.18905374	1.578389584	3.508294624	2.455159208	3.433671831	3.331679128	1.851809928	2.588112648	2.094211637	2.426820871	1.72999567	1.22546785	1.773106313	2.001918203	2.044670252	2.285402469	1.668252588	1.940218673	3.224482551	2.100904351	2.105524326	1.947629403
ENSG00000174403	MIR1-1HG-AS1	0	0.00707525	0	0	0.07363946	0.008707991	0.020607738	0.015993429	0	0.04591699	0.013810279	0	0.01447649	0.010114974	0.005696323	0	0.01028678	0	0.008006848	0	0	0.005723016	0	0	0.011912161	0.026486791	0.01620409	0.017053409	0	0.006039988	0.018202372	0	0.005729913	0.017305757	0.03004627	0.006138881	0.025063002	0	0.049998815	0	0.007136141	0.015875624	0.08568731	0.005190112	0.019421174	0.007313912	0.035124328	0.007790503
ENSG00000174407	MIR1-1HG	0	0	0	0	0	0	0	0	0	0	0	0	0	0	0	0	0.028462519	0	0	0	0	0.015879255	0	0	0	0	0	0.015834686	0	0	0.025279346	0	0	0	0	0	0	0	0	0	0	0	0.04028078	0	0	0	0	0
ENSG00000174680	GRIK1-AS1	0.295998511	0.121542115	0.02634001	0.012998112	1.397686238	0	0.077404866	0.244971113	0.061787985	0.749695461	0.302624963	0.401441104	0.223332941	0.075753271	0	0	0.936466909	0.819996593	0.040442661	0.051300644	0.015411458	0.071433898	0.059470345	0	0.420966266	0.050318941	0.365684686	0	0.184134945	0.030591921	0.387450821	0.417089995	0.01459005	1.076975424	0	0.191041989	0	0.051105277	0	1.353749325	0.81549652	0.117407609	0.188695975	0.013219372	1.374241337	0.159412575	0.12184531	0.019815116
ENSG00000175061	SNHG29	6.010543292	6.985625423	6.504538443	5.437592285	5.396978309	5.397407996	5.787840806	5.615817188	6.015326491	6.648262482	6.843290631	6.305494521	5.797129233	5.076326903	5.401514135	6.455346477	6.023088486	5.178789601	6.535334656	5.10801969	5.518850455	6.705617696	5.12747051	5.936286987	5.392303374	5.909583031	6.36865621	7.440119327	5.476154324	5.243018041	7.032430969	5.211457794	5.190225829	6.631537158	5.381720042	5.342146066	5.437723108	7.555359409	5.069064662	7.746154345	5.93025954	5.627950778	5.072030751	3.888117361	5.41957336	5.79575332	5.795661732	5.824991291
ENSG00000175147	TMEM51-AS1	0.091707872	0.323869056	0.212591817	0.181333986	0.442683244	0.061360565	0.385495182	0.180578102	0.124549446	0.148359871	0.206851458	0.113879995	0.372207	0.59132112	0.110362531	0.084911484	0.136567183	0.164062296	0.300602886	0.194917552	0.068028431	0.180302241	0.143330801	0.153582486	0.427731932	0.286185399	0.22011572	0.040465308	0.164955969	0.067879253	0.230365728	0.162188902	0.051269822	0.19815658	0.502007289	0.429574985	0.085135166	0.01935917	0.094220506	1.319622439	0.377324959	0.120818055	0.370407515	0.556544716	0.155069997	0.149815312	0.43443978	0.218109263
ENSG00000175170	FAM182B	0.203057126	0.479570218	0.054015965	0.070350349	0.281438241	0	0.147679745	0.210650771	0.294562991	0.108875225	0.094673595	0.669466996	0.152005038	0.24992591	0.092551786	0.246269456	0.122077741	0.313833425	0.234618142	0.175153061	0.118018106	0.083463457	0.101130409	0.142044563	0.224141881	0.208081639	0.123801256	0.257782489	0.234101938	0.04723275	0.160285771	0.542663719	0.088329218	0.166486851	0.127959489	0.206770025	0.054661483	0.120491534	0.110273865	0.363270346	0.073748883	0.159673455	0.201650998	0.004575653	0.252332134	0.099870264	0.204214909	0.156449061
ENSG00000175604	RP11-276H1.3	0.050200468	0	0	0.00877045	0.014374149	0.01495289	0	0.040927568	0.021112039	0.058993337	0	0.030852994	0	0	0.009788733	0	0.069367245	0	0.006892042	0.011681297	0	0	0.010190422	0.018100774	0	0.01145474	0.013953476	0.009806877	0.032708312	0.010378411	0	0.033899091	0.038988592	0.029653465	0.051324092	0.021019593	0.010835958	0.017419294	0.009695112	0.028520751	0.048421453	0.02721251	0.248511927	0.008919967	0	0.0496102	0.012185644	0
ENSG00000175611	LINC00476	0.425064038	0.807258445	0.479240978	0.573914665	0.880510334	0.584997739	0.870977071	0.333284321	0.345991293	0.5168301	0.369052466	0.63171928	0.350960393	0.338888009	0.168451304	0.65369408	0.867553661	0.658877667	0.571057359	0.849922391	0.324311029	0.41817234	0.139489394	0.940146654	0.659798832	0.701627395	0.60323363	0.316752228	0.712847714	0.213233608	0.538493272	1.076486255	0.665216332	0.380092799	0.816902271	0.94556133	0.326394251	0.745924684	0.710880783	0.495265733	0.823393902	0.575420409	0.694516189	0.520545718	0.649581626	0.402293238	0.448294101	0.299617275
ENSG00000175728	LINC02873	0.100648166	0.006776745	0.0295962	0	0.055207168	0	0	0.007680665	0.023479502	0.033128569	0.013228922	0	0.034421293	0	0	0	0.067599979	0.141850675	0.003839667	0.006512621	0.005798063	0.005481453	0	0.010101574	0.011410391	0	0.007782129	0	0.018294476	0	0.076859507	0.056160018	0	0	0	0.040664083	0	0	0	0.023847546	0	0.015207782	0.010641518	0	0.036973397	0.013976872	0	0
ENSG00000175746	C15orf54	0.074487132	0.015571065	0	0.092857852	0.018411191	0	0.0888348	0.052288392	0.020315158	0.025518393	0.045227825	0.084162902	0.047384964	0.060334382	2.464414148	0.057673519	0.022608837	0.127770836	0.056477966	0.080455481	0.06544269	0.080012568	0.070397801	0.057256721	0.013141116	0.064897341	0.087230269	0.018809328	0.010569325	0.013298397	0.010072808	0.010957176	0.025125253	0.019087489	0	0.098409146	0.225555868	0.016760988	0.078904957	0.054381314	0.061818303	0.026187446	0.094013459	0.03402553	0.021419088	0.008069801	0.284033721	0.017140091
ENSG00000175772	LINC01106	0.264929529	0.399530471	0.398376471	0.298631501	0.27948812	0.624064512	0.179043569	0.149530299	0.137051694	0.014213171	0.183270576	0.127359359	0.332673567	0.365842562	0.346308099	0.107796689	0.433506765	0.278394732	0.048342573	0.202153873	0.377013866	0.428237531	0.49939957	0.544194535	0.438675061	0.327990545	0.367895448	0.341364196	0.425104672	0.393299158	0.284131872	0.364704189	0.061928119	0.453593791	0.558240981	0.471364551	0.015397506	0.043000694	0.443464065	0.694246831	0.320731773	0.112766292	0.750056749	0.050058845	0.262021747	1.353879805	1.069395615	0.047053953
ENSG00000175773	ZBTB44-DT	0.134250356	0.156249877	0.026657796	0.208802842	0.144436222	0.139776616	0.176546902	0.247711909	0.12245103	0.170446126	0.095427426	0.263337498	0.201523946	0.045206853	0.021965113	0.104426666	0.483089913	0.207823347	0.035875218	0.15836925	0.176891186	0.058112648	0.103722134	0.143157277	0.228325958	0.131988059	0.140388708	0.043680692	0.164231543	0.13437125	0.069339951	0.203887937	0.100327651	0.097873686	0.17241997	0.107243267	0.183851075	0.06436111	0.266146067	0.247883885	0.063319974	0.080263094	0.119657128	0.339752194	0.144191495	0.144197137	0.097725125	0.069004778
ENSG00000175779	LINC02694	0.016359816	0.011745332	0	0.008475107	0.013891008	0.014450393	0.162993062	0	0.010238083	0	0.078577325	0	0	0	0	0	0.017064161	0.014306132	0	0.022488987	0.02003364	0.037643981	0	0	0.019753106	0.01106935	0.013484408	0.018891649	0	0.029880559	0	0.03276709	0	0.028661835	0	0.020314655	0	0.008441752	0.018677016	0	0.046812316	0.026301764	0	0.059282953	0	0.117042217	0.023456185	0.012930582
ENSG00000175967	LINC02880	0.029508417	0	0	0.139364314	0.264962763	0.026078177	0	0.070909536	0.054797363	0.068624931	0	0.027044137	0.010917389	0.007625334	0	0.022767158	0	0.194665763	0.006035005	0.070137389	0.009109587	0.008612688	0.026609545	0	0	0.087873947	0.024341425	0	0	0	0.600675908	0.058836269	0.050981766	0	0.045027199	0.359121453	0.083243958	0	0	0.049568891	0.042475459	0.070396959	0.00528963	0.091056496	0	0.011003802	0.042225366	0.080107371
ENSG00000176124	DLEU1	0.50477077	0.48433281	0.359953263	0.412755553	0.408184754	0.426234514	0.731215534	0.635039667	0.662992891	0.569985848	0.920076252	0.738746265	0.594920227	0.388099587	0.495201028	0.808058676	0.193617952	0.536312253	0.404846966	0.248888133	0.485723279	0.713154331	0.474843014	0.797765843	0.501862345	0.562509773	0.427528661	0.755932597	0.460846533	0.634284234	0.31911688	0.282029564	0.261291593	0.352557407	1.309424055	0.548128054	1.098043593	0.306627134	0.362185573	1.092729141	0.72103033	0.847621517	0.545002787	0.191027604	0.666122019	0.326052678	0.572990468	0.240803631
ENSG00000176236	RPP38-DT	0.43661687	0.291723458	0.394557741	0.107352773	0.157459289	0.116354011	0.245295832	0.193590935	0.194476275	0.272982832	0.156239263	0.241916984	0.097550883	0.231806418	0.304774007	0.115974629	0.27825921	0.066969331	0.708609137	0.213092139	0.406002942	0.17126122	0.145518997	0.120676256	0.091840199	0.162658811	0.195988619	0.220285171	0.109998436	0.158864686	0.070840104	0.095525507	0.259639033	0.178292615	0.170088313	0.139359006	0	0.266462256	0.097462945	0.096239295	0.415908903	0.246593497	0.130466526	0.137502426	0.373469105	0.28878051	0.413748535	0.075404013
ENSG00000176320	RP11-404O13.5	0.016717833	0.104591119	0	0	0.055961778	0.043854666	0.034846809	0.155309817	0.03116294	0	0	0	0.060523666	0	0.009666722	0.050865734	0	0.029092209	0.02703365	0.100644657	0.020471487	0.199875934	0.029982092	0	0	0.098750468	0.106720201	0.028861042	0	0	0.015480721	0	0.009723646	0.014717487	0.099665769	0.051346975	0.031867614	0.008627009	0.019085408	0.014152504	0.454981372	0.178392244	0.018828581	0.008808752	0	0.142273743	0.035804632	0.013213898
ENSG00000176349	AC110781.3	0.014042821	0.010079592	0	0.003640575	0.011922221	0	0	0.005722466	0.008785452	0	0	0	0	0	0	0	0.014647918	0	0.002859766	0.004851716	0.004319118	0.008154784	0	0	0.008504092	0.009499163	0	0.008131834	0	0	0	0	0.01628326	0	0	0.017440926	0	0.003626223	0.012041922	0.005955381	0.005092079	0	0.175351478	0	0	0.005219021	0.005061709	0.005559367
ENSG00000176515	RP5-856G1.2	0	0.013960566	0	0	0	0	0	0	0	0	0	0	0	0	0	0	0.020275527	0.008525798	0.069749005	0	0	0	0	0	0	0	0	0.005643887	0	0	0	0	0.00566665	0	0	0	0	0	0.011137453	0	0	0	0.005504046	0	0	0.021591718	0.013996707	0
ENSG00000176593	CTD-2368P22.1	0.386896268	0.650926139	0.163395625	0.373941813	1.779857414	0.44158691	0.219182031	0.70033677	0.27732453	0.429678687	0.294930736	1.198457371	0.648250845	1.090961099	0.442989737	1.304227693	0.466504987	0.592089308	0.133325342	1.503590485	0.594954148	1.069485476	0.622772893	0.110252552	0.686166141	0.839745534	0.82432794	0.788965901	0.830138842	0.365915799	1.22501139	1.621850617	0.274092171	0.714994502	0.511745778	0.499555817	0.695892998	1.062694837	0.730246241	0.676979877	0.409042373	0.451937369	1.227023794	1.489788462	0.353536362	0.657794203	1.086962326	0.61905552
ENSG00000176605	C14orf177	0	0	0	0	0	0	0	0	0	0	0	0	0	0	0	0	0	0	0	0	0	0	0	0	0	0	0	0	0	0	0	0	0	0	0	0	0	0	0	0	0	0	0	0	0	0	0	0
ENSG00000176659	C20orf197	0.15168521	0.07726505	0.012882999	0.006342407	0.274786945	0.02155883	0.063118366	0.124454977	0.030410455	0.15131311	0.099980076	0.12234836	0.079194836	0.132553624	0.04196495	0.073842129	0.122971111	0.133405601	0.119688568	0.098270466	0.150292747	0.15532484	0.099907263	0.569000316	0.207440657	0.264945535	0.396160799	0.06261213	0.200524746	0.328391178	0.088344676	0.130249918	0.062859717	0.163551074	0.08550263	0.618726737	0.046399625	0.055885011	0.081971751	0.09074237	0.486216697	0.245783106	0.068741401	0.093855767	0.182454765	0.409929134	0.587424527	0.103071813
ENSG00000176728	TTTY14	0	0	0	0	0	0	0	0	0.012903405	0	0	0	0	0	0	0	0	0	0	0	0	0	0	0	0	0	0	0	0	0	0.009573779	0	0	0	0	0	0	0	0	0	0	0	0.005836436	0	0	0.007669742	0	0
ENSG00000176753	C15orf56	0.609177227	0.391122577	0.315470507	0.029812305	0.387998606	0.290379681	0.326904253	0.046620963	0.062351793	0.162336445	0.518192418	0.566669836	0.245741035	0.320483343	0.218076734	0.033273678	0.507564647	0.426888664	0.273884811	0.205522594	0.061235929	0.097966	0.125676058	0.015508718	0.085517645	0.095232584	0.081662153	0.041514704	0.055554564	0.237842365	0.116587763	0.014606892	0.211988667	0.341024481	0.295539945	0.337802651	0.054810343	0.101366496	0.75927502	0.012276359	0.150000446	0.277268701	0.100912227	0.433386534	0.30984774	0.063395958	0.177213939	0.056418984
ENSG00000176754	LINC00303	0	0.500886256	0	0.036273306	0.087756388	0.04631953	0	0.014373412	0.635969396	0.061528225	0.012410449	0	0.025902608	0.018120156	0.050375795	0.040474375	0.12430447	1.301155093	0.04961917	0.012191853	0.249553005	0.010264665	0.062671009	0	0.042347641	0.023812612	0.014562842	0	0	0	0.016359871	0.035368901	0.543526227	0.030941159	0.035910161	0	0	0.180332708	0	0.014956615	0.03804731	0.028395245	0.274647168	0.054980879	0.051747007	0.138070336	0.050213409	0.133915373
ENSG00000176840	MIR7-3HG	0	0	0	0.949858397	0.025149964	0	0.03102819	0	0	0.068833603	0	0.053754434	0.021820008	0	0	0	0.148129475	0	0.40924098	0	0	0.017227424	0	0	0	0.020057137	0.072043959	0	0.084618254	1.377184827	0	0	0	0	0.030266712	0.018473925	0	0	0	0	0	0.023923021	0	0.015629059	0.113592992	0	0	0
ENSG00000176868	RP11-334J6.7	0	0	0	0	0	0	0	0	0	0	0	0	0	0	0	0	0	0	0	0	0	0	0	0	0	0	0	0	0	0	0	0	0	0	0	0	0	0	0	0	0	0	0	0	0	0	0	0
ENSG00000176912	TYMSOS	1.310374049	1.420557589	0.966510012	0.897862643	0.290156842	1.096176979	1.294034429	0.890315445	0.488003071	0.325679065	1.325668905	0.950600023	0.524824142	1.339434528	2.481634604	0.265589694	2.324761139	0.544908098	2.250311753	0.427924483	0.678103482	0.781892392	0.516117522	0.413554751	0.428986851	0.891025825	0.82097957	1.146645095	1.365612329	0.448957675	1.043066871	0.494400495	0.711184028	0.794963646	0.965112509	0.358388372	0.687000613	1.423814349	1.56745016	0.608772267	1.251385479	1.266444977	1.110723899	1.227856412	1.587249026	1.20729515	2.623830512	0.730831837
ENSG00000176984	AP000679.2	0.016062735	0.045583903	0.016889682	0	0.013638547	0	0.082309791	0	0.01005178	0	0.098493957	0.01958762	0.058186224	0.048871557	0.027683661	0	0.065880728	0.055382307	0.051496379	0.032996723	0.009868674	0	0.009668207	0	0.019394819	0.010867978	0.013239303	0.027734658	0.061435004	0	0.01487385	0	0.027845661	0.01414039	0.032668311	0.078181911	0.020488816	0.008288044	0.063188848	0.079726349	0	0.076130397	0.061414373	0.008462666	0.015871004	0	0.068019284	0.03775618
ENSG00000177112	IRAG1-AS1	0.466705977	0.033943454	0.166414051	0.349978033	0.172226111	0.583415656	0.097162172	0.112329348	0.044200046	0.185265783	0.203360107	0.02895887	0.242613302	0.0719083	0.119303174	0.123638765	0.570580475	0.158456352	0.297574088	0.06454298	0.057586795	0.05449497	0.083846763	0.025402986	0.214867403	0.210413128	0.167444046	0.040948728	0	0.13957447	0.127271912	0	0.081084579	0.081936025	0.247117994	0.100671996	0.19975766	0.18488809	0.06686056	0.153631834	0.01721796	0.402165219	0.102809214	0.188550332	0.461912283	0.035077493	0.017115699	0.055653704
ENSG00000177133	PRDM16-DT	0.023811924	0.029807024	0.037390512	0.057747672	0.424789231	0.01055788	0.274350921	0.085233249	0.022316639	0.089166915	0.012571525	0.01458312	0.077322154	0.042470325	0.010349571	0.063275839	0.187644893	0.091451863	0.019351686	0.092088004	0.0109975	0.071259652	0.060016441	0.044259133	0.098165996	0.200286065	0.206847537	0.020663513	0.170293297	0.043399589	0.344339983	0.452863973	0.024175333	0.041637378	0.35710303	0.018539482	0	0.009236649	0.020428891	0.121644371	0.008653114	0.09825323	0.035164393	0.049601912	0.075105083	0.043807474	0.071528856	0.051204596
ENSG00000177234	LINC01561	0.378293078	0.186687043	0.139280204	0.107612081	0.125435101	0	0.382060419	0.7323103	0.357079915	0.577471666	0.134354873	0	0.351079113	0.318616659	0.061061006	0.402101168	0.510452376	0.324954361	0.120195207	0.364714085	0.03739194	0.215781216	0.497278272	0.734918024	0.775585399	0.274663009	0.201484719	0.086615142	0.014927943	0	0.38651361	0.229644119	0.136718325	0.556775126	0.091811111	0.378026558	0.341113094	0.351053701	0.25050302	0.051336848	0.076131321	0.084687277	0.473633363	0.161115783	0.949295389	0.088786209	0.592499722	0.43831169
ENSG00000177335	C8orf31	0.578392281	0.140950922	0.159798531	1.045706743	0.28208242	0.126020945	0.212272478	0.232091644	0.049313295	0.213380761	0.452202755	0.034610364	0.536355951	0.791038314	0.203407451	0.598679845	0.358586402	0.213968893	0.137564117	0.311593006	1.994406227	0.970008511	0.112651635	0.117814487	0.469503489	0.471768796	0.394401394	0.071165998	0.327678947	0.256562431	0.225699529	0.263385427	0.052309404	0.410235513	1.006363655	0.369369128	0.24853296	0.140560911	0.12550011	0.447114072	0.072803547	0.307321612	1.50323014	0.175780159	0.098597457	0.366066803	0.192717829	0.264177307
ENSG00000177337	DLGAP1-AS1	2.665856011	1.344339325	1.066473314	1.211135296	1.585001458	2.041472975	2.075718836	2.765879543	2.151262748	2.214163055	2.095982498	1.99758685	1.765754518	2.493780241	1.226956903	1.369988531	2.51968785	1.538734827	2.196453994	1.255518797	0.64450944	2.337396134	1.342289501	2.415048113	2.310473226	1.64293112	2.213020809	0.946702497	1.835794507	1.197328651	3.108062187	1.882302782	0.658090298	2.048026414	2.654900393	2.983498043	1.438794053	1.038225996	2.035040742	0.87435224	0.935267742	2.399604103	1.437409556	1.944804998	2.101516354	2.146797794	1.219323758	2.196148271
ENSG00000177338	LINC00469	0	0.018877265	0	0.013630673	0	0	0	0	0	0	0	0	0	0.053386828	0	0	0	0	0	0.018144478	0	0	0.338960398	0	0	0	0	0	0	0	0	0	0	0	0	0	0	0	0	0	0	0	0	0.041194622	0	0	0	0
ENSG00000177340	FLJ13224	0.043733719	0.261292806	0.0231644	0.088960102	0	0.019465512	0.154426788	0.185949354	0.027465812	0.025936001	0.030804043	0	0.094753462	0.055842589	0.012749745	0.099057443	0.022979209	0.057059045	0.078872194	0.074503985	0.142451308	0.050568811	0.026423778	0.091999366	0.026591683	0.014917107	0.105717665	0.09915379	0	0.026908455	0	0.086780936	0.012824743	0.019400562	0.109291259	0	0.028087696	0.056021784	0.098057639	0.15981517	0.16656676	0.035379861	0.498834673	0.101350579	0.043216603	0.048530739	0.165626599	0.051645549
ENSG00000177369	FLJ40194	0	0.12575892	0	0.006749128	0.032947426	0	0	0	0.016262338	0.015353228	0	0	0	0	0	0.049536295	0	0.02270533	0	0	0	0.007568619	0	0	0.015742828	0.008816659	0.010742064	0.029955214	0.012664099	0.023831127	0	0	0.022614832	0	0	0.008118218	0.016632013	0.059404173	0	0.011032919	0.009435971	0.031344197	0	0.006864268	0.025645189	0.01927729	0.037158674	0
ENSG00000177406	NINJ2-AS1	2.78258638	3.309353017	1.044139887	2.893567083	1.865103409	1.877416652	2.011488153	1.386526469	2.620127028	2.124670478	2.641306714	2.525709265	1.405899934	2.160271797	1.054792877	1.452877353	2.593056972	2.098208701	1.733076408	1.740406075	3.535741718	1.785763404	2.25269517	0.770641895	1.616582677	1.44631989	2.102146948	1.884730074	1.967468512	1.967500156	2.130406222	1.699065781	1.518550648	1.781875516	1.653843345	2.808075044	1.635978891	2.697914933	2.956885936	2.311379598	2.482975537	2.400675571	1.014863273	1.210668602	1.917611955	2.34734624	1.121905046	1.732882358
ENSG00000177410	ZFAS1	5.939745426	7.058700911	5.277638879	5.656524336	4.926319676	5.049185055	5.62748591	5.120633655	5.354022161	5.894305434	4.983436453	5.318205694	5.319193897	5.077959589	3.894390182	6.416196323	6.66986652	4.220066122	5.613878438	4.930689484	5.387433215	5.517622602	4.267043773	5.849699286	4.862421665	4.951813393	5.350122214	6.035925425	5.270395863	5.074817451	5.063906606	5.333658675	4.888318575	5.623645113	5.598972141	4.513981889	5.956720983	4.45602105	4.241919417	6.777599879	6.294093811	5.271001468	4.907573576	4.354628616	5.09808702	4.838860579	4.82687673	4.765969295
ENSG00000177553	C1orf167-AS1	0.017882992	0	0	0.009266536	0.015185535	0.015796765	0	0	0.011193506	0	0	0.01094335	0	0	0	0.040965712	0	0	0	0.012341327	0	0.010390596	0	0	0	0	0.014741236	0.010361377	0	0	0	0	0	0.01574399	0	0	0	0	0	0	0	0	0	0	0.035125536	0	0	0
ENSG00000177596	RP11-512C24.3	0	0	0	0	0	0	0	0	0	0	0	0	0	0	0	0	0	0	0.005846145	0	0	0	0	0	0	0.009718764	0	0	0	0	0.013302992	0	0	0	0	0	0	0	0	0	0	0	0	0	0	0	0	0
ENSG00000177640	CASC2	0.786269739	0.24259516	0.224717765	0.253355602	0.254702259	0.616368015	0.268561459	0.20995338	0.396347968	0.532302415	0.455540761	0.411801621	0.586874972	0.156211526	0.131080961	0.360919649	0.387061635	0.576408785	0.24679415	0.384647306	0.15378169	0.260448049	0.200684647	0.267494055	0.39752522	0.405652359	0.529738251	0.109942649	0.311962967	0.435430855	0.471908117	0.398484436	0.544155269	0.537581764	0.207142811	0.546575543	0.274019459	0.329927252	0.232825999	0.471941073	0.349014274	0.63473012	0.294941005	0.197166431	0.883159203	0.63134054	0.113411637	0.535255075
ENSG00000177699	RP11-16K12.1	0.151032182	0.200912439	0.072573062	0.027162062	0.222125731	0	0.207057535	0.137047772	0.04352785	0.119991493	0.072573289	0.053013678	0.063608733	0.062159651	0.55270681	0.079476192	0.157229096	0.132827695	1.57536213	0.105701163	0.124610325	0.099045666	0.102517645	0.692883922	0.161679253	0.09255268	0.336316091	1.269150997	0.033967333	0.021482264	0.079636278	0.035203391	0.060310739	0.045951161	0.070620169	0.105999371	0.033508945	0.062358682	0.069066505	0.014886132	0.246318593	0.149006897	0.012524436	0.38878539	0.149310098	0.207241015	0.074334794	0.107614847
ENSG00000177725	CTD-2530N21.5	0	0	0	0	0	0	0.01478009	0	0	0	0	0.00862143	0	0	0	0	0	0	0	0.028976929	0.00865796	0	0.008482014	0	0	0.009535071	0	0	0	0	0.01305186	0	0	0	0	0.008779892	0.009019665	0	0	0	0.010204669	0	0.092744208	0.007424001	0	0	0	0.01113932
ENSG00000177738	CTD-2201E18.3	0.717565078	1.524866538	1.379627681	0.765894551	2.083228388	1.096013524	1.115946673	1.062232364	1.244437468	0.983042614	0.817922294	0.78271199	0.966185813	1.098826434	0.294997643	1.377172204	0.522624856	0.886214829	1.256233251	1.113972513	0.364367382	0.901605226	1.028852461	0.956039364	1.153230803	1.287648955	1.400580821	1.997709562	1.017435354	0.68632398	1.178007862	1.805280385	1.19943915	1.271175819	0.831001461	1.086700682	0.577056323	1.456358565	0.688820007	1.242528361	1.209736506	0.9895692	0.852232479	2.454463997	1.024004243	1.051632804	1.53930408	1.099614558
ENSG00000177757	FAM87B	0.100035234	0.130077949	0.018044854	0.152223926	0.165847263	0.059703748	0.233528477	0.41212001	0.021402649	0.190372243	0.127368812	0.091865281	0.144793488	0.198251929	0.02956956	0.139237903	0.017900338	0.223189298	0.363392068	0.080926743	0.121725634	0.204852292	0.128858181	0.123804379	0.28331219	0.350256137	0.096227532	0.039365009	0.112860466	0.051858067	0.092827074	0.084421471	0.009982446	0.130597521	0.06895551	0.181317149	0.146671353	0.111101484	0.12283382	0.165372931	0.208801372	0.132940979	0.177516372	0.070807067	0.145881968	0.037878103	0.175042484	0.142631621
ENSG00000177788	RP5-1061H20.4	1.306015095	1.702943515	0.691792944	0.923153186	0.531019813	1.475400401	0.374279072	0.461570914	1.239087842	0.414565406	1.072642051	0.714009808	0.984630795	0.343704901	1.097809922	0.902681194	0.418713028	1.113307619	2.528918647	0.637635875	2.280502168	1.101414435	1.072071498	0.581397938	0.90909109	0.614786826	0.948728912	0.563597118	0.667081874	1.175423216	0.078629716	0.774921814	1.74022959	0.438213358	0.433751912	1.302971642	0.717436857	0.989968503	0.985165688	1.25217039	1.436337395	0.90971092	1.200228916	1.256148468	0.442272632	1.105017277	0.231386382	0.819175036
ENSG00000177800	TMEM78	0	0.011035231	0	0	0	0.04035512	0	0	0.028666129	0	0.010796005	0	0.098795634	0.00790504	0.008886899	0.069665971	0.016034276	0.01344193	0.225888937	0.010605742	0.028147227	0.008928498	0.018444447	0.016437504	0.018561975	0	0.025228958	0.008903377	0	0.009422428	0.014234187	0	0.061441856	0	0	0.009576517	0	0.023662886	0.008801877	0.013012438	0	0.049021816	0.02497455	0.008097948	0.030219123	0	0.011063829	0.012149124
ENSG00000177822	TENM3-AS1	0.132954425	0.163939105	0.018981393	0.058247271	0.141777405	0	0.056054218	0.304923469	0.033637781	0.501410232	0.029419784	0.007374349	0.098921777	0.101913465	0.031097824	0.239917522	1.081785524	0.169544786	0.043557362	0.150376334	0.018443228	0.114636052	0.151745339	2.132675546	0.132777476	0.187643395	0.280098627	0.563482317	0.046306082	0.029331717	0.19865731	0.042072317	0	0.532855219	0.20194872	0.166905899	0.139965691	0.012410568	0.064273564	0.040401869	0.047370234	0.066811308	0.319077283	0.062273832	0.195525101	0.017838064	0.076278247	0.083578555
ENSG00000177993	ZNRF3-AS1	0	0	0	0	0	0	0	0	0	0	0	0	0	0	0	0	0	0	0	0	0	0	0	0	0	0	0	0	0	0	0	0	0	0	0	0	0	0	0	0	0	0	0	0	0	0	0	0
ENSG00000178107	RP11-998D10.4	0	0	0	0	0	0.080585345	0	0	0	0	0	0	0	0.047371917	0	0	0	0.079798801	0	0	0	0.053411547	0	0	0	0	0	0	0	0	0	0.091595688	0	0	0.180310113	0	0	0	0	0	0	0	0	0	0	0	0	0
ENSG00000178130	FAM27E5	0	0	0	0	0	0	0	0	0	0	0	0	0	0	0.812554389	0	0	0.04177434	0.300868403	0	0	0	0	0	0	0	0	0	0	0	0	0	0	0	0.048775282	0	0	0	0	0	0	0	0	0	0	0	0	0
ENSG00000178243	C9orf62	0	0	0	0.008997663	0	0	0	0	0	0	0	0	0	0	0	0	0	0	0	0.011983607	0	0	0	0	0	0	0	0	0	0	0	0	0	0	0	0	0	0	0	0	0	0	0	0	0	0	0	0
ENSG00000178248	FAM230I	0.14189596	0.074391044	0	0.095791606	0.087639481	0	0.044003209	0.267809402	0	0.024893119	0	0	0.231038241	0.010884472	0.036397552	0.01630397	0	0	1.427217365	0	0	0	0.110772007	0	0	0.014315095	0.117832794	0.024411715	0.020544931	0	0	0	1.331329727	0.018618776	0.202903797	0	0.013542521	0.184929328	0.17187688	0.053061702	0	0.017080777	0.089339978	0.128426439	0.061794183	0.046593884	0	0.049586506
ENSG00000178412	RP11-567M16.3	0	0.042733722	0.062279679	0	0	0.026461947	0.062106321	0.024379673	0.018770959	0	0.041817198	0.054371718	0	0	0	0.045841052	0	0.051930422	0.071831258	0.020690245	0.107205802	0.017427792	0	0	0.036117582	0	0.024699854	0.034550945	0.029094248	0	0	0.030154824	0	0.026373864	0	0.037138395	0	0	0.116182182	0.025365327	0.105420594	0.071417	0.144168541	0.046922293	0	0	0.239828344	0.046995614
ENSG00000178457	LINC00314	0	0	0	0	0	0	0	0	0	0	0	0	0	0	0	0.082826944	0	0	0.022293808	0	0	0.574706931	0	0	0	0.036923223	0	0	0.103761841	0	0	0	0	0	0	0	0.399152142	0	0	0	0	0	0	0	0	0	0.150999804	0
ENSG00000178722	C5orf64	0.01653282	0.011869739	0.008718095	0.046490311	0.027940783	0.021849901	0.017334681	0.026775434	0	0	0.023132265	1.184927405	0.167184892	0.168826469	0.00478766	0.012742761	0.017244569	0.007246874	0.010083973	0.067132297	0.005088002	0.01438246	0.00498448	0	0.059075275	0.049670532	0.066883929	0.004796549	0.008053621	0.112467527	0.067647715	0.016650802	0	0	0.025287213	0.01542421	0.010582273	0.012778063	0.023554624	0.013995743	0.011971721	0.033147863	0.002952705	0.017369724	0.008190875	0.012269442	0.029569167	0.013067486
ENSG00000178734	LMO7DN	0	0	0	0	0.266936378	0	0.08789321	0.023219145	0	0	0	0	0.121767998	0.014698351	0	0	0.029741927	0.073598885	0.023184497	0.019704145	0	0.033003828	0	0.03048625	0.10084707	0.094126587	0.135714023	0	0.107788403	0	0.026416974	0	0.016616213	0.025119233	0	0.017797405	0.036335	0	0.016361541	0	0.061157024	0	0.094244377	0	0.055821003	0.02118765	0.040816169	0
ENSG00000178803	ADORA2A-AS1	0.016606332	0.041305038	0.314444746	0.012885588	0.115677816	0.166882136	0.07674937	0.202299949	0.139096661	0.227228362	0.017461151	0.074513845	0.502897617	0.130942291	0.084201383	0.081236182	0.025904474	0.050199585	0.307078156	0.105349423	0	0.323768506	0.138573998	0	0.059334104	0.170056891	0.112405092	0.061412391	0.055696727	0.02531797	0.413800564	0.281804158	0.138499636	0.043420722	0.01698246	0.0257297	0	0.099617883	0.083416273	1.054577927	0.233604693	0.033294405	0.275292458	0.838181031	0.080235936	0.08996238	0.064551398	0.05814727
ENSG00000178977	LINC00324	1.029087194	0.790724373	0.556607942	1.317076175	1.11618871	1.544156213	1.686270412	1.476355883	1.278353581	1.535818126	2.429312239	1.770423824	1.348641297	1.155957641	0.550660405	1.207466583	1.220941003	1.495120565	0.94235765	1.12388183	0.395707104	0.980235951	1.229066855	0.564450793	1.611746265	1.358671827	1.641248445	0.730860743	1.641435804	0.964570199	2.045496023	1.359896861	1.488040568	1.296918414	0.543817899	2.400228669	0.778049544	0.591446613	1.363271079	1.291693128	0.918356396	1.599805893	0.771489519	1.070123716	1.463602291	1.523125471	1.015327368	1.115130266
ENSG00000179028	RP11-363G10.2	0	0	0	0	0	0	0	0	0	0	0	0	0	0	0	0	0	0	0	0	0	0	0	0	0	0	0	0	0	0	0	0	0	0	0	0	0	0	0	0	0	0	0	0	0	0	0	0
ENSG00000179066	CTD-2527I21.15	0	0.748795012	0.557736366	0.169703494	0.44999775	0.105906606	0.426438076	0.153418061	0.242716608	0.029055218	0.133316496	0.116745746	0.235892842	0.01271466	1.871044921	0.196771397	0.051040563	0.042871931	3.077784291	0.115315977	1.377215423	0.585044353	0.058606957	0.175338591	0.11563402	0.315886022	0.020357757	0.685610074	0.323626678	0.301294804	0.067533487	0.165656847	1.552209459	0.105563552	1.332305293	0.060628638	0.046940695	0.976754801	1.522704339	0.061833713	2.351932169	0.676823317	2.965795971	0.051406668	0.048379516	1.856689093	1.804458356	0.057795431
ENSG00000179082	C9orf106	0.315534503	0.037805017	0.097782074	0.171593088	0.861589383	1.073914567	0.044154784	0.674473493	0.478439054	0.295191056	0.527612902	0.272663146	0.32254798	0.199363195	0.030499898	0.276187725	0.54966537	0.287005002	0.025785558	0.316065714	0.006537506	0.042718304	0.670604159	0	0.460613522	0.163602856	0.449963199	0.006163199	0.22984935	0.107066728	0.47597215	0.688706418	0.018485093	0.082233584	0.053646919	0.388018503	0.066703295	0.021833389	0.042119424	0.194232673	0.104314666	0.091846477	0.376178282	0.065866215	0.286384859	0.015753702	0.030400907	0.726851821
ENSG00000179136	LINC00670	0	0	0.010330657	0	0.033068419	0	0	0	0	0	0	0	0.028700416	0	0	0.022584981	0	0.008588118	0.015908957	0	0	0.022671019	0.005907859	0.010505941	0.011866935	0.013253692	0.008093908	0	0	0.00601701	0.009095196	0	0	0	0	0	0	0	0	0.016578905	0	0	0.00554432	0.010322258	0	0.014535587	0	0.007760882
ENSG00000179141	MTUS2-AS1	0	0.0278865	0	0	0	0	0.040622632	0.010602151	0.008154083	0	0.009152592	0	0.047348644	0.00670068	0	0.010044264	0	0.011397332	0	0	0.00800545	0	0.007842729	0.013939459	0	0.008816659	0.031989178	0.022524518	0	0	0	0	0.022614832	0	0.013330953	0	0.008339974	0.033303815	0.029616169	0.021982104	0.037379145	0.031344197	0.049219938	0.006864268	0.012879577	0.009670843	0.009379779	0.020527915
ENSG00000179219	LINC00311	0	0.015304017	0.044459786	0.022009544	0.105318735	0	0	0.01733854	0.013342198	0	0.073356487	0.038784138	0	0	0.060613707	0.032671426	0.044106929	0.01863571	0.017312614	0.029270006	0.207967769	0.084547485	0.025554084	0.022779629	0	0	0	0.141660203	0.041109634	0.01307015	0	0.042601782	0	0	0.33192171	0.115366501	0	0	0.060043976	0.035859778	0.015435348	0.017210887	0.106687388	0.011234915	0.021052475	0.031465899	0.015343618	0.113990883
ENSG00000179253	RP11-429E11.3	0	0	0	0	0.028238226	0.029369517	0	0.013593739	0.010457405	0	0.011736823	0	0.036599939	0.008594674	0	0.038297535	0	0.014612162	0.02031249	0.011530045	0.010266936	0.057286523	0.010058407	0.035515263	0	0	0.04093054	0	0	0.01024397	0	0.016828759	0	0	0	0.020748294	0	0	0	0	0	0.02686202	0	0	0	0.060964667	0.03578695	0
ENSG00000179406	LINC00174	1.449301419	1.203460616	0.856011476	1.819038005	2.456609673	1.897837612	0.673498779	1.236359629	0.875921381	1.900421697	0.943553745	1.194794401	1.088355316	1.051365742	0.144159967	1.728523698	1.508222495	1.080255031	1.358384708	1.480803876	0.625948032	1.02446745	1.06464785	4.508454069	1.614557953	1.447950823	1.711089773	0.835789013	0.980651053	0.762563048	1.888276914	2.520409009	0.989143068	1.560124886	1.677131879	0.930661939	0.757276132	1.186681039	0.843808412	1.775447544	1.477230452	1.149956721	0.915245955	1.835730385	2.179645979	0.84126189	0.749680388	1.222590057
ENSG00000179428	IL6-AS1	0	0.150811267	0	0	0.383293608	0	0.702230802	0.058861833	0.074963951	0.424700038	0.017176948	0.014966023	0.13811201	0.012584725	0.148453378	0.018845285	0.025484053	0.021375193	0.31331083	0.066346618	0.059200007	0.05602324	0	0.076990771	0.295293981	0.216000356	0.419605956	0.069503571	0.047099344	0.029837196	0.480538103	0.096013334	0.0422703	0.08421169	0.253597097	0.103449638	0.091483128	0.062051836	0	0.020694032	0.135922138	0.019742348	0.061489746	0.100042468	0.024144264	0.188066173	0.135146943	0.094133505
ENSG00000179447	SLC24A3-AS1	0.055293406	0.128756306	0	0.009674366	0.03153258	0	0	0	0.011685801	0	0.013114825	0	0.027365526	0.028625227	0.032152175	0.014390588	0.019470629	0.032469013	0.02268946	0	0.034148996	0.042909879	0	0	0.02253583	0.062092332	0.04568234	0	0.088487233	0.034073234	0	0.018800713	0.01086076	0.048754588	0	0.011634464	0.011951872	0.047550507	0.021309262	0	0.013520308	0.015076707	1.092320872	0.029318667	0.036657093	0.107294329	0.013439905	0
ENSG00000179452	LINC01699	0	0	0	0.06553727	0	0	0	0	0	0	0	0	0	0	0	0	0	0	0.051716099	0	0	0.073316297	0	0.132546671	0	0	0	0	0	0	0	0	0	0	0	0.078512429	0	0	0	0	0	0	0	0	0	0	0	0
ENSG00000179523	EIF3J-DT	1.320364507	1.38674386	1.539026585	2.192608733	1.453741832	2.6607683	1.749689753	1.364566426	1.089006456	1.675283851	1.625298356	2.680705389	1.933136795	2.016778169	0.561911406	1.773218069	2.633359522	1.81515587	0.921572884	1.568640757	0.849695948	1.281742556	1.740068281	0.963851139	1.715290539	1.620329303	2.079384913	1.455577151	1.889484967	2.015401058	2.543796052	1.366536476	0.536669681	2.188314465	1.081579227	1.738100077	1.611560549	0.800485367	1.597656215	2.062760943	0.77245879	1.830510008	0.872754091	0.975938471	1.791158467	1.311990453	1.050331665	2.138317723
ENSG00000179577	KB-1552D7.2	0	0.012062881	0	0	0	0	0.017616205	0	0	0	0.011801468	0	0	0	0	0	0	0	0.013648099	0	0	0.009760622	0	0	0	0.011368694	0.013848749	0	0.032464398	0	0	0	0	0	0	0	0.010754543	0	0	0	0	0	0.074245425	0.008852903	0	0.024831273	0	0
ENSG00000179676	LINC00305	0	0	0	0	0.027292285	0	0	0	0	0	0	0.039116861	0	0	0.018612427	0	0.033491391	0	0	0	0	0.018699255	0	0	0	0.021768908	0	0	0	0	0	0	0	0	0	0	0	0.016616077	0.018434952	0	0	0	0	0	0	0	0	0
ENSG00000179743	FLJ37453	1.155267373	2.454075434	1.321537816	1.738195524	1.498780787	2.081759606	1.888690284	0.924175803	0.751772172	1.537492582	1.603512226	1.704487989	1.077569641	1.248022955	0.78595677	0.829879142	2.380076446	1.317971894	1.240940161	1.185538522	0.615847389	0.674761861	1.131340084	1.277313617	1.492880271	1.037041224	1.553645513	0.754796776	1.11412712	0.749664662	1.34859599	1.846286985	0.635274138	1.803856939	1.799695442	1.340219346	0.464561918	0.957870898	1.128614879	1.317962627	1.290977065	1.313199286	0.912416845	1.42578323	1.991082917	1.093081638	2.33442566	1.47183562
ENSG00000179755	CTD-2144E22.5	0	0	0	0	0	0	0	0	0	0	0	0	0	0	0	0	0	0	0	0	0	0	0	0	0	0	0	0	0	0	0	0	0	0	0	0	0	0	0	0	0	0	0	0	0	0	0	0
ENSG00000179818	PCBP1-AS1	1.334835852	0.895109481	1.686880279	0.688027699	1.854982615	0.852893889	0.902553229	0.794460838	0.541366686	0.892755667	1.173065379	0.644600867	0.823801443	0.648648652	0.388398034	1.084551722	1.080728566	0.886653519	0.923094526	0.89760899	0.857411075	0.753153249	0.791052041	0.361270116	0.885180051	0.966170548	0.993188737	1.065744096	1.199530677	0.572821695	1.546135278	1.529193127	1.222812932	0.839823004	0.675904029	1.200845706	0.783581595	0.864027458	0.760467646	0.918339757	1.107549722	0.928528764	0.4162836	0.691234906	1.123789031	0.609164109	0.703982075	0.73526657
ENSG00000179840	PIK3CD-AS1	0.036413508	0.013156317	0.038274357	0.074262163	0.061251407	0.094490802	0.311822973	0.11515227	0.045337788	0.021572516	0.087777042	0.055210559	0.040104569	0.064727111	0.010596568	0.014123504	0.019109885	0.031870086	0.121876964	0.049926889	0.087710539	0.021214293	0.06495685	0	0.02211873	0.096334211	0.158028255	0	0.086885599	0.011234721	0.050312504	0.036671572	0	0.032082559	0.037232512	0.088912137	0	0.064934179	0.031259436	0.046043037	0.4341561	0.058298457	0.020633431	0.066275261	0.01810311	0.130545736	0.064778043	0.111988264
ENSG00000179935	LINC00652	0.059719353	0.256702517	0.009132467	0.0443127	0.180369096	0.103814676	0.03608641	0.028039778	0.026944016	0.020390181	0	0.010595824	0.104952093	0.017760814	0.183733974	0.090939036	0.018061677	0.05232029	0.085748722	0.035555876	0.978027717	0.193400037	0.025921602	0.027684991	0.091782555	0.113103961	0.076813314	0.039717168	0.066149766	0.031619114	0.063098561	0.226835668	0.107110659	0.022807236	0.086445816	0.047933822	0.13785744	0.160998913	0.068035061	0.043539617	0.315496637	0.121230268	0.06338675	0.036158888	0.099741273	0.204286556	0.154209803	0.040679291
ENSG00000180066	LINC02870	0.349484944	0.03500375	0.067707557	0.695590497	0.13342207	0.111900769	0.193759227	0.586110202	0.099392315	0.24911581	0.253627063	0.068747139	0.149462493	0.033415218	0.314696662	0.098055963	0.050671779	0.23835192	0.058944452	0.044697417	0.387451999	0.065339882	0.048648667	2.451922085	0.077550626	0	0.142017811	0.903973309	0.10790295	0.029924049	0.10299348	0.016500663	0	0.014423168	1.49087727	0	0.250570163	0.03352328	0.143254891	0.107392357	0.14710166	0.11491817	0.15892587	0.067653588	0.12468802	0.491843274	0.011793009	0.385767813
ENSG00000180139	ACTA2-AS1	0.691413352	0.230379151	0.225737833	0.598652174	2.162704611	0.199886225	0.67699317	1.80176348	0.435065551	0.884072286	0.480482226	0.337588875	1.436117112	0.60939412	0.460243421	0.536798668	0.926869203	0.75224594	1.034445329	1.195790547	0.216051932	0.346518117	0.812392262	0.180287393	0.934625484	1.879490379	0.901437397	0.111526292	0.541086763	0.075504282	0.947261044	0.790658049	0.173017094	1.071182615	0.535252016	0.51377894	0.801917578	0.202471636	1.520649901	0.290281752	0.172498691	0.989892766	0.893746597	0.391272627	1.968821355	0.982842409	0.909572666	1.157588807
ENSG00000180259	PRNT	0	0	0	0	0	0	0	0	0	0	0	0	0	0	0	0	0	0	0	0	0	0	0	0	0	0.009698005	0	0	0	0	0	0.014438688	0	0	0	0.008929961	0	0	0	0	0	0	0	0	0	0.010637261	0	0
ENSG00000180422	LINC00304	0	0	0.017741496	0.013092846	0.077095108	0.014904067	0.008872792	0.0068798	0.526859079	0	0	0	0.036955725	0.05130794	0.004886605	0.057622542	0	0.007396514	0.037383651	0.034651181	0.010367662	0.014678693	0.040206242	0	0.070078207	0.005719942	0.06823631	0.076404541	0	0.005181507	0.02337382	0.025415746	0.014696327	0.014854259	0.01725522	0.015741784	0	0.025965966	0.00483979	0.007159704	0.006122191	0.01362576	0	0.017727109	0.016671738	0.012522343	0.024190236	0.013336761
ENSG00000180458	CTD-3064H18.4	0.08974833	1.118104668	0.010781155	0.010591938	0.068191647	0	0.512314382	0.016626184	0.050506306	0.047714223	0.02148241	0.024907596	0.015049542	0.051829858	0.530341403	0.062005658	0	0.06160127	1.03990526	0.041906072	0.959310836	0.046928905	0.012305561	0.315122078	0.084536274	0.126330646	0.025194509	0.005933518	0.029676007	0.006279808	0.046847528	0.050904246	0.305517338	0.044561517	0.020894274	0.044096476	0.019582485	0.112015137	0.98982412	0.059664436	1.104188939	0.048955426	0.785779564	0.00539625	0.069457642	0.045035253	0.065057223	0.016154046
ENSG00000180525	DIP2C-AS1	0.007251848	0.005201741	0.026517826	0.042559371	0.069240187	0.028592739	0.022695058	0.023440818	0.022523378	0.046379999	0.027768591	0.06083366	0.093135973	0.031352643	0.143578536	0.038650348	0.018838867	0.098225992	0.198122089	0.034633902	0.015515894	0.033317842	0.040893767	0.023143756	0.056022601	0.135795452	0.089926299	0.002099123	0.02797559	0.028619939	0.116309157	0.057420288	0.035417072	0.015901463	0.110881658	0.042313354	0.011563093	0.081811036	0.026746721	0.039425108	0.036331289	0.017486538	0.93131999	0.007620182	0.003586961	0.016072212	0.457344283	0.034031586
ENSG00000180539	C9orf139	0.039861047	0.097991587	0.185873945	0.120138877	0.422940745	0.270316484	0.419959505	0.246012675	0.1401924	0.099698532	0.169168754	0.103141008	0.072435596	0.112933549	0.034552441	0.09043685	0.256834254	0.102243922	0.100284568	0.124393442	0.024567714	0.123393063	0.112793425	0.014339728	0.339455682	0.071014095	0.742276226	0.068420733	0.189796611	0.048616502	0.235350045	0.242941769	0.046155282	0.172917175	0.099810503	0.245844174	0.021354909	0.221302208	0.078630315	0.083025626	0.130296235	0.24891631	0.030627022	0.213471415	0.238677683	0.476097404	0.343054368	0.122294697
ENSG00000180712	LINC02363	0.149155317	0.164345731	0.044385357	0.173625147	0.488738665	0.295427842	0.272261192	0.184971649	0.069657873	0.15926637	0.187592304	0.025927836	0.081663517	0.139567838	0.016386535	0.146271825	0.844353752	0.142520374	0.45797318	0.26856362	0.125726073	0.048836019	0.177379338	0.059864314	0.208649979	0.163980765	0.197563395	0.103514824	0.119777496	0.117423055	0.174166221	0.188553438	0.208045319	0.199231566	0.125845137	0.08618861	0.062500199	0.043445611	0.056024293	0.323367866	0.371289699	0.08935871	0.057306077	0.228603652	0.185183623	0.11198328	0.108726173	0.248057436
ENSG00000180769	WDFY3-AS2	0.288782472	0.300462756	0.135882502	0.36857268	0.554264889	0.801300354	0.558485599	0.594309137	0.522337239	0.497495791	0.319121973	0.880898015	0.76672403	0.960459571	0.090849253	0.862521836	0.267565969	0.580740886	0.475207795	0.67826877	0.111826091	0.364381083	0.304045621	0.268926681	0.648523327	0.901166812	0.638498556	0.283399519	0.323953786	0.885805108	0.761564557	0.203290995	0.114787937	0.532155803	0.399288894	0.555212024	1.034539243	0.212249171	0.731963498	0.592925123	0.204229111	0.368331787	0.214974717	0.787695973	0.535088678	0.202012367	0.182649214	0.711515713
ENSG00000180846	CSNK1G2-AS1	0	0.017790053	0	0.038194815	0.160249386	0.185884644	0	0.135492822	0.07594051	0.085713581	0.101414643	0.030172475	0.071630574	0.012752279	0.042579388	0.03794183	0.051189584	0.064024988	0.020122664	0.083538762	0.074587682	0.084320864	0.182875728	0	0.059146945	0.065934194	0.060406522	0.028577961	0	0.030232056	0.022931632	0.097254988	0.04282727	0.043283009	0.050199838	0.133375733	0.077630862	0.025475171	0.042176697	0.121471021	0.053171873	0.116066633	0.522929124	0.051556739	0.048520898	0.036544285	0.035454278	0.019581163
ENSG00000180861	LINC01559	0.008478284	0.105739167	0.008915972	0	0	0	0.289878282	0.02058303	0.031513844	0.009988663	0.005950118	0	0.024791677	0	0	0.006530502	0.035056632	0.029420034	0.010312741	0.005845083	0	0	0	0.15508357	0.020413026	0.005731494	0.006984783	0	0.024569639	0	0	0	0	0.014884166	0.042842413	0.010534784	0	0	0.004849569	0.021416325	0.012243134	0.006842754	0.119708087	0.008908719	0.008376821	0	0	0.006697287
ENSG00000180869	LINC01555	0.011608279	0.008330154	0	0.035683205	0.02936254	0	0.183411852	0.018819826	0	0.027218861	0.079493774	0	0.01703639	0.023716134	0	0	0.036026038	0.020227042	0.082699539	0.02388491	0.007127686	0	0.006982764	0.036925626	0.014020806	0.02342358	0.009565236	0.006719667	0.044590626	0	0.02141625	0.011691261	0.006746758	0	0.023646444	0.02157662	0.029475901	0.00598516	0	0	0.041528157	0.018681337	0.083910896	0.10622916	0.203706215	0	0.073480389	0
ENSG00000181097	LINC02878	0.250846524	0.376030904	0.364152293	0.563927439	0.672732531	2.506689351	0.103919479	0.219056819	0.848392387	0.547644854	0.25267888	0.176862266	0.365085205	0.278665474	0.193798641	0.339077513	1.527186134	0.259498721	0.893092115	0.519330507	0.899873952	0.270650906	0.137234166	0.122837037	0.175211909	0.163809668	0.925341725	0.447342533	0.272061579	0.439088904	1.10670646	0.552097774	0.879845291	0.404566192	0.395750104	0.151455248	0.084950719	0.264901426	0.299290215	0.17696712	0.655285893	0.342636534	0.683970684	0.216803355	0.37090677	0.525834481	0.713459238	0.581697998
ENSG00000181123	RP4-539M6.14	0.528578835	0	0	0.035411538	0	0	0.057077874	0	0	0	0	0	0	0.021198551	0.015922268	0	0.084361033	0	0.005619693	0	0.033637994	0	0.008310906	0.014769728	0	0	0.011382638	0.015951719	0.078701884	0.008464324	0	0	0.008030137	0	0.055689321	0	0	0	0.015770305	0	0	0.05491515	0.037766229	0	0.513684971	0.010247764	0	0.010914808
ENSG00000181171	FER1L6-AS1	0	0	0	0	0	0	0	0	0	0	0	0	0	0.00742821	0	0	0.015069647	0	0	0	0	0	0	0	0	0	0	0.008366502	0	0	0	0	0	0	0	0	0	0	0	0	0	0	0	0	0	0	0	0.011417303
ENSG00000181211	HECW1-IT1	0	0	0	0	0	0	0	0	0	0	0	0	0	0	0	0	0.018944709	0	0.014755647	0.012535099	0	0	0.021789065	0	0	0	0	0	0	0	0	0	0	0	0	0	0	0	0	0	0	0	0	0	0.017946581	0	0	0
ENSG00000181577	C6orf223	0.042281308	1.223114303	0.070457388	0.03935874	0.158418659	0	1.715126553	0.55945481	0.098386634	0.088281951	0.143093225	0.010439495	0.018803728	0.026170161	0.342119341	0.032654932	0.035374909	0.10133927	0.148734812	0.011773369	0.223723948	0.039246244	0.015378887	0.197038508	0.060935996	0.169328494	0.185408771	1.019897311	0.024793522	0.031155941	0.007921178	0.042580348	0.034439496	0.08074084	0.060166147	0.166121469	0.016351241	0.052040736	0.126639638	1.071610096	0.52900899	0.194011269	0.310124341	3.591565493	0.129650279	0.0499961	1.593423464	0.013485876
ENSG00000181798	LINC00471	0.694134688	0.677382976	0.297931733	0.30419474	0.533190676	0.535236711	0.251697241	0.271147634	0.321562203	0.280039171	0.569733806	0.716761313	0.579533702	0.819155052	0.515816051	0.387101411	0.559761471	0.482362803	0.747049316	0.186117683	0.71915993	0.538920698	0.218744442	0.64503439	0.503265436	0.330855883	0.56449656	0.484493507	0.122037071	0.474136798	0.454260712	0.350005693	0.560247229	0.626299464	0.200007041	0.280581295	0.273762636	0.571734822	0.796722295	0.386733054	0.72854144	0.419186599	0.19867681	0.721925289	0.40403607	0.433122507	0.690511632	0.442209586
ENSG00000181800	CELF2-AS1	0.026985365	0.208687414	0.014254296	0	0.291898505	0.396879294	0.028289239	0.096324124	0.050149303	0.093246804	0	0	0.13378288	0.027675551	0.031086743	0.091395541	0	0.240605354	1.021695794	0.184663347	0.08117033	0.330139036	0.032352676	0	0.126042146	0.275487451	0.311474991	0.007849242	0	0.016566472	0	0.09296151	0	0.070156393	0.289334992	0.113928192	0.042855343	0.267875717	0.060939693	0.04535738	0.622170259	0.043288354	0.555872577	0.090159371	0	0.078562086	0.057563105	0.010712125
ENSG00000181908	LINC02724	0.175606089	0.080105797	0.184142766	0.051034963	0.410812496	0.086134667	0.209939686	0.216397678	0.078555767	0.049923835	0.097363326	0.173313112	0.277727673	0.160223582	0.200786056	0.147044402	0.247301489	0.242102655	0.795113659	0.24509419	0.077157584	0.112076859	0.147483396	0.060190052	0.419014566	0.173469846	0.382223607	0.048966511	0.195448814	0.08529504	0.114959476	0.176792327	0.024789918	0.306265898	0.166335157	0.50055403	0.114606634	0.050837032	0.125664472	0.082634807	0.166554537	0.143275523	0.056782324	0.15039184	0.235202422	0.160988287	0.137735845	0.066485066
ENSG00000182057	OGFRP1	0.254214611	1.120339115	0.50814212	0.301326381	0.235225625	0.942075144	0.285613761	0.24206577	0.150950898	0.360549302	0.332233479	0.33875571	0.474634851	0.289680615	0.576171137	0.103208044	0.181447133	0.340959008	0.44180807	0.517366932	0.596355252	0.485568013	0.242724932	0.812093373	0.302087233	0.148539191	0.412016405	0.549878583	0.14950027	0.246855147	0.358833967	0.350419726	0.223671476	0.43632384	0.135584975	0.176042896	0.281418311	0.157923297	0.479691132	0.625967445	0.479957981	0.52644689	1.059216065	0.765797114	0.326343481	0.236930474	0.719152865	0.451659437
ENSG00000182165	TP53TG1	5.405395252	3.089072502	3.142925995	4.705189145	4.151469312	3.127616961	4.119861429	4.920299209	3.248703223	4.973479491	3.581498143	4.867029599	3.895378468	4.151763282	1.858939316	4.754805301	6.715607674	4.597272912	2.464268615	4.734293154	3.431328342	3.542428041	3.426592498	4.70426262	4.291586863	3.537724685	3.69651734	2.005032817	4.542299944	3.093698808	4.635951927	4.630196552	3.969774618	4.250392957	6.049775048	2.784608855	3.783764459	3.308460728	3.39204434	4.02635379	3.959379204	3.913832615	3.396862691	5.628434849	5.751054859	3.467112432	1.667606072	3.617452649
ENSG00000182257	PRR34	0.2002222	0.367923624	0.252635206	0.258887881	0.470842724	0.696490678	0.343586008	0.381238901	0.168589659	0.348212826	0.386668529	0.234769216	0.41622834	0.2775213	0.143989502	0.419452878	0.380747915	0.382448501	0.093711865	0.262301338	0.752342064	0.304352454	0.34281575	0.256576357	0.4645941	0.392661034	0.370549848	0.08696724	0.3021655	0.277967304	0.451503919	0.242772842	0.175775283	0.439922831	0.193844736	0.353524271	0.244773713	0.106495227	0.45761772	0.223905833	0.274155482	0.255168258	0.368642454	0.182344991	0.460368002	0.243508399	0.341956566	0.428740343
ENSG00000182352	C17orf77	0.444284771	0	0	0.102537252	0.020385457	0	0.644277255	1.101001799	0	0	0	0	0	0	0.013891623	0.367942308	0	0	2.005331251	0.44778158	0	0	0	1.541479336	0	0.125161434	0	0	0.673317034	0.022034809	0	0	0.013973306	0	0	0	0.007708209	0.006213045	0.013758948	0	0.017390462	0.019389391	0	1.669700028	0.011905348	0.008938575	0	0.009520683
ENSG00000182366	FAM87A	0.014761271	0.021114786	0.046072555	0.011452284	0.037275986	0.006533517	0.038387216	0.023915416	0.004625285	0.025998403	0.030878031	0.004521687	0.212604176	0.015140449	0.03383307	0.017030134	0	0.012907359	0.026837102	0.005100768	0.013579966	0.025567335	0.004448466	0.023612388	0.052827719	0.034652571	0.018210205	0.017047173	0	0.004530696	0.033930868	0.014866676	0	0.012993981	0.318676969	0.040924483	0.004730861	0.022725029	0.016853373	0.006260964	0.088412368	0.08143429	0.028971666	0.015508978	0.021822571	0.005486892	0.005321521	0.068620205
ENSG00000182376	RP5-1142A6.8	0.014941717	0	0.076899266	0.023092479	0.06234293	0.077430046	0	0	0.046150243	0.017596536	0.010493199	0	0.011000003	0.007683103	0.008637479	0.0787389	0.031004107	0.038846045	0.018165899	0.020543373	0	0.017303941	0.017928446	0.031779671	0	0.010108233	0.036632554	0.017255396	0	0.027301498	0.013835408	0.044682346	0.01732471	0.039104399	0	0.054966823	0	0.015375379	0.008554836	0.037615356	0	0.02402903	0.2121387	0.023484177	0	0.033008819	0.052983631	0
ENSG00000182586	LINC00334	0.072905815	0	0.076582696	0.075268253	0.178772384	0.064542289	0	0.743262689	0.368844206	0.043413819	0.051504288	0.109836994	0.053955225	0.12835971	0	0.028497101	0.491170119	0	0.073921261	0.16987016	0	0.021507076	0.065839731	0.077852266	0.129595462	0.025033673	0.200857059	0.063407073	0.234166036	0.04503144	0.163424243	0.037174953	0.063657735	0.064330243	0.074524669	0.045758712	0.069926302	0.14625252	0.021203377	0.031282489	0.078897934	0.115859869	0.19950449	0.076521838	0	0.054375944	0.026623062	0.057858447
ENSG00000182648	LINC01006	1.713927177	3.616055216	2.611768624	1.154952232	1.620276336	0.622530044	1.281044474	1.180000484	0.439394194	2.061149882	0.909080925	1.439109233	1.671978213	0.741816646	2.27436093	1.259106782	2.040947065	1.660982487	2.639677171	1.68459677	1.905261656	1.755976663	0.421019218	1.529164574	1.206233224	1.034202305	0.990816758	1.581984784	1.646001534	1.766233836	0.601063758	1.84988952	2.501296301	1.348266811	2.314301743	1.095234881	1.795094622	2.813729469	3.052494114	1.378932132	1.6358432	1.2099443	2.676945969	2.186423786	2.338898686	1.387302983	2.754641679	1.028129968
ENSG00000182776	RP11-114H20.1	0	0	0	0	0	0	0	0	0	0	0	0	0	0	0	0	0	0	0	0	0	0	0	0	0	0	0	0	0	0	0.013073799	0	0	0	0	0	0	0	0	0	0	0	0	0	0	0	0	0
ENSG00000182824	FAM230E	0	0	0	0	0	0	0	0	0	0	0	0	0	0	0	0	0	0	0	0	0	0	0	0	0.01352607	0	0	0.006481979	0	0	0	0	0	0	0	0	0	0	0	0	0	0	0	0	0	0	0	0
ENSG00000182873	PRKCZ-AS1	0.515984569	0.585751817	1.262495201	0.760579082	2.071471028	1.189621394	0.861832749	1.463622411	1.115250544	1.642638267	0.915046954	1.193966403	1.00546846	1.043576042	0.834137195	1.357126599	1.532313695	0.8747132	0.896328786	0.539523564	0.686677334	0.719230553	1.085200457	1.438499963	1.536246456	0.965579162	1.570157969	1.204446956	1.076858575	0.392120531	0.783532766	2.011277586	0.740256421	1.186897259	0.800831417	0.856245644	0.340349228	1.069959622	0.906942101	1.102876523	0.913797415	0.769344214	0.796402688	0.703434465	1.63727188	1.318190127	1.767400624	0.902891619
ENSG00000182912	TSPEAR-AS2	0.086235902	0.007940322	0.931313457	0.26647999	0.386267445	0.029119698	0.011603386	0.225203001	0.169943001	0.02595299	0.068450764	0.304532536	0.198087802	0.06679945	0.068813391	0.033802592	0.078925924	0.057096021	0.714037138	0.103326497	0.046899479	0.044372661	0.039482093	0	0.116056263	0.051582186	0.088684119	0	0.083839472	0.006778778	0.030520148	0.054882238	0.019207217	0.009739303	0.662434728	0.074035784	0.148217761	0.045019385	0.006331954	0.027913999	0.008008637	0.00893252	0.793003818	1.103680639	0.021784398	0.048562281	0.031583456	0.076840597
ENSG00000183146	PRORY	0	0	0	0	0	0	0	0	0	0	0	0	0	0	0	0	0	0	0	0	0	0	0	0	0	0	0	0	0	0	0	0	0	0.033292648	0	0	0	0	0	0	0	0	0	0	0	0	0	0
ENSG00000183154	RP11-863K10.7	0.078399529	0.067688015	0.098265429	0.08878432	0.215473407	0.198979461	0.23353586	0.088870046	0.039699542	0.211623384	0.160244399	0.104340809	0.167578879	0.10363138	0.027617936	0.239453878	0.049573354	0.159786608	0.166524009	0.117197045	0.029336011	0.099229206	0.047593378	0.034068217	0.057284425	0.174071809	0.508994979	0.081463642	0.134414884	0.10454165	0.540903416	0.094231061	0.108046122	0.082642264	0.214039745	0.160985814	0.146676128	0.119307528	0.298314289	0.432462557	0.175301846	0.12445347	0.129267929	0.190117005	0.193402219	0.12570904	0.143195307	0.110172745
ENSG00000183242	WT1-AS	0.053399706	0.017227184	0.037649345	0	0.283114399	0.005325619	0.161748123	0.019515649	0.015020116	0.306911669	0.967007754	0.043613669	0	0.078435897	0.388835278	0	0.049587959	0.273439372	0.050601189	0.012436345	0.018410273	1.108186032	0.014447899	0.012873882	0.266141987	0.016237474	0.520733915	0.318415801	0.005859661	0.089592845	0.016687465	0.0942584	0.003502886	0.026345667	0.492715427	0.026069009	0.034336629	0.021610291	0.05421769	0.020306035	0.03027015	0.0666939	0.130111479	0.071262075	0.041209301	0.164893311	0.812086241	0.069857882
ENSG00000183250	LINC01547	1.593405254	0.563523604	1.896003872	1.370828309	1.447078374	1.775527417	1.245394893	1.43116555	1.30341159	1.557772135	1.533318094	0.798268325	0.556594044	1.251752143	1.803016015	0.531722496	2.039742139	1.621694536	2.713516885	1.338382325	1.319075827	0.687099737	0.669072916	1.311855928	1.431179597	0.948715697	1.364378949	1.652754784	1.21462165	1.121095632	1.190863583	1.98219841	1.446496559	1.288724898	0.970861871	1.737368927	0.707677511	1.224144491	1.209753976	1.153299206	2.721089137	1.596326949	1.449202373	1.909375115	1.486827484	2.051797356	1.851970635	1.122528178
ENSG00000183308	AC005037.3	0.067488689	0.207236778	0.035884997	0.052572809	0.112711083	0.117092385	0.170655065	0.279831751	0	0.15432975	0	0.041573824	0.074249646	0.151257835	0	0.127183337	0.035599357	0.143554426	0.055001573	0.13613941	0.160198648	0.019882606	0	0.206251125	0.081193144	0.04592447	0.082908884	0	0.097316432	0.020978135	0.092873272	0.19497495	0.019906449	0.05953723	0.502175952	0.103581544	0	0.052369021	0.095449027	0.085097155	0.024762145	0.054682542	0.139500037	0.202875023	0	0.098927846	0.096037943	0.053538721
ENSG00000183385	TTTY8	0	0	0	0	0	0	0	0	0	0	0	0	0	0	0	0	0	0	0	0	0	0	0	0	0	0	0	0	0	0	0	0	0	0	0	0	0	0	0	0	0	0	0	0	0	0	0	0
ENSG00000183470	FLJ40288	0	0	0	0	0	0	0	0	0.008570233	0	0	0	0	0	0	0	0	0	0	0	0	0	0	0	0	0	0.011289778	0.007932583	0	0	0.01268469	0	0.007964551	0	0	0	0	0	0	0	0	0	0	0	0	0	0	0
ENSG00000183535	COL18A1-AS1	0.009696236	0.013880139	0.010196579	0.010017586	0.00823014	0.017073965	0	0.007884629	0.006062727	0	0.027032432	0	0	0	0.005600883	0.014900264	0.020158974	0.050128185	0.019602029	0.006685638	0.029518111	0.00562713	0	0.010369596	0.046292003	0.019578556	0	0	0	0	0	0.019465534	0.016836156	0	0.019765087	0.006036041	0	0.004997718	0.005547238	0	0	0.00782639	0.608277257	0.010188289	0.009580246	0.007191437	0.006974816	0.007660068
ENSG00000183562	CTC-343N3.1	0.13004504	0.182979944	0.092399214	0.02324705	0.214185819	0.15188176	0.199619741	0.252947901	0.518006517	0.052504153	0.15086708	0.013780068	0.201954275	0.143820838	0.206844255	0.133314714	0	0.058266538	0.140194926	0.061174327	0.170304726	0.24149517	0.238044235	0	0.180188404	0.117618547	0.376000879	0.076574002	0	0.106927463	0.158871489	0.17206912	0.230590876	0.039364694	0.067966977	0.337889742	0.276060311	0.165236988	0.10010314	0.110740457	0.155309902	0.204361295	1.201922028	0.199998832	0.044135624	0.158982537	0.063768953	0.069900828
ENSG00000183643	C15orf32	0.018688353	0.026716571	0.019649555	0	0	0	0	0	0.034815671	0	0	0	0.027395865	0	0	0	0.149027279	0	0	0	0	0	0	0	0	0	0	0	0	0	0	0	0	0	0	0.011647433	0	0	0	0.015822305	0	0	0	0	0	0.054704392	0	0
ENSG00000183674	LINC00518	0	0.049981447	0	0.01821237	0.01497029	0.015572903	0	0.014343222	0	0	0.499592934	0	0	0.781494357	0.12723047	0.027051999	0	0.015417495	1.597046495	0.083084674	0.042855009	0	0.010613688	1.219301658	0	0.058688763	0	0	0	0	0	0.017755508	0	0	0.053424583	0.085632211	0	0.027126571	0.059553537	0	0.012767363	0.014237513	0.423799386	0	0	0.013084781	0.359236104	0.013935601
ENSG00000183784	DOCK8-AS1	0.698482236	0.133951819	0.620563019	0.356711628	0.225701808	0.598844412	0.657930231	0.27991892	0.123999149	0.885241405	0.093809752	0.245160698	0.304284752	0.124458218	0.432988292	0.288368232	0.584791629	0.355118908	0.343550419	0.260614229	0.048606385	0.233685958	0.304474652	0.140769125	0.51064914	0.35661143	0.38120937	0.403805359	0.954939042	0.041669666	0.406192545	0.504038479	0.121710102	0.669064959	0.371830416	0.419609624	0.224418661	0.035134931	0.113841284	0.337288615	0.179855572	0.852061633	0.488919912	0.479630198	1.136905684	0.168966437	0.200619432	0.179347001
ENSG00000183822	NCF4-AS1	0.027336516	0.095663676	0	0	0.023224534	0	0.056756208	0	0.034062351	0	0.019222266	0.016749603	0.020147735	0.0418517	0	0.02108781	0	0	0.128465729	0.018884471	0	0.015905187	0	0.113498235	0.065224206	0	0	0.207594063	0	0	0	0	0	0.071055658	0.055375332	0	0	0.014131756	0.015680162	0	0.077678699	0.043848448	0.019490102	0.227588156	0	0.020306696	0.019697702	0.021623605
ENSG00000184029	DSCR4	0	0.079859186	0	0	0	0	0	0	0	0	0	0	0	0	0	0	0	0	1.165154384	0	0	0	0	0	0	0	0	0	0	0	0	0	0	0	0.810737498	0	0	0	0	0	0	0	0.009192902	0	0	0.012076116	0	0
ENSG00000184068	SREBF2-AS1	0.598807271	1.72820078	0.810868979	0.951797084	1.199207469	1.525264859	1.314925566	0.746568556	1.820171198	1.19305922	1.202162417	1.224752346	0.695029626	0.439176882	0.766730848	0.404907161	0.778763293	0.521993923	2.212173307	0.64995468	1.115047405	1.21914985	0.621391573	1.528285296	0.848748328	0.796622766	0.968165144	1.484049241	1.240588734	0.848823858	1.191731976	0.957619594	2.62092672	1.212028707	1.176102767	0.897347361	0.87302605	1.763272305	1.253931817	1.269562217	1.08122409	1.275606952	1.19552076	1.15625486	1.498363558	1.222998811	1.990801041	0.691861315
ENSG00000184224	C11orf72	0.027358766	0.019662974	0	0.00711701	0	0	0.056801938	0.033281151	0.008598318	0	0.019237956	0.0497166	0	0.0210948	0.143925522	0	0.028531992	0	0.279292493	0.028257785	0.212192826	0.047237141	0.008270049	0	0.033007462	0.045896613	0.011326739	0.023745241	0.026583353	0.016796543	0	0.027553271	0.031700461	0.035994426	0	0.042303435	0.008794305	0.062580749	0.084272552	0.068433334	0.068249259	0.01109676	0.014654176	0.014440684	0	0	0.077288596	0.010861199
ENSG00000184274	LINC00315	0.028653153	0.07083473	0.015139386	0.079972488	0.048285578	0.012716285	0.130498237	0.0688826	0.009007892	0.066661801	0.010110588	0.026259648	0.041936578	0.022095093	0.02482436	0.033032944	0.04459304	0.049711024	0.051891035	0.087021589	0.008843743	0	0.07616457	0.015395827	0.084909876	0.139610102	0.046888431	0.016627635	0.081962415	0.00882395	0.052602383	0.138836532	0.057604438	0.06228392	0.029299381	0.035543406	0.009213185	0.051202539	0.016438578	0.012186898	0.010423521	0.034597308	0.224049807	0.21831902	0.056080258	0.042264949	0.051078839	0.033868695
ENSG00000184385	UMODL1-AS1	0.40759063	0.097884121	0.016419044	0.124266725	0.423943833	0	0.064404288	0.025293984	0.038693256	0.018388704	0.054018887	0	0.011496387	0	0.241272606	0	0.198615617	0.027180752	0.725467561	0.010773538	0.318284287	0.009069841	0.0463902	0	0.037466417	0.021052247	0.038270402	0.062150975	0.15870038	0.037911041	0	0	0.062396778	0	0	0.02898965	0	0.01606811	0.087012351	0.013218137	0.94738703	0.037500414	0.441652533	0.270058457	0.268173136	0.446662859	0.108632784	0
ENSG00000184441	AP001062.7	0.419132769	0.390324542	0.644158435	0.692871747	1.044254787	0.909632494	0.448686797	0.354241218	0.627322173	1.055631511	0.349263587	0.490645804	0.474541954	0.428494986	0.489901294	0.279992944	0.954516686	0.335552937	0.645676798	0.862552963	0.492412317	0.24240906	0.391474115	0.095842645	0.661916875	0.374458023	0.880953852	0.836297993	0.835853964	0.104718506	1.171926069	1.289484056	0.569840656	0.688842288	1.768991867	0.435795586	0.273221645	0.267560173	0.34718264	0.460122271	0.503679357	0.874263282	0.942206902	1.071928463	1.106048958	0.502191857	0.695234191	0.387787742
ENSG00000184566	RP13-786C16.1	0	0	0	0	0	0	0	0	0	0	0	0	0	0	0	0	0	0	0	0	0	0	0	0	0	0	0	0	0	0	0	0	0	0	0	0	0	0	0	0	0	0	0	0	0	0	0.041128914	0
ENSG00000184608	FAM167A-AS1	0	0	0	0	0	0.015459306	0	0	0	0	0.012293928	0	0	0.009003097	0	0	0.036280735	0	0.02127366	0.047714472	0	0	0	0	0	0	0	0	0	0	0	0.052245086	0.010180454	0	0.017897508	0	0	0	0	0	0.121993408	0	0	0.018386849	0.269023019	0	0.012598749	0
ENSG00000184809	B3GALT5-AS1	1.700554886	0.420641548	0.10824868	0.087047184	0.077233439	0.091385382	0.789447614	0.911097534	0.096794142	0.271902662	0.090762195	0.079335717	0.689502117	0.124652086	0.240754859	0.210161126	0.107408038	1.907394204	2.477309444	0.392363681	0.476873909	0.790650227	0.309342459	0.014220628	0.343307841	0.170032981	0.126313919	0.941441029	0.833985802	0.071734985	0	0.950602271	0.090144283	0.542220072	0	2.827219739	0.098932979	0.168509676	0.165655214	0.129597381	0.223267007	2.296933231	0.004741805	0.02090805	0.360223423	1.216857545	0.14597667	0.23321656
ENSG00000184856	LINC00308	0.045510238	0	0	0	0	0	0	0	0	0	0	0	0	0	0.026425903	0	0	0	0.018637607	0	0	0.103384163	0	0.310307609	0	0	0	0	0	0	0	0	0	0	0.135317945	0	0	0	0	0	0	0	0.54883584	0	0	0	0	0
ENSG00000184991	TTTY13	0	0	0	0	0	0	0	0	0	0	0	0	0	0	0	0	0	0	0	0	0	0	0	0	0	0	0	0	0	0	0	0	0	0	0	0	0	0	0	0	0	0	0	0	0	0	0	0
ENSG00000185065	AC000068.5	0.23605785	0.711158144	0.433578519	0.659693144	0.566298466	0.866961614	0.407382069	0.886537492	0.399623815	0.242883354	0.6779658	1.007641668	0.689414986	0.442568982	0.329239461	0.217223258	0.503150444	0.244241944	0.903035036	0.575103185	0.243560727	0.504392758	0.348889999	0.629202053	0.38836841	0.192286756	0.459532251	0.579559882	0.344624417	0.29192837	0.517960059	0.138438813	1.036188271	0.360035972	0.198781924	0.42802132	0.108446527	0.214233556	0.586341504	0.555685693	0.184668241	0.333313909	0.141535922	0.609225542	0.568518666	0.308903149	0.399868455	0.610014558
ENSG00000185168	LINC00482	0.444207863	0.043212785	0.532230194	0.128477582	0.271338818	0.053033226	0.276585682	0.534202772	0.864884929	0.392336317	0.073206728	0.045959918	0.40866513	1.215224049	0.174353238	0.034904675	0.449025973	0.454893513	0.608727766	0.071943572	0.622577294	0.439841981	0.045226085	0.094998261	0.157531073	0.137860647	0.496121156	0.25835032	0.62852426	0.05508642	3.102274399	0.389291152	0.127366691	0.153097298	0.19030485	0.666125673	0.139612543	0.023427848	0.472732498	0.012882716	0	0.083900881	1.154070443	0.498112016	0.394326211	0.022498614	0.375433078	0.159897922
ENSG00000185186	LINC00313	0	0.010424107	0	0	0.012329447	0.1115267	0.01522697	0	0.036005128	0	0.020324582	0	0.052678407	0.0222855	0	0	0.044974327	0.01269811	0.011794848	0.01001832	0.008920308	0.008433702	0.008739047	0	0	0.019581371	0.047289024	0.159535427	0	0.017746117	0.026769286	0.029104859	0.025184737	0.050467447	0	0	0	0.00749118	0	0.012292283	0	0.011725412	0.063499357	0.015257775	0.014348684	0	0.031128956	0.034159367
ENSG00000185203	WASIR1	0	0.022680047	0.033158672	0.016382532	0	0	0	0	0.019779159	0	0	0	0.023257534	0.016265319	0.036329349	0	0	0.027602212	0.479863856	0.021800754	0.019420044	0	0	0	0	0	0.026023637	0	0	0	0.029220656	0	0.018386341	0	0	0	0	0	0.053646462	0	0.132101917	0	0	0	0	0	0	0
ENSG00000185332	TMEM105	0.379520458	0.453914366	0.271053288	0.278062652	0.037099774	0	0.897663793	0.169620651	0.932724552	0.659106256	0.048861393	0.010776679	0.968743897	0.748766032	0.055146301	0.033701321	1.492197369	0.443119821	0.133785126	0.03615746	1.215029259	0.118243472	0.102674137	0.366292895	0.1426473	0.15313388	0.057211645	0.303601409	0.083592568	0.005409154	0.205982492	0.297306634	0.070230124	0.030844334	0.820707708	0.256670817	0.160504814	0.013612742	0.32087097	0.007474036	0.174730688	0.142772148	1.961684287	0.695601506	0.292181202	0.045239757	0.333861208	0.107778832
ENSG00000185433	LINC00158	0	0.168109246	0.068131699	0.02547518	0.027865697	0.085256364	0.100750257	0.026703451	0.020563938	0.038574102	0	0.049748745	0.036118473	0.041912751	0	0	0.034193511	0.014418494	0.02666365	0.056008819	0	0.037937248	0.009924887	0	0.058918211	0.011156388	0.053609732	0.037831572	0.063036407	0	0.045327659	0.065306598	0.056605159	0.07115827	0.016861684	0.020473875	0	0.066700688	0.037404529	0.013957951	0.023780746	0.078104603	0.090548958	0.025906931	0.048332572	0.347738075	0.011868332	0
ENSG00000185594	SPATA8	0	0.031962108	0	0.011600187	0.037753062	0	0.09160574	0	0.014010086	0	0	0.14396007	0.016479694	0.011517054	0	0	0	0.019566791	0.036129815	0	0.013755217	0.025895901	0	0.023916039	0	0	0	0.051192824	0	0.027319636	0.041141616	0	0	0.019697799	0.272347712	0.013948588	0	0.04567325	0.012821862	0.037640258	0.016207429	0	0	0	0	0.081200691	0.032044338	0.017688516
ENSG00000185700	TTTY8B	0	0	0	0	0	0	0	0	0	0	0	0	0	0	0	0	0	0	0	0	0	0.027254629	0	0	0	0	0	0	0	0	0	0	0	0	0	0	0	0	0	0	0	0	0	0	0	0	0	0
ENSG00000185837	HDHD5-AS1	0.052310022	0.587716555	0.158993515	0.274810677	0.859531771	0.935532843	0.7297347	0.536147189	0.127280272	0.383687227	0.27157615	0.623849837	0.183619837	0.13052688	0.060180922	0.45363285	0.944523053	0.255312796	0.867052306	0.172697262	0.154691458	0.329731025	0.314903744	0.109687712	0.290631349	0.201163704	0.480522725	0.118162281	0.281201285	0.032222022	0.780490014	0.832661123	0.28005468	0.540786787	0.715460764	0.126742816	0.033631423	0.10568153	0.276125774	0.357350837	0.513106338	0.273203811	0.542524465	0.183727905	0.486753592	0.285571976	0.427564756	0.493741784
ENSG00000185847	LINC01405	0	0	0	0	0	0	0	0	0.013726083	0	0	0	0	0	0.025255518	0	0.50105572	0	0.152888713	0.015132244	0	0.025373066	0	0	0	0	0	0.050168051	0.042280838	0	0	0	0	0.019299267	0	0	0	0	0	0	0	0	0.090721867	0.011558412	0	0	0	0.117155982
ENSG00000185904	LINC00839	0.410338051	3.102517878	3.109982542	0.154859079	1.052520505	0.025171089	1.068936517	0.294960468	0.390987155	0.484975384	0.266310032	0.436157818	0.576356449	0.029211294	0.958361227	0.064943775	0.345323588	0.671210537	3.245190594	0.302730287	4.321648034	1.22675995	0.498897244	2.912006246	0.41948131	0.389268614	0.735471188	2.205500117	2.174870104	0.469044116	0.41381546	0.368705662	0.404834888	0.846494439	2.950441617	0.035333067	0.080402991	0.992869365	2.264401241	0.464095618	2.944110325	0.89567154	3.141420864	0.190859945	0.173830263	0.960240745	0.363549969	0.268592875
ENSG00000186019	AC084219.4	0.038041412	0.235304308	0.020130669	0.048946906	0.102549793	0.04191736	0.030006945	0.105673393	0.13217056	0.055708326	0.026779037	0.034873104	0.082607848	0.076994002	0.065207994	0.072334792	0.019969564	0.041502803	0.030944283	0.265966548	1.065845009	0.158507851	0.111342523	0.050643098	0.101210052	0.10660691	0.046842137	0.132910633	0.081882461	0.011741568	0.052550549	0.066390807	0.054858834	0.041778572	0.293316388	0.098420055	0.018349593	0.091272313	0.069850727	0.040189111	0.283705683	0.007752543	0.473110527	0.088384993	0.009489905	0.123133816	0.206160223	0.044939403
ENSG00000186056	MATN1-AS1	0.502717989	0.367946682	0.474824933	0.734711343	0.632406665	0.7171804	0.911127917	0.425979516	0.317153375	0.522862619	0.592146561	0.710377074	0.463465328	1.247926473	0.088759593	0.34188174	0.580475963	0.342733286	0.918620137	0.364171864	0.307808568	0.198669454	0.452693749	0.382372374	0.783177166	0.504281337	0.7417735	0.231420787	0.679702466	0.41458731	0.541550368	1.262779048	0.817709187	0.554459066	0.903441224	0.639664365	0.271557672	0.050680969	0.228973761	0.850508544	0.337675791	0.883890798	0.443548714	0.592719168	0.86237867	0.416476343	0.242552925	0.538557038
ENSG00000186235	LINC02610	0.078777603	0.126907029	0.024128802	0.011902316	0.620439048	0.098649835	0.149667381	0.082211152	0.117848353	0.214949787	0.024128879	0.02102964	0.041904576	0.035164607	0.026443925	0.289447153	0.181212427	0.180295117	0.742728743	0.136720461	0.082679677	0.122050693	0.322371661	0.012320271	0.15872884	0.038540576	0.170481315	0.019914963	0.055113782	0.082499279	1.053843846	0.164948877	0.451546092	0.342584368	0.418145253	0.028482581	0.007369553	0.011855529	0.208802849	0.08546678	0.057381324	0.018540814	0.204875258	0.155424039	0.182263075	0.091332277	0.164784417	0.340090144
ENSG00000186493	C5orf38	3.570575558	1.245336404	0.22093875	0.60904315	5.179922113	2.885344315	2.765773515	3.071485604	2.132943453	2.369039098	7.671491774	3.686354407	1.728374838	0.581723597	2.394693634	1.069938234	6.23143866	2.183681705	3.455275535	2.17304291	2.198916996	1.873966185	0.64798151	3.211032765	1.439267279	2.936196536	3.862348129	2.692117991	5.061894175	3.108621873	2.840282103	4.521478705	0.049788619	4.284255875	3.863456668	0.354365565	1.449833918	1.488615904	2.475994582	0.821934666	0.109365454	2.441588934	2.295064288	2.637252101	4.086442489	1.463577008	2.255496883	1.57428401
ENSG00000186594	MIR22HG	2.602119807	1.424098715	2.323346512	1.557286857	3.150120527	1.403872131	3.043057926	2.726407276	2.023217066	2.473217562	2.227164778	1.386684064	2.449687868	2.817048638	1.213325784	2.500988406	1.910612019	2.736837636	2.227031955	2.663758899	1.804154172	2.695099009	2.183542553	1.872848822	2.568779823	2.903393442	2.943875779	1.206418684	3.060839875	1.038996064	3.340406867	2.176551796	0.816059868	2.443933379	2.782751915	2.823441886	2.458279719	1.632246302	2.653313593	1.82139315	1.759673493	2.088811727	1.989384652	1.99896733	3.123798542	2.269613332	2.678069714	2.450455829
ENSG00000186615	KTN1-AS1	1.857893864	0.411239759	0.423123745	0.974009869	0.889257247	0.802147589	0.876606498	1.096004888	1.687919258	1.234005765	1.449645749	0.591125188	1.21697529	1.1910072	0.974148886	1.299640384	1.274971506	1.26574114	1.215738544	0.947488092	0.523115538	1.187128346	0.466173311	1.64538719	0.809088699	1.207109535	0.856906671	0.497717647	0.973222155	1.846643024	1.463434978	0.624595995	0.257662721	0.891595657	1.266194517	1.16157317	1.737605946	0.471824881	0.519223921	1.782113409	0.608602044	0.937235829	0.57722081	0.749404692	1.260560416	0.841911212	0.841396436	0.949480161
ENSG00000186960	LINC01551	0	0.017279694	0	0	0	0	0.025213755	0	0	0	0	0	0	0	0	0	0.012596032	0	0.004911342	0	0.107410787	0	0	0	0	0	0	0.214482936	0	0	0	0	0	0	0.260293192	0	0.007724849	0.024746226	0	0	0	0	0.004304542	0	0	0	0	0
ENSG00000187012	LINC00207	0	0.02612274	0	0	0.030866984	0	0	0	0	0.042711781	0	0	0	0	0	0	0	0	0	0	0	0.021156691	0	0	0	0	0	0	0	0	0	0	0.02118205	0	0	0.022685268	0	0	0.020857903	0	0	0	0	0	0	0	0	0
ENSG00000187013	LINC02875	0.572694693	0.205160487	0.194276234	0.220593184	0.207927716	1.898670621	0.533255691	1.41048804	0.092975006	0.075670906	0.146366052	0.755250776	0.123750975	0.257332307	0.037524712	0.098055963	2.203666333	0.262559187	0.069600654	0.462159001	0.013406218	0.02524155	0.242340627	0.134531816	0.102501337	0.206981379	0.420676426	0.01264036	0.253750381	0.078458181	0.389669928	0.368947628	0.408081848	0.215070084	0.656520575	0.013594706	0.041496877	0.02243518	0.334550974	0.054695216	0.591140278	0.372733712	0.17402939	0.272676359	0.12468802	0.345767591	0.689610881	0.57811008
ENSG00000187185	CTD-2600O9.1	0	0.022616178	0	0.008191271	0.153417412	0.01396741	0.272695384	0.07551736	0.039180796	0	0	0.009674163	0.023192052	0.024261249	0.088918182	0.036258025	0.016494314	0.027524613	0.291102574	0.043155961	0.009715139	0.009185313	0.009517781	0.098603432	0.019094057	0.063034986	0.088854996	0.045226685	0.118556654	0.009693403	0.01464284	0.276088417	0.036438891	0	0.211402647	0.009851909	0	0.040341412	0.035884159	0.013386179	0.067375089	0.06274439	0.435959409	0.033038958	0	0.102327253	0.077849161	0.037174326
ENSG00000187229	RP11-161I2.1	0	0.011682685	0	0	0	0.056653827	0	0	0.020295515	0	0	0	0	0	0	0	0	0	0	0	0.00999795	0.009452751	0.029187326	0	0	0.043545815	0.013412528	0	0.015809767	0	0	0	0	0.014325346	0	0.049995603	0	0.016744762	0	0	0	0.026162177	0.461686059	0	0	0	0.011712954	0
ENSG00000187600	LINC02583	0	0	0	0	0	0.017533039	0	0	0	0	0.013945102	0.012148413	0	0	0	0	0	0	0.008085173	0	0	0	0.011952199	0	0	0	0.01636215	0	0	0.183415421	0	0	0.011548906	0	0	0	0	0.010247147	0	0	0.014376127	0	0.06603669	0	0	0	0	0
ENSG00000187621	TCL6	0.009512389	0.004553408	0	0.00655921	0.01075534	0	0.305554673	0.050800423	0.892595679	0.007480515	0	0.009677814	0.011647018	0.063835093	0.188922614	0.004889224	0.036055222	0	0.014128194	0.03464038	0	0.202627438	0.003816093	0.013548155	0.003840533	0.014962051	0.064045032	0.001837247	0.185345139	0.001944633	0.21820212	0.090049361	0.041841812	0.005586526	0.514513735	0.003950333	0.036121042	0.01141407	0.012666006	0.034561951	0.002298142	0.015315159	0.019859848	0.009995144	0	0.023383616	0.245385403	0.010010963
ENSG00000187904	AC097382.5	0	0.040202231	0	0.217772033	0.093411729	0	0	0	0.035087267	0	0.077634241	0.132598006	0.120285374	0.02888098	0	0.043128224	0.058150683	0.141888774	0.045427607	0.183671412	0	0.156050481	0.098997009	0	0	0.074848926	0.176126465	0.06428151	0	0	0	0.212661178	0.185542687	0.049187145	0.057028985	0.034934363	0.035879582	0.057378576	0	0.137544967	0.118366694	0	0.225929922	0.05856676	0	0.081921952	0	0.044215502
ENSG00000187951	RP5-1086D14.6	0.524951746	0.903830701	0.757949261	0.501284069	0.676555638	0.854712842	0.608011241	0.453155448	0.922272985	0.155277667	0.709337587	0.365198979	0.627243098	0.666161702	0.787273825	0.317360278	0.179305934	0.414167749	0.927239969	0.480173447	0.973999313	0.710697972	0.744117691	0.945142315	0.372289039	0.616224213	0.837966394	1.115682354	0.461575261	0.84234958	0.445322374	0.678480246	0.990026872	0.51676075	0.32387361	0.419574642	0.413805954	1.213205018	1.041227332	0.459955842	0.753570182	0.638407013	1.160248798	0.815444231	0.552083757	0.687934251	1.015047344	0.488055969
ENSG00000187979	FAM230D	0.017969032	0.012902678	0	0	0	0	0	0	0	0	0	0.010996128	0	0	0.051227726	0	0.018742211	0	0.02184153	0	0	0	0.010818456	0	0	0	0	0	0.017458138	0.011017987	0.016639865	0	0	0	0	0	0	0.00927462	0	0	0	0	0	0	0	0	0	0
ENSG00000188004	SNHG28	0.787965313	0.906701077	2.068409428	0.138905761	1.096308925	0.799154296	0.611269207	1.079206234	0.896076862	0.951142385	0.971026435	0.665180092	0.975040279	0.549409534	0.3675618	0.237894489	0.626936313	0.665506089	1.041442725	0.449693325	0.879352338	0.369084529	0.297939669	0.583285057	1.103438532	0.526489971	0.882676668	0.312965459	1.016197773	0.133396204	0.517164406	1.055899558	1.79052252	0.830719566	0.832934753	1.170597953	0.214951963	0.4582979	0.522458504	0.95430149	0.683616262	1.168260973	0.324711638	0.471672728	1.234499018	0.534774987	0.618793452	0.577966073
ENSG00000188185	LINC00265	1.207225441	0.336516162	1.778579956	2.140191517	1.96577079	1.821818672	1.063775047	1.531248945	2.348138402	1.165528832	0.87903325	1.415010194	1.865910126	1.960744103	0.413815925	0.834308496	0.339502699	1.285652812	1.63646967	2.166013819	1.220198864	1.010277003	1.567064314	0.565649977	2.023297757	1.623511314	2.331716561	0.780321762	0.499927646	1.617290372	1.669385714	2.057964375	0.439215526	1.260011336	0.66120366	1.737438622	1.198331832	0.461732638	0.6294146	1.083889886	0.763474937	1.465570143	1.128725829	1.740899052	1.648770553	0.778205373	0.385584649	1.132747646
ENSG00000188242	PP7080	2.4830354	3.274450198	2.393026792	2.907179416	2.303777939	2.799730931	2.307123812	2.083318072	2.087735396	2.199860737	2.312981474	2.805428277	2.165594531	2.57841099	1.045483365	2.284168136	2.836513538	2.014343848	2.002660492	2.638657675	2.839062019	1.478525657	1.682885463	1.977241743	2.083393388	1.927761744	2.77254394	2.032460608	2.018647356	2.612680288	2.315074681	2.534398131	1.708303104	2.560279616	2.73929867	2.082860726	1.631514593	1.50920156	2.067092352	1.965978196	2.350064639	2.385766911	2.53390051	2.897886919	2.320392288	2.285771339	2.707717067	2.179840431
ENSG00000188280	FAM230G	0	0	0	0	0.012585193	0	0	0.012057614	0.027646691	0	0.071338745	0.044776411	0.085073199	0.007621963	0.042343793	0.011423444	0.045896543	0	0.023979463	0.010226297	0	0.008608881	0	0.031528861	0.017899638	0	0	0.025602228	0	0.044864384	0.013725542	0.14276225	0.017187301	0	0	0	0	0	0	0.012547262	0	0	0	0.083648113	0	0	0	0.011714685
ENSG00000188365	AC092171.2	0.245677298	0.06261511	0.090972174	0.067577929	0.837937094	0.113615624	0.046073703	0.2339042	0.13305267	0.101576903	0.308775018	0.272354689	0.095240546	0.088794337	0.050599313	0.162319656	0.537983893	0.282504796	0.104767037	0.25315391	0.250587363	0.302298459	0.2231045	0.09247274	0.607528926	0.298504912	0.327432144	0	0.239201147	0.15517842	0.938448795	0.583632723	0.238211984	0.377872332	0.044948698	0.230367665	0.083100723	0.110511488	0.074544894	0.1774094	0.181699719	0.070275295	1.038059999	0.176410999	0.513978295	0.156581563	0.263186165	0.257509765
ENSG00000188511	C22orf34	0.159665899	0.220704066	0.100849977	0.146257011	0.398667028	0.169372066	0.378097183	0.167454415	0.163975117	0.314336085	0.104093511	0.062295961	0.122432002	0.122039633	0.185223163	0.172710436	0.07076731	0.261246437	0.186819001	0.264860283	0.079940802	0.213599931	0.133769617	0.678207556	0.247609053	0.173582948	0.485039254	0.056280976	0.397953891	0.229767236	0.399000017	0.364838604	0.152948559	0.117410041	0.647811535	0.23061928	0.055993718	0.204547855	0.071934412	0.147588185	0.231670448	0.246130521	0.223508264	0.224292833	0.067101478	0.292140329	0.289982309	0.162932506
ENSG00000188525	AC010969.1	0	0	0	0.182363814	0.24912044	0.071981269	0.139219757	0.055542134	0.008676508	0.016334292	0.038566763	0	0.060199258	0.007130217	0.085818745	0	0.01446664	0.266137628	0.150213185	0.047213327	0.025405719	0.131148838	0	0.114583882	0.016748643	0.176932346	0.078168807	0.016017488	0.270747453	0.098829099	0.550831805	0.055078698	0.024056055	0.012208082	0.816178653	0	0	0.007153486	0	0.01173904	0.02001109	0	0.141992837	0.099040331	0.013703326	0.040727225	0	0.010959889
ENSG00000188660	LINC00319	0	0.005695436	0	0	0.013445627	0	0	0.006455448	0	0	0	0	0	0.004077759	0.004585	0	0	0	0	0	0	0.004606494	0.004773502	0.008491309	0	0.005366997	0	0	0	0	0	0	0	0.00698704	0	0	0	0.012238603	0	0.026686817	0.005744475	0.006407742	0.007298541	0	0.007844549	0	0.072526073	0
ENSG00000188693	CYP51A1-AS1	0.022557476	0.063754385	0.011906757	0.091030099	0.181026133	0.152222985	0.200060991	0.018358161	0.02114039	0.090873163	0.062396681	0.106965707	0.073319312	0.062750319	0.019537712	0.180695295	0.11397385	0.077355144	0.089409671	0.083654043	0.027609812	0.051761483	0.060169626	0.024116556	0.180589339	0.074799591	0.081873098	0.045265834	0.106400357	0.013839964	0.07183333	0.045084026	0.095689421	0.077862792	0.011579764	0.034911018	0.035855614	0.051707951	0.142124547	0.110992778	0.079927523	0.045133169	0.061359936	0.152880513	0.087160778	0.081868086	0.09484346	0.095482693
ENSG00000188825	LINC00910	0.578552783	0.158674773	0.274639492	0.968399463	0.483854022	0.6477487	0.348104637	0.41091146	0.535524417	0.540108891	0.766675051	0.663376523	0.545565195	0.917717245	0.374362389	0.285091781	0.895466695	0.787761361	0.626925157	0.315435221	0.480965899	0.253276311	1.127740882	0.308669571	0.924979631	0.446643445	0.480372254	0.136965826	0.545517501	0.821173431	0.392615949	0.575394402	0.239249821	0.645994629	0.383095216	0.622860022	0.473544968	0.377493701	0.263951934	0.685952465	0.224741045	0.527635525	0.349199503	0.346720522	0.639268165	0.470530706	0.338791574	0.986729288
ENSG00000189196	LINC00994	0.031236032	0	0.016511061	0.016221844	0.026542861	0	0	0.07499889	0.01958538	0	0	0.028628903	0.011560927	0.016105774	0.00907831	0.024103385	0	0.013730984	0	0	0.009646919	0	0	0	0.037674861	0.010623851	0.012942147	0	0	0	0.071278384	0.062244283	0	0	0.063187912	0	0	0	0.008991463	0	0	0.012679513	0	0	0.046053527	0	0.033643635	0.012410497
ENSG00000189223	PAX8-AS1	0.147937131	0.491965223	1.038131533	0.659831238	0.260248152	0.030436429	1.23637322	0.343730678	1.130247438	1.160940327	0.093223446	0.132615389	1.860905803	0.927678517	0.094943712	1.450742366	0.155934506	0.957818965	1.272833273	2.089167851	1.406358379	1.106749763	1.253945597	0.053801893	0.473185511	0.120781898	0.327742944	0.21732417	0.096275399	0.144258551	0.664697265	0.278847274	0.03292369	0.224960658	1.199290558	0.91399453	1.485747623	0.6670701	0.130889632	0.041021297	1.441750583	0.637711031	0.082730618	1.60393488	0.388281849	1.070571683	0.261967955	0.203422584
ENSG00000189229	AC069277.2	0	0.00794818	0.112451303	0.011443479	0.055516849	0	0.023136948	0.009007866	0.494779449	0	0	0.013512377	0	0	0.093133834	0	0.023016914	0	0	0	0.006800721	0.069195861	0.006662431	0.178759701	0	0	0	0	0	0.00678549	0	0.086920232	0	0	1.104936354	0	0	0.005710502	0.006338224	0.009374069	0.008016563	0	0.00625256	0	0.010944125	0.032587742	0	0
ENSG00000189238	LINC00943	0.017166066	0.169163225	0	0.004453842	0.071451494	0.007601439	0.11316595	0.027797233	0.016085788	0.040147387	0	0	0.006333904	0.026330035	0	0	0.017904908	0.029868802	0.017409862	0.041041128	0.287052953	0.004995118	0.025697216	0.284119034	0.061303791	0.057166347	0.173931449	0.096493001	0.033165141	0.010524503	0.015895967	0.084442534	0	0.044870326	0.134798047	0.016015229	0.032717457	0.043760725	0.043724053	0	0.297865777	0.047947385	0.037901319	0.013547211	0	0.174551173	0.006191763	0.013568625
ENSG00000189275	LINC01164	0.019730497	0	0	0	0	0.008741342	0	0	0	0	0	0	0.028918732	0	0.005718163	0	0	0	0	0	0	0	0	0	0	0	0.008155919	0	0	0	0	0	0.005751881	0	0	0	0.006330862	0	0	0	0	0	0	0	0.029145012	0	0	0
ENSG00000189295	ANKRD62P1-PARP4P3	0.10957817	0.020258165	0	0	0.047501295	0	0	0.022946075	0.069398736	0.097293414	0.542502615	0	0.86925786	0.112300383	0.079835504	0	0.19418549	0.024659196	0.977087117	0.283823208	0.084708108	0.016400664	0	0	0.034001851	0.093045993	0.134177755	0.048518014	0	0.084523412	1.016200861	0.187879799	0.694322179	0.142914582	0	0.213442187	0.035909588	0.229689401	0.109550623	0.023874248	0	1.164301713	0.062771888	0.23416936	0.474906366	0.140561498	0.07958074	0
ENSG00000189316	RP11-797H7.5	0.206107363	0.066504508	0.127368421	0.347122165	0.475971266	0	0.032819176	0.192356926	0.0389988	0.301875399	0.022024425	0.075288639	0.02308373	0.124356142	0.203959515	0	0.126385694	0.205853716	0.087199775	0.276861805	0.019274726	0.236335122	0.109767644	0	0.427355296	0.103107782	0.076140802	0	0.030422581	0	0.029002736	0.261670654	0.1061825	0.182822237	0.063333442	0.167047988	0	0.094556005	0	0.222806919	0	0.098670542	0.34256671	0.299315414	0.119956189	0.237355611	0.044789639	0.313214327
ENSG00000189419	SPATA41	0.289996364	0.281476547	0.370396303	0.660704639	0.272340426	1.181144947	0.494288246	0.346406825	1.069257867	0.716306268	0.83232851	0.507242403	0.705020905	1.063878554	0.646208559	0.378404079	1.473494198	0.220785294	0.277710061	0.36030531	0.038854961	0.215714921	0.263711504	0.846245193	0.530139695	0.345572606	0.889437219	0.529945288	0.485527107	0.521844768	2.164349907	0.29188073	0.15867473	0.603153969	0.72156722	0.583334151	0.182819778	0.040740513	0.715717354	0.379942105	0.090019086	0.903806297	0.168304997	0.182102089	0.893644712	0.146964553	0.056583181	0.659932256
ENSG00000196096	SPAG16-DT	0	0.094494801	0.060142747	0.039670958	0.032651896	0.033957938	0.040259213	0.091911123	0.071143565	0.06723694	0.013583443	0.168048606	0.014238765	0.142472764	0.033293233	0.1289023	0.040051575	0.01690853	0.164036072	0.013344282	0.092433179	0.011235636	0.023190838	0	0.023338366	0.013085618	0.047295758	0.022321757	0	0.250722167	0	0.019471131	0.011249149	0.017021845	0	0.797524711	0.036823169	0.281208341	0.06521774	0	0.027872072	0.046347081	0.056588358	0.060094683	0.110997329	0.028561319	0.013920083	0.015284079
ENSG00000196166	C8orf86	0.114821189	0	0	0.828397942	0.012618607	0.478236219	0	0.372426929	0.063869804	0.150372559	0.222805807	0.203784188	0.400257636	0.138701409	0.025622662	0.067397165	0.105175156	0.124973239	0.343553693	0.030544347	0	0	0.669752589	0	0.017947075	0.01005451	0.318774434	0.008607481	0	0.147540475	1.031912926	0.222644875	0	0	0	0.009258322	0.119006824	0.052833721	0.008509345	0.03741732	0	0.137809546	0	0	0.243857635	0	0	0.046420088
ENSG00000196167	COLCA1	0.067669879	0.943853388	0.051690957	0.017786437	0.57861597	0.123651848	0.52536914	0.19294451	0.143996548	0.320130499	0.01343172	0.039401859	0.750671423	0.040873601	0.59100666	0.2914195	0.173817629	0.119369442	0.05214068	0.121952418	0.071356067	0.035255065	0.169895707	0.028536709	0.278408471	0.395418755	0.317354154	1.115773998	0.111485311	1.147822568	0.142369519	0.218981332	1.735403338	0.317815825	2.232700196	0.081414529	0.024378585	0.017716662	0.101862832	0.041712326	0.049239116	0.175201788	0.193297548	0.208655113	0.237859116	0.396511802	0.149632474	0.076915808
ENSG00000196204	RNF216P1	1.820838951	1.656250913	2.46663082	1.758453787	2.227791518	1.179711232	1.971788523	1.99374835	1.690938689	1.593917613	1.555373828	1.878479769	1.554215921	2.122737538	1.47914138	1.730075084	1.534558024	1.62480483	1.843495348	1.653766202	1.831323432	1.718624557	1.886334371	1.807902058	2.346004615	1.791489334	1.896379168	1.474532033	2.160555349	1.628769064	1.985103378	2.209226669	2.182804255	1.983182354	1.286980582	1.998920155	1.682301972	1.508526791	1.399340848	1.679465052	1.589046366	1.892049599	2.288274296	2.323050595	2.399992766	2.153776219	1.558191426	1.736985104
ENSG00000196243	LINC00615	0	0	0	0	0	0	0	0	0	0	0	0	0	0	0	0	0	0	0	0	0	0	0	0	0	0	0	0	0	0	0	0	0.01380516	0	0.139720859	0	0	0	0	0	0	0	0	0	0.023428852	0	0	0
ENSG00000196273	LINC00523	0	0.007258562	0	0	0	0	0	0	0.006325826	0	0	0	0	0	0	0	0	0	0	0	0	0	0	0.010818897	0	0	0	0	0	0	0	0.010188819	0	0	0	0	0	0	0	0	0	0	0	0	0	0	0.007277396	0
ENSG00000196295	GARS1-DT	0.706694415	0.549161285	0.845678032	1.156469456	1.693108172	1.633118204	0.555074226	0.883041085	1.241263695	0.774307544	0.717041195	0.593099618	0.75951545	0.94502241	0.365698435	0.935183443	0.785760886	0.783052223	0.974704477	0.922327615	0.714804611	0.89452414	0.988872277	0.756284654	1.217702408	1.199371659	1.236754077	0.479218237	0.855283519	0.759745182	1.020921055	1.923594033	0.880182391	1.123686974	0.577102257	1.533159354	0.499885222	0.540747019	0.548447364	1.101354982	0.595733325	0.865236721	1.245689784	0.778119157	1.366098196	0.871838526	0.418833805	0.768938188
ENSG00000196366	C9orf163	0.21784275	0.232964778	0.308130698	0.236058127	0.965382507	0.68479092	0.23932867	0.330621729	0.239950916	0.329036561	0.26685418	0.261837405	0.213843881	0.338837107	0.044518583	0.346912639	0.548850941	0.055978725	0.225269946	0.595926447	0.115394269	0.137117941	0.277499224	0.255471374	0.467925591	0.166475338	0.172174204	0.129865619	0.753690831	0.358943069	0.29431259	0.805585	0.150994346	0.354808383	0.41512433	0.502439477	0.104595205	0.212170588	0.462190381	0.205614007	0.126514494	0.285847895	0.151676797	0.765067943	0.725169193	0.047609236	0.168184024	0.237214336
ENSG00000196566	RP11-57C13.3	0	0	0	0	0	0	0	0	0	0	0	0	0	0	0	0	0.046382205	0	0.088856065	0	0	0	0	0	0	0	0	0.025875066	0	0	0	0	0	0	0	0	0.028573647	0.023063396	0	0	0.032299069	0	0	0	0.086620683	0	0.03210823	0.035232815
ENSG00000196634	LUADT1	0	0.052229927	0	0	0	0	0.075795739	0.059074022	0.045608712	0	0	0	0	0	0	0	0	0	0	0	0	0	0	0.077266582	0	0	0	0.042255285	0	0	0	0	0	0	0	0	0	0	0	0	0	0	0	0	0	0.053963581	0.052363362	0
ENSG00000196668	LINC00173	1.868472665	0.112198158	0.206983153	0.362466243	0.80455868	1.507148492	0.320195584	0.18591095	1.551179777	0.676709119	1.670635648	1.863156891	1.365157751	1.72641394	0.296055573	0.819068397	0.277253934	0.317865907	0.601477132	0.097534214	0.288472448	0.379374296	0.009742866	0.339732001	1.232827041	1.104767003	1.892512275	0.046282827	0.640586927	0.848461294	0.1703362	0.169927067	0.56992249	1.226504555	0.065102739	1.362504802	0.575383021	0.049402214	0.158364645	1.337354062	0.550859353	1.064973182	0.142341822	0.091145519	2.509201241	0.503902321	0.216819226	0.371766791
ENSG00000196696	PDXDC2P-NPIPB14P	0.623986529	0.351495455	0.25869589	0.60942908	2.119711351	1.497309577	0.788601428	1.046356752	1.411999006	0.530776678	0.469655263	0.735813765	0.853490533	0.997716124	0.263067206	0.697649212	0.110384564	0.631757922	0.910518783	1.299841511	0.475242411	0.761841158	0.821047575	0.315660221	0.738081862	0.763388039	1.101188411	0.554899729	1.112600835	0.430090463	1.660930387	1.516763489	1.175115711	0.832787233	0.850320715	0.77863799	0.597988429	0.434043341	0.465688719	0.50160112	0.656094348	0.571117948	0.738670487	0.934401783	0.894080472	0.87646331	0.843339504	1.103803135
ENSG00000196741	LINC01560	1.58890643	1.671679731	1.25615322	1.902207194	1.797707368	2.115008438	1.502418969	1.019732348	0.947817233	1.770214389	1.819439419	1.8568563	1.370597556	1.476892761	2.397472991	1.348122141	1.68328515	1.444862047	2.327975646	1.868370321	1.571501742	2.208120141	1.848791116	1.889516259	1.73885255	2.062556456	1.348469892	1.504616013	1.727712437	1.033097603	2.052987956	2.051827177	1.583019638	1.559069154	1.059381332	1.596037939	1.089736526	1.208450316	1.9984115	1.685958127	1.624672311	1.446195689	1.359144289	2.092015179	1.9846961	1.623232349	1.501177784	1.705150191
ENSG00000196756	SNHG17	2.411198872	3.609610344	3.534101092	1.937159547	2.301194774	2.624926148	3.383139505	2.082043772	1.785326718	2.442328302	1.50894427	3.246586777	2.24491436	2.364030203	1.901245238	2.692096994	4.004131961	1.405346411	2.610168724	1.906428495	2.971148146	1.788547911	1.790873554	2.694119606	2.082811969	1.665738325	2.295537736	3.944875998	3.607852417	2.802915779	2.885238888	2.708983736	2.36995721	2.864387748	2.845592098	1.306939353	1.492206064	3.077432342	2.053488047	2.404188485	2.959856885	2.226979645	3.863437504	2.126417477	2.610862718	2.832870612	2.902258739	1.910515491
ENSG00000196758	AC079612.1	0	0	0	0	0	0	0	0	0	0	0	0	0	0	0.005230685	0.006975969	0	0.007916839	0	0	0.005558766	0	0	0	0	0	0.007461158	0.010461825	0	0	0	0	0	0	0	0	0.005791256	0	0	0	0	0	0	0	0	0	0	0
ENSG00000196810	CTBP1-DT	2.352929605	2.062737885	1.35293549	2.51856234	2.086784877	2.633343782	1.791743244	1.941143128	2.140921691	2.187186904	2.424488539	2.198043823	1.930739264	1.66518042	2.120275273	1.874677773	1.541858084	1.967448462	1.489102988	2.067344847	1.985816062	1.960554793	1.825558011	1.627939045	2.12919287	1.809504618	1.988590005	1.638919826	1.696038209	2.110601508	1.981134579	2.800864679	1.932747507	2.081273586	1.190873477	2.039833898	1.899551118	1.742992057	1.570950149	2.284124876	1.491361185	2.27586111	1.157770186	2.281627134	2.202583155	1.980921328	1.459080196	2.1355537
ENSG00000196893	AC090286.4	0	0	0	0	0	0	0	0	0	0	0.015742798	0	0	0.011532462	0	0.017272674	0	0	0	0	0	0	0	0	0	0	0	0	0	0	0	0	0.013039098	0	0.04545388	0	0	0	0	0	0.016229076	0	0.012665868	0	0	0	0	0
ENSG00000196951	SCOC-AS1	0.587572991	0.329292356	0.043351192	0.56508906	0.317362568	0.39587873	0.360534595	0.350468856	0.471325196	0.681656438	0.174787797	0.176117687	0.253266833	0.272934097	0.257221925	0.350880127	1.056053556	0.345210264	0.124610015	0.286580142	0.169237862	0.210230708	0.224504756	0.343552013	0.330105752	0.250172675	0.381281892	0.086042958	0.440273466	0.271395588	0.343068344	0.244891109	0.175065542	0.308172943	0.840790333	0.331654313	0.237664533	0.297301117	0.100032914	0.166911887	0.206352555	0.312369384	0.126579846	0.378199623	0.590946435	0.263745654	0.178881365	0.350219604
ENSG00000196979	GPRACR	0.030624156	0.022016832	0.010810826	0.005320319	0.076699147	0.044831015	0.042645736	0.016671848	0.025543911	0.036030825	0.063682387	0.018772276	0.081112056	0.005282109	0.041067553	0.031421549	0.021368934	0.044388083	0.024898888	0.055759244	0	0.023720073	0.066596786	0.333527621	0.072954724	0.034425849	0.033587305	0.017776514	0.019906137	0.01256687	0.065344737	0	0	0.035856209	0.101841592	0.012772154	0.006575145	0.015840032	0.005881977	0.00869995	0.007439815	0	0.014597489	0.021523798	0.040207814	0.022755544	0.029357141	0.008121944
ENSG00000197085	NPSR1-AS1	0.004722536	0.14196682	0	0	0.015963366	0.008326754	0.019709075	0.003838959	0.008834755	0	0.006618454	0.002884801	0.006938564	0.004844279	0	0	0.024467026	0.008243452	0.003833192	0	0.002897049	0.021765411	0	0.088319709	0	0.006375328	0	0.00273098	0	0.005775323	0	0	0	0.020658331	0.019223535	0.002937931	0	0	0	0	0	0	0.058155156	0	0.045993992	0	0	0.003729473
ENSG00000197099	RP11-573D15.8	0.003025326	0.002169164	0.009524479	0.001563762	0.005129423	0.010653602	0.015794577	0	0.001889994	0.003565479	0.00846933	0.012883944	0	0.007745928	0.010443411	0	0.003156205	0.013171879	0.01466967	0.010392466	0.009253578	0.001754019	0.016277227	0.009686129	0.007303427	0	0.014885261	0.029449622	0.005871779	0.00554681	0.013948297	0.006087613	0.017465898	0.007970777	0.021521177	0.009383871	0.003863767	0.007771201	0.001729083	0.005113923	0.004372415	0.004877529	0.004483074	0.001590488	0.002989053	0.015624529	0.002174802	0.00238886
ENSG00000197176	LINC02291	0	0	0	0	0	0	0	0	0	0	0	0	0	0	0	0	0	0	0	0	0	0	0	0	0	0	0	0	0	0	0.031755859	0	0	0	0	0	0	0	0	0	0	0	0	0	0	0	0	0
ENSG00000197180	CH17-340M24.3	3.957231433	1.880101193	2.554960429	4.213515215	3.242103104	3.693073852	3.622805065	2.554828624	3.549111276	3.835190509	3.542827731	3.645222728	2.762580698	4.060676795	2.105549017	2.327314139	6.628828816	3.056575708	2.464898654	3.990421273	1.698340017	2.340344869	3.282120602	2.595243493	3.518007168	2.916880054	2.473938596	2.022222319	4.025932899	3.234622413	3.199479812	3.314259103	2.777166407	3.221726074	2.769344434	3.736568153	2.638363112	2.265839846	1.902159514	2.924234976	2.698836872	3.126181581	2.491454334	3.225416262	5.197072485	3.103200741	2.594541007	3.720297842
ENSG00000197182	MIRLET7BHG	0.388613378	0.870285906	0.339420335	1.140197501	1.526406524	0.661431105	0.309056964	0.379401173	0.783573386	1.2398216	0.939895234	0.54535289	0.660053553	0.500978529	0.276390115	0.816252429	0.657316122	0.308181209	0.092222109	0.258360068	0.637924706	0.154645093	0.458125553	0.369070347	0.691202352	0.483709687	1.015451997	0.213926122	0.548231024	0.188188482	1.544167243	0.382014066	0.188078504	0.736022882	0.551831962	0.638173789	0.128998621	0.170678026	0.506492341	0.47379479	0.423444051	0.369619348	1.367980207	0.251233556	0.563870848	0.179668855	0.452404526	0.622432092
ENSG00000197210	KB-1592A4.15	0	0.004976645	0	0	0	0.048295708	0	0	0	0	0	0	0	0	0	0	0	0	0	0	0	0	0	0	0	0	0.005715498	0	0	0	0	0	0.004029794	0	0	0	0	0	0	0	0	0	0	0	0	0	0	0
ENSG00000197251	LINC00336	0.015865609	0	0.065602746	0.095659639	0.05314548	0	0.049341266	0.012906486	0.019788482	0.055339992	0.118081591	0	0	0.008159442	0	0	0.016548799	0.027615188	0.0817795	0.021811023	0	0.027472448	0.028460335	0.066694474	0.056724562	0.021389454	0.038879712	0.05428075	0.030665451	0.028981994	0	0.015978857	0.009226824	0.041501018	0.016225055	0.009884527	0	0.016325935	0.018113249	0.026737014	0.022884946	0.0505765	0.020191467	0.033147471	0.061708054	0.035036374	0.011419486	0
ENSG00000197291	RAMP2-AS1	1.086500753	0.883965048	0.304718474	0.959291668	1.024198649	2.895150948	0.331085635	0.489851765	0.210496851	0.48742923	1.108553555	0.715059231	0.636734527	0.366904436	0.323659746	0.550611006	0.239757133	2.770329342	0.830175517	0.647079715	0.053385338	2.158027177	0.562392829	0.099974794	0.727236876	1.003054482	0.765226676	0.018522356	0.441892032	0.387073688	0.781736017	0.900747988	0.787873318	1.269857509	0.170926392	0.477907339	0.128077238	0.134618211	0.59850119	0.987990254	0.265520589	1.042384243	0.283028804	0.121837185	0.533416729	0.136737175	0.244635592	0.832766358
ENSG00000197301	HMGA2-AS1	0.221645362	0.035502367	0.271613822	0.01146804	0.160852621	0.00490967	0.040334892	0.369462575	0.116909073	0.274298264	0.220558882	0.06321869	0.32829808	0.41657949	0.041185474	0.850099141	0.111810621	0.459005536	0.091946655	0.297208167	0.047044799	0.27278865	0.400614667	0.120023684	0.371962664	0.26403855	0.196957992	0.022363978	0.021488003	0.050236084	0.113988418	0.416309284	0.006451068	0.458089797	0.039348111	0.729346284	0.135762137	0.042377572	0.23720295	0.185472095	0.016023088	0.201041144	0.240635387	0.076957228	0.242629873	0.03668783	0.308807109	0.380540345
ENSG00000197308	GATA3-AS1	3.514597955	0.074233841	4.824154486	3.870309608	1.967334449	5.734487053	0.400616211	2.334873085	2.162345834	2.575767548	3.640888029	4.049032619	0.38043297	1.478510582	0.117670262	3.592767583	5.625694552	3.216406424	0.018361571	0.292430871	0.431231843	0.506706858	1.234191631	0.139223561	1.97768204	1.689115399	2.381641642	0.12594306	1.68169748	0.926903637	2.04158631	3.402027315	0.017511376	2.25616938	0.438491799	2.292619314	3.609455442	0	0.092383791	3.163056873	0.053863359	2.900782012	0.032925405	0.077649077	4.406816036	0.118732102	0.735973261	2.420414111
ENSG00000197322	C17orf102	0	0	0	0	0.014198798	0	0.051972348	0	0	0.019690973	0.005884751	0.005124714	0	0.021407375	0.019273892	0	0	0.014623074	0.020327629	0.005780868	0	0	0	0	0.030179843	0.016939191	0.013783232	0	0.008146046	0	0	0.033488301	0.024193327	0.007379352	0.0085757	0	0	0.182669488	0	0	0	0.013503609	0	0.008810949	0	0.018575258	0.2286694	0
ENSG00000197332	CTC-499B15.5	0.203534083	0.076288701	0.468757576	0.169324839	0.470533943	0.306950265	0.176343392	0.230818963	0.281005635	0.112609951	0.24306965	0.122064816	0.284184329	0.204010143	0.104979062	0.138453002	0.193717414	0.239455535	0.38357099	0.143213576	0.473468963	0.404127993	0.195052296	0.122215345	0.321652487	0.328635994	0.366496062	0.299640246	0.231361148	0.177082097	0.320326641	0.536921354	0.626169356	0.491534983	0.03016932	0.152285169	0.217564495	0.360107215	0.135352482	0.267688704	0.18197725	0.194640742	0.231366842	0.434063722	0.614233558	0.192697464	0.212110478	0.176945014
ENSG00000197462	AC005276.1	0	0	0	0	0	0	0	0	0	0	0	0	0	0	0	0	0	0	0	0	0	0.023087511	0	0	0	0	0	0	0	0	0	0	0	0	0	0	0	0	0	0	0	0	0	0	0.039141488	0	0	0
ENSG00000197503	LINC00477	0	0	0	0	0	0	0	0.031599889	0.01222339	0	0	0	0	0	0	0	0	0	0.023729112	0	0	0	0.011757286	0	0	0.013215115	0.016095721	0	0	0	0	0	0.011360544	0	0.170463573	0.012169702	0	0	0.011186112	0	0	0.01576944	0	0	0	0	0	0
ENSG00000197536	IRF1-AS1	0.704453901	0.598096094	0.584137214	0.523038244	1.563410506	0.864495722	0.852667444	0.723020639	0.702202082	0.703012994	0.843626465	0.491582461	0.539359474	0.772904315	0.592989584	0.742811225	0.609219111	0.608544045	0.563717764	0.682422904	0.346132024	0.706963495	0.609212795	0.151218662	0.878960211	1.027045782	1.136770735	0.467229842	1.243240841	1.020654598	0.790031988	1.44363501	0.374020519	0.81418482	0.453978705	1.07857975	0.455420814	0.401221582	0.405551037	1.157993384	0.7657064	1.26050444	0.553274354	0.859382082	0.966201895	1.330171107	0.43083062	0.359403536
ENSG00000197568	HHLA3	3.543254001	3.352082512	2.313423953	2.391060057	2.541068958	2.28915137	3.845761788	2.056871065	1.860498287	3.330168288	2.805160828	2.871879012	2.05446255	2.798174126	1.717000842	2.191023903	4.664920989	2.765113071	3.747485243	2.50801036	2.767517654	2.134926826	1.21214543	3.810696956	3.33685285	2.84157937	2.243815281	4.063754359	3.755058814	1.48939021	2.728931817	2.655365764	3.057189866	2.357896781	3.59876748	2.74453851	2.66040142	2.500895477	2.017853124	1.607876301	2.955006676	3.382340231	2.146480463	3.105029858	3.95814658	2.077698866	2.838390463	3.089302783
ENSG00000197585	AC107218.3	0	0	0.094121754	0.023691068	0	0.117517746	0	0.176603612	0	0	0	0	0.160670955	0	0	0.346368759	0.181095301	0.039847385	0	0.179442667	0.028070542	0.152424546	0.08098678	0	0	0.06113901	0.074201174	0	0	0.028008135	0.470541823	0.090252237	0	0	0	0.028463184	0	0.09216206	0	0.112791759	0.096949654	0	0.100630271	0.071104051	0.044972441	0	0	0.265919524
ENSG00000197595	ATP11AUN	0.014921818	0	0	0	0	0	0	0.036111813	0	0	0	0.027211504	0	0.022897188	0	0	0.046198882	0	0.024138633	0	0	0	0	0	0	0	0.012298078	0.042701186	0	0	0	0	0	0	0.030360265	0	0.019035589	0.015354906	0	0.025152134	0	0	0.015909292	0	0	0	0	0.011792777
ENSG00000197644	AC106870.2	0	0	0	0	0	0	0	0	0	0	0	0	0	0	0	0	0.165481249	0	0	0	0	0	0	0.16942999	0	0.109264218	0	0	0	0	0	0	0	0	0	0	0	0	0	0	0	0	0.479125374	0	0	0	0	0
ENSG00000197665	AC007952.6	0	0	0	0	0	0	0	0	0	0	0	0	0	0	0	0	0	0	0	0	0	0	0	0.024552976	0	0	0	0	0	0	0	0	0	0	0	0	0	0	0	0	0	0	0	0	0	0	0	0
ENSG00000197670	RP4-724E16.2	1.215569484	0.263329179	1.4141584	0.94388101	0.902275352	0.471272971	0.121544104	0.837559192	0.979032988	0.525139689	0.510378542	1.518337254	1.667702495	1.659417139	0.343202059	1.10704476	0.107987099	0.642912447	0.654681099	2.009868614	0.412638845	0.696536248	1.594033158	0.332266887	0.685152657	0.726026749	0.876399415	0.483592908	0.228812223	0.943187428	0.481805139	1.451599678	0.663150337	0.889077123	0.067117604	0.721095428	1.427222733	0.337489707	0.284648282	1.273643615	1.007097941	0.387330764	1.128264459	0.516620833	0.254845465	0.684594241	0.59960319	1.35530096
ENSG00000197734	C14orf178	0	0.033824318	0	0.072165742	0	0.041541726	0.09682846	0.075587031	0.029512539	0	0.033096692	0.028857055	0.034682172	0	0	0.071693273	0.096338635	0.081121467	0.038231647	0.064318814	0	0	0.056239187	0.050190622	0.05659287	0.031891577	0.149265158	0	0.132834035	0	0.043530634	0.047304812	0	0.041404164	0.225578257	0	0.030180283	0	0.027021775	0.039828752	0	0.038008611	0.085196961	0.049324846	0.046418322	0	0.131109737	0
ENSG00000197813	CTC-301O7.4	0.423266979	1.169373076	0.442138952	0.371372996	0.771529425	0.181118777	0.638085344	0.746152228	0.870291564	0.619068445	0.45617579	0.032985715	1.275283394	0.53298728	1.080296013	0.463723955	0.520827247	0.674364218	0.771492755	0.580911809	0.595469086	1.330496419	0.213211342	0.571724154	0.754412854	0.80074758	0.952962031	1.437043143	0.372291225	1.229010926	0.576207	1.021638854	0.260427008	0.137483936	1.496278229	0.249056587	0.195591761	1.739587321	1.072980461	0.291955346	0.798686013	0.205135669	1.549010682	0.483507139	0.377888494	2.373774946	1.455467487	0.083813271
ENSG00000197815	RP1-253P7.4	0.387457086	0.151100524	0.419583523	0.324249058	1.192235888	0.805585821	0.075673686	0.808261718	0.918246541	0.641428012	0.973149214	0.248628188	0.481687803	0.431849916	0.226883159	1.074973747	0.056831203	0.713163658	0.579925602	0.554462723	0.150790706	0.440511684	0.540877353	0.019675696	0.640287275	0.853026805	0.772475738	0.103239623	0.035538653	0.239520241	0.236618893	0.661573489	0.103642188	0.614261976	0.144092032	0.840056356	0.345496799	0.696829746	0.215785567	0.943269532	0.22287035	0.208292856	0.743119329	0.367425565	0.235800179	0.296663443	0.453134526	0.178545909
ENSG00000197880	MDS2	0.031048483	0.065958229	0	0.01612394	0.013251926	0.067647788	0.37474072	0.03775919	0.029103339	0.072156121	0.0109617	0.009548121	0.045425009	0	0	0	0	0.013648042	0.0314873	0.08397825	0.009588565	0.027027731	0.018726769	0.03318771	0.055815388	0.04178247	0.248639409	0.070782826	0.117068095	0.262557727	0.056960662	0.13566295	0.035968454	0.040832403	0.137667786	0.05738196	0.087504855	0.01606065	0.061427116	0.039278451	0.044681875	0.049764176	0.048037044	0.016398107	0.030679768	0.215624576	0.04441899	0
ENSG00000197934	CYYR1-AS1	0.00902459	0.044722596	0	0	0.022858401	0	0.118432771	0.007338152	0.066293181	0.02118609	0.006333878	0	0.013250088	0.009256881	0.020737567	0.006951603	0.018767286	0.023539332	0.043414834	0.049041112	0.059793494	0.005236834	0	0.173170831	0.021722593	0.083154289	0.029513229	0.076413309	0	0	0	0.009089161	0	0.023696721	0.054511826	0.011213089	0.00577102	0.041328943	0.099894756	0	0.045102469	0.007283939	0.68327692	0.087663901	0.017778449	0	0.250234436	0
ENSG00000197989	SNHG12	1.889290907	2.996007297	2.152793537	1.824321466	2.456637831	2.313448442	2.442449687	1.294045837	1.758126231	2.121233643	1.217566587	1.140504028	1.76734333	1.451002844	1.209937687	1.731518752	3.159034992	1.184028697	2.961244574	1.320157492	1.834888893	1.760004558	1.405511647	1.987985019	2.051108469	1.34351021	3.294437313	2.874088601	1.692317368	1.629114546	2.38613436	1.861402779	3.040834475	2.563227032	2.741475878	1.876699154	1.212685359	1.444614954	1.156867712	1.995570201	2.456599888	2.325537508	2.110735579	1.4637727	2.288479351	2.081052285	2.368740795	1.934085668
ENSG00000198054	DSCR8	0.396775752	0.321465349	0	0.460641553	0	0	0.115036017	0.510426421	0	0	0	0.300887318	0	0.011665112	0	0.034732861	0.023629525	0.204321558	3.065592883	0.01564347	0	0.026227135	0.340464565	0.02422216	0	0.015340476	0.018681372	0	0	0.081463914	0.082160532	0.399263418	0	0	2.199718807	0.041974869	0.028881142	0	0	0.019185769	0	0.173351286	0.044643488	0.943506438	0	0	0.032453336	0.01791542
ENSG00000198106	RP11-231C14.7	0.10102783	0.00996701	0.078539665	0.021465419	0.040847288	0	0.248116642	0.061054884	0.017322564	0.024462776	0.537029015	0.021139409	0.030451075	0.007139074	0.035770776	0.042334295	0.021672677	0.105763341	0.09581482	0.061155679	0.070937889	0.047719337	0.081455293	0.029546766	0.073973193	0.139136821	0.126422691	0.012044676	0.066226928	0.016969832	0.063172241	0.095164791	0.00807335	0.089245429	0.014201006	0.038518929	0.022111455	0.03195431	0.023717547	0.023412216	0.034882201	0.08203635	0.080861408	0.078477294	0.020531843	0.065689861	0.068538618	0.043401858
ENSG00000198221	AFDN-DT	0.606723459	0.852824734	1.112358741	0.315695303	0.626619672	1.038121171	0.456736845	0.320194151	0.373704712	0.562401182	0.151424919	1.300580091	0.399538691	0.283986132	0.373917807	0.600565431	0.914603512	0.517007634	1.070769396	0.369777862	0.509252069	0.491462416	0.633140808	0.211976046	0.478708379	0.400291954	0.743426879	1.215664757	0.331948524	0.620119899	0.865301773	1.221119402	0.456300546	0.49349988	0.954762798	0.419323968	0.401999658	0.377935934	0.977643435	0.104453715	1.423861569	0.415955385	0.942781804	0.631729036	0.553649129	1.067939046	1.563903095	0.766251994
ENSG00000198358	RP11-544M22.1	0	0	0	0.071374621	0	0	0	0	0.019521628	0	0	0.009574853	0	0.008048971	0	0.024025048	0.016325386	0	0.019027675	0	0	0	0.018779032	0	0	0	0.012899923	0	0.015206025	0	0.01449278	0	0.018146831	0	0.108482901	0.00975078	0	0.008075231	0.05295598	0	0	0	0.05763705	0	0	0	0	0
ENSG00000198454	LINC02692	0.067151562	0.024427665	0	0	0.190899084	0	0	0	0.021304894	0	0	0	0.049671016	0	0	0	0.035419572	0	0.013877255	0	0	0	0	0	0	0	0.028026403	0	0	0	0.06226188	0.067622421	0	0	0	0	0	0	0	0	0	0	0.056966217	0.017947775	0	0	0	0
ENSG00000198468	FLVCR1-DT	0.537865126	0.885525334	0.873131844	1.210985571	0.649456945	0.808276706	0.895970219	0.6611661	1.434201476	0.854207161	0.192278029	1.286219239	0.419765936	0.609081968	0.182250619	0.321058979	0.359334706	1.370650316	0.55630579	0.985728136	0.261246522	0.574121822	0.189283994	0.858837175	0.196164229	0.650410021	0.645478799	0.913337263	1.1937311	1.385255818	0.298675334	1.146334605	1.348646411	0.455213114	0.20669179	0.889154416	0.305321003	1.335080067	1.001697058	1.185127474	0.748918181	1.159031295	0.246840328	0.598747702	0.424642405	1.007210459	0.176171523	0.781841592
ENSG00000198491	RP11-208N14.4	0	0.008982323	0	0	0.021172519	0	0.013123905	0.010179399	0	0	0	0	0	0	0.028715548	0.009643683	0	0.032583074	0	0	0	0	0	0	0	0	0	0	0	0.015296963	0	0.012605423	0	0.011016482	0	0	0	0	0	0	0.035901874	0.030102953	0	0	0.012366404	0	0	0.009889705
ENSG00000198496	NBR2	2.166844294	0.845411543	1.655922628	2.011567334	1.327031652	2.139068575	1.50098267	1.667686491	1.786765495	1.730853537	2.319251153	1.505376539	2.096628985	2.679199969	1.473047537	1.692971343	2.971300982	2.205847949	2.467918624	1.707671353	1.615828555	1.882168519	2.478447583	0.629445326	2.477342641	1.674538524	1.810621813	1.316326066	2.518411284	1.802651124	1.409536572	2.171289377	1.434414493	2.106122786	1.916125352	2.353906831	1.652743512	0.336998878	2.021779814	1.919507966	1.597031225	2.017424947	1.271418997	0.776190829	2.527673424	1.597582043	2.071552745	1.771143032
ENSG00000198590	C3orf35	0.313475429	0.155960618	0.089249206	0.485079764	0.611275932	0.541254614	0.121012786	0.214433938	0.33939864	0.402551787	0.27190851	0.43496587	0.188270682	0.356240027	0.103491663	0.203873809	0.396719322	0.119233366	0.288711598	0.129654561	0.109754025	0.222830042	0.213404888	0.057366357	0.265077521	0.616089824	0.560346707	0.138560395	0.802485595	0.18210428	0.456346525	0.653432045	0.302443146	0.341288099	0.346529742	0.338064059	0.373526494	0.387716902	0.142722089	0.238314888	0.171353737	0.235622908	0.517592034	0.110637769	0.482480346	0.305734657	0.142164086	0.449145603
ENSG00000198671	RP11-168J19.2	0	0	0	0	0	0	0	0	0	0	0	0	0	0	0	0	0	0	0	0	0	0	0	0	0	0	0	0.018244008	0	0	0	0	0	0	0	0.019618562	0	0	0	0	0	0	0.01125092	0	0	0	0	0
ENSG00000198685	LINC01565	0	0	0.013049432	0	0.031376446	0	0	0.010092892	0.015482657	0	0	0.007588426	0	0.019051244	0	0	0	0	0	0.008559093	0	0	0.007465672	0.013270634	0	0	0	0	0	0	0.011490121	0.037174953	0.014390885	0	0	0	0	0	0	0	0.008982554	0	0	0	0	0	0	0
ENSG00000198711	SSBP3-AS1	0.146068935	0.220920565	0.224165987	0.102182193	0.379966759	0.393423283	0.140695843	0.467208408	0.473153225	0.461311488	0.112283982	0.217372315	0.185340333	0.322485272	0.225292547	0.285354654	0.139994648	0.20811836	0.203265914	0.197590175	0.244983495	0.502637253	0.187319965	0.066936629	0.201971534	0.364960325	0.311819347	0.250783719	0.096264042	0.224497066	0.091867416	0.542098256	0.26414525	0.169901061	0.10118191	0.214238792	0.102632905	0.202613812	0.480942011	0.328077939	0.230601551	0.070575873	0.936548343	0.183079719	0.132904201	0.186721614	0.260402436	0.258542978
ENSG00000203258	RP11-47J17.2	0	0.122365648	0.061148454	0.117783528	0.143742257	0	0	0.047471764	0.141203627	0	0	0	0.043013316	0	0.130900102	0	0.28064188	0.100227335	0.023895427	0	0	0.034012329	0	0	0.200734191	0.039561524	0	0.067055805	0	0.03587678	0	0.058607066	0.067320557	0	0.1166366	0	0.07394066	0.030240997	0.066306376	0.049375175	0	0.221595705	0.235137567	0	0	0.043349991	0	0.046137579
ENSG00000203266	RP11-560A15.3	0.164829618	0	0	0.087502811	0	0.038027506	0	0	0.079548352	0	0	0	0	0.022218485	0	0	0	0	0.198262325	0	0	0	0	0	0	0.029185469	0	0	0	0.353470577	0	0	0	0	0	0	0	0.022290617	0	0	0	0	0	0	0	0	0	0
ENSG00000203279	RP11-498P14.5	0.041112484	0.521174795	0.348951503	0.360362765	0.166867393	0.327873093	0.763241482	0.219635176	0.025810899	0.423034387	0.382987557	0.678063695	0.351940494	0.812425111	0.137560759	0.236348111	0.445627247	0.171592174	0.554951481	0.162808921	0.168709433	0.023968156	0.049242063	0.96980047	0.355637402	0.233529321	0.13120732	0.849469061	0.258893284	0.398652531	0.075207654	0.196068175	0.20282782	0.664392024	0.406232675	0.100154854	0.175366577	0.471712965	0.179015992	0.227920786	0.438592763	0.274835124	0.413155382	0.511272306	0.192572818	0.254337401	0.169468884	0.630117691
ENSG00000203280	KIAA1671-AS1	0.595754694	0.891489951	1.139803184	0.851980183	1.823938952	1.856703638	1.103678524	2.256673578	2.356182539	1.249448517	1.739304822	1.206575027	2.250579942	1.411863195	1.575346016	1.099727177	1.166465843	1.693240102	2.353050374	1.676609995	1.41773786	1.613490016	1.558091237	0.973484835	0.795564187	1.402865449	1.784800909	1.019381015	0.558746826	1.920222411	0.580879658	1.055824717	1.729734287	1.601554525	0.262077415	1.329778031	0.567626101	2.989243616	2.453772452	2.067538341	1.246656553	1.62370247	1.371013484	2.195976569	0.721983808	0.722007165	1.65628432	1.310293872
ENSG00000203288	TDRKH-AS1	0.877517696	0.44986979	1.207961679	0.789029494	0.926621547	0.940544575	0.470396796	0.87161516	1.331965684	0.722372751	0.90566637	0.58364062	0.411721532	0.749130983	0.332422197	1.059729067	1.146874245	1.012277058	1.497033171	0.617737756	0.868868308	0.78396631	0.733118381	0.522918606	0.954569978	0.303865975	0.770776923	0.319395041	1.56741604	0.643462681	0.764959922	0.914069468	1.254726692	0.703756713	0.059036857	0.806557428	1.003121014	0.944623763	0.329570193	0.75774057	0.709120423	1.139079758	1.126572886	0.649552787	1.583661711	0.908917391	1.294430022	0.976158203
ENSG00000203307	FAM78B-AS1	0.160496388	0.224894052	0.270559185	0.028942747	0.092954829	0	0.167888657	0.21334976	0.134848948	0.127595533	0.150577664	0.067487205	0.230229348	0.190082002	0.032277072	0.202839354	0	0.141206114	0.152373046	0.282304275	0	0.347975923	0.066417482	0	0.191873601	0.339033567	0.25554387	0.240419249	0.053948073	0.194032216	0	0.109709322	0.064216762	0.096279749	0	0.134280996	0.070539045	0.336162722	0.123839879	0.13688223	0.261235441	0.171920652	0.596275791	0.114290779	0.054852789	0.041335547	0.22543567	0.168463087
ENSG00000203321	CARNMT1-AS1	0.133845085	0.033126704	0	0.047513796	0.49811361	0	0.140068578	0.144483829	0.028902966	0.156516395	0.125502527	0.109866412	0.222513677	0.137142038	0.177395547	0.104108206	0.13937036	0.154799248	0.479657384	0.063005849	0.083517631	0.293195402	0.081862794	0	0	0.385591629	0.341218292	0	0.044712759	0.056088353	0.084047617	0.09122534	0.07916419	0.192241921	0	0.190333509	0.142078122	0.222496862	0.222321432	0.410225904	0.129231431	0.037225805	0.466264338	0.162457975	0.045465027	0.100356667	0.097426419	0
ENSG00000203325	RP11-277A4.4	0.103902077	0.146725818	0.160681341	0.182729812	0.325859571	0.046782113	0	0.165264578	0	0.233951054	0.394156456	0.03251528	0.253570113	0.0805941	0.281397634	0.040879407	0.256739991	0.407382186	0.145404203	0.174521956	0.156336045	0.308036108	0.182113279	0.056500854	0.18321006	0.265122843	0.352423639	0.175637493	0.101031677	0.095610895	0.096424497	0.574226905	0.452379538	0.178097129	0.054068826	0.128103305	0	0.157409515	0.089486604	0.678098315	0.544886479	0.124797381	1.352499671	0.028031293	0.052262817	0.115041044	0.111698399	0.234941029
ENSG00000203327	AC012358.7	0.071585775	0.149768704	0.075197801	0.144210749	0.25605414	0.1823261	0.037981882	0.086798537	0.131331054	0.274861352	0.321573705	0.22749956	0.247318871	0.091166244	0.062142209	0.209928192	0.037785835	0.208626053	0.207635492	0.121146313	0.228393744	0.102594308	0.205089705	0	0.317281224	0.350336017	0.394142368	0.041800601	0	0.044208377	0.385223438	0.329044753	0.235236371	0.153004793	0	0.19197332	0.090837838	0.56977128	0.13975201	0.494419274	0.126901698	0.113792225	0.197980375	0.093326599	0.294162068	0.202621996	0.150138723	0.334614325
ENSG00000203334	RP11-25I9.3	0.031963788	0.011537234	0	0	0	0	0	0	0	0	0	0	0	0	0	0.012385905	0	0.014052884	0	0	0.009873402	0	0.019281257	0	0	0	0	0	0.01561321	0	0	0	0	0	0	0	0	0	0	0	0	0	0.009078351	0	0.031584322	0	0	0
ENSG00000203335	AC006019.3	0	0	0	0	0	0	0	0	0	0	0	0	0	0	0	0	0	0	0.016469328	0	0	0	0	0	0	0	0	0	0	0	0	0	0	0	0	0	0	0.006985916	0	0	0	0	0	0	0	0	0	0
ENSG00000203356	LINC01562	0.014137322	0.010147516	0.014865654	0	0.01200251	0	0.058401846	0.03422641	0.008844682	0.049384504	0.029579785	0.025786641	0.030998594	0.014500553	0.008171515	0.064165202	0.043794777	0.048822684	0.017188959	0.029061802	0	0.024490482	0.02537208	0	0.083410467	0.047194359	0	0.016327146	0.067402857	0.017276405	0.064295131	0	0.08016228	0.012444412	0.014457808	0.034905187	0.026970389	0.014547755	0.047892563	0.011966327	0.010234753	0.056189927	0.025880185	0.114755121	0.041506082	0.031242243	0.010173821	0.022258447
ENSG00000203362	POLH-AS1	0.809906999	0.638473968	0.759654373	0.830372249	0.781372955	1.071082557	0.289413993	0.739315301	0.541610977	0.584333009	1.004772202	0.487769854	0.635678732	1.001366018	1.07009427	0.483919344	0.399659274	0.747306859	1.04921413	0.763018689	0.97576131	1.155413529	0.783106844	0.323941358	0.361198279	0.791729705	0.827935065	1.373632959	0.713794349	0.560770225	0.781446526	0.908444041	1.915328138	0.520833102	0.338881514	0.554067471	1.288735562	1.160450491	0.718389618	0.543813975	0.927348863	0.815037269	0.574448751	0.759172416	1.033041519	0.778228921	0.639815456	0.947819058
ENSG00000203364	RP11-370F5.4	0.227100728	0.166327785	0.162904843	0.041745291	1.261884051	0.586510468	0.237317292	1.226035693	0.235648023	0.739721898	0.21336085	0.760280717	0.73851144	0.432708403	0.544880369	0.285354654	1.311617487	0.136605565	0.186922607	0.593441299	0.049405551	0.178529474	0.09525844	0	0.56643665	0.468630181	1.148345871	0.046616069	0.287833	0.430394822	0.839141669	1.138767233	0	1.10422141	0	0.740954209	0.195591761	0.041582871	0.295426589	0.783213109	0.496556701	0.589018146	0.315418444	0.343400311	1.795088926	0.171630687	0.362746343	1.144872544
ENSG00000203392	CTD-2026K11.6	0.117071898	0.064114961	0.627202226	0.191476613	0.71057669	0.486519529	0.137159876	0.320794751	1.120706565	0.61878306	0.142383811	0.338532553	0.415798958	0.654877245	0.101836256	0.145005075	0.69362899	0.28877439	0.22304133	0.392818285	0.361799144	0.205501715	0.418277293	0.183498395	0.413703747	0.492386915	0.654654058	0.235212458	0.506735634	0.167105753	0.349194188	0.794367471	0.37897028	0.375691438	0.175921877	0.235572543	0.274089294	0.083807138	0.172185482	0.311852663	0.52914743	0.278676019	0.384139149	0.115411578	0.369951219	0.484737853	0.571424995	0.502922814
ENSG00000203395	AC015969.3	0.023545046	0	0	0.024321516	0.019999433	0	0.024684109	0	0	0	0	0.01441916	0	0.012124511	0	0	0	0	0.009598956	0	0	0	0	0	0	0	0	0	0.022876868	0	0	0	0.013708127	0	0	0	0	0	0	0	0	0	0	0.036943603	0	0.034759302	0.016959484	0.037001531
ENSG00000203402	RP11-571E6.3	0	0	0	0	0	0	0	0	0	0	0	0	0	0	0	0	0	0	0.056075974	0	0.124109691	0	0	0	0	0	0.056888227	0.040158543	0	0	0	0	0.04031858	0	0	0	0	0.035813943	0	0	0	0	0	0	0	0	0	0
ENSG00000203434	RP11-163F15.1	0	0	0	0	0	0	0	0	0	0.067313106	0	0	0	0	0.097769272	0	0	0	0	0	0.069953218	0.033486092	0	0	0	0	0	0	0	0	0	0	0	0.050532135	0	0	0	0	0	0	0	0	0.032572993	0	0	0	0.041410961	0
ENSG00000203441	LINC00449	0.566515434	0.106492476	0.325298653	0.336023127	0.347109994	0.190942655	0.078671917	0.148695234	0.222624649	0.088129179	0.357301249	0.176947101	0.328107257	0.253218123	0.486158256	0.114056457	0.115870287	0.128812132	0.257162271	0.052148089	0.156607879	0.107582669	0.366071821	0.080197037	0.255554016	0.148312559	0.092211087	0.086460883	0.108175445	0.177279356	0.103254015	0.112009314	0.520129049	0.098307693	0.5504791	0.242121213	0.095273256	0.580121824	0.166216926	0.183446232	0.027602965	0.060884306	0.323221229	0.171666349	0	0.212129144	0.02743961	0.301032168
ENSG00000203446	SUGCT-AS1	0.336987922	0.451823806	0.304780514	0.472394857	0.063011151	0.217326591	0.186472018	0.075129561	0.427662402	0.107738941	0.127299974	0.04561761	0.367550141	0.660206339	0.277957859	0.085097719	0.058215046	0.364464685	0.418204975	0.183866159	0.195570047	1.179894552	0.161584208	0.079007254	0	0.025411985	0.076098923	0.564586278	0.189760978	0.079061715	0.328513212	0.245500102	0.010970727	0.081159978	0.038311341	0.287875334	0.24473376	0.413293705	0.124576793	0.062824503	0.285414254	0.131599364	0.577198987	0.367753505	0.501753963	0.209118488	0.370821657	0.284635352
ENSG00000203469	RP5-1113E3.3	0	0	0	0	0	0	0	0	0	0	0	0	0	0	0	0	0	0	0	0	0	0	0	0	0	0	0	0	0	0	0	0	0	0	0	0	0	0	0	0	0	0	0	0	0	0	0	0
ENSG00000203472	RP11-77K12.4	0	0	0	0	0	0	0	0	0	0	0	0	0	0	0	0	0	0	0	0	0	0	0	0	0	0	0	0	0.055887413	0	0	0	0	0	0	0	0	0	0	0	0	0	0.032685408	0	0	0	0.04155344	0
ENSG00000203496	RP11-291L22.4	0	0	0	0	0	0	0	0	0.084118801	0	0.032061164	0.027952895	0	0.046666615	0	0	0	0	0	0.0315002	0.055605323	0	0	0	0.054836042	0	0.037577577	0.052472121	0	0	0	0.045831754	0.026580611	0	0	0.028463184	0	0.114311167	0	0.038585394	0	0	0.098017343	0	0	0	0	0
ENSG00000203497	PDCD4-AS1	2.835760819	1.260195432	2.41865808	1.047916253	2.171867115	2.114614923	2.145196971	2.209819785	0.938376088	2.36890594	1.107643151	1.499878741	2.239046621	0.834610112	0.352062979	1.472476945	2.218960085	1.735116876	0.810076305	2.097526137	0.633001178	1.487967039	0.553478652	1.752984138	1.697992131	1.907157916	1.98516981	0.553130714	3.328720825	0.881778325	1.622436699	2.572066245	1.462044719	1.481043754	1.35733149	1.326614464	0.910682114	0.978828596	1.634275593	1.243537638	1.028039632	2.897198694	0.685162378	1.309875659	2.474183773	2.186084528	1.140920039	0.924774345
ENSG00000203498	RP11-556O15.1	0	0	0	0	0.054129168	0	0	0	0	0	0	0	0	0.065199266	0	0	0	0	0	0	0	0.03719472	0	0	0	0	0	0	0	0	0	0	0	0	0	0	0	0	0	0	0	0	0	0	0	0.047391817	0	0
ENSG00000203506	RBMS3-AS2	0	0.020773435	0	0.007520788	0.024554417	0.012826228	0	0.023529157	0	0.034005268	0.010198082	0	0.021302733	0	0	0.011191214	0.015147758	0.01269811	0.011794848	0	0.008920308	0.008433702	0	0.030892254	0.017536551	0.038900523	0.02383826	0.016771199	0	0	0.026769286	0.029104859	0.025184737	0	0.072773234	0	0.009292938	0.029734124	0	0	0	0.023356293	0.298120447	0	0.042624895	0.021470739	0	0.011476558
ENSG00000203520	RP11-697H9.3	0	0.041447157	0	0.088169427	0.048927704	0	0	0	0	0	0	0.035374107	0.042495511	0	0	0.129476061	0	0	0.023605886	0.039850256	0	0.033601622	0	0	0	0	0.093509601	0.12960069	0	0.035443834	0.154335522	0	0	0	0.058784457	0.03601819	0	0.029875359	0	0	0	0	0	0	0	0	0	0
ENSG00000203527	SCUBE1-AS1	0	0.012296833	0	0	0.028940372	0	0	0.013933507	0	0	0.047531034	0	0.012611094	0	0.019739948	0	0.017863865	0	0	0.011818443	0	0	0	0	0	0	0	0.029563877	0	0	0	0	0	0	0	0	0	0	0	0.014498951	0	0	0.006112103	0	0	0	0	0.013537475
ENSG00000203565	RP13-259N13.2	0	0	0.14851953	0	0	0	0	0	0	0	0	0	0.053662282	0	0	0	0	0	0	0	0	0	0.04398438	0	0	0	0	0.042347411	0	0	0	0	0	0	0	0	0	0.037769093	0	0	0	0	0	0	0	0.054080759	0	0
ENSG00000203585	LINC02408	0.057698166	0.082015066	0.201895867	0.095602229	0.108206306	0.075910907	0.07518136	0.125899951	0.131660782	0.132506018	0.070485207	0.017857417	0.256998521	0.335265107	0.050054965	0.109054319	0	0.269060842	0.152825197	0.396360859	0.070431488	0.319954225	0.748484716	0.015657294	0.151835318	0.203600555	0.11636	0	0.042262594	0.087324289	0.117666182	0.244808064	0	0.087895908	0.014974186	0.204406529	0.108612846	0.102309061	0.081715876	0.072816051	0.021124381	0.080792815	0.18792503	0.234976339	0.057019168	0.084708731	0.206580713	0.215445201
ENSG00000203588	IGBP1-AS1	0.228908818	0.043782132	0.346280279	0.262884117	0.934870163	0.87560962	0.124551871	0.355544559	0.373274387	0.730079837	0.311662774	0.33619512	0.288328786	0.20706795	0.035336136	0.220880547	0	0.42016007	0.120620695	0.199179207	0.275996817	0.169360564	0.695637604	0	0.447580537	0.492062809	0.742031499	0.103699108	0.460288536	0.243745217	0.601464674	1.254266878	0.377739931	0.105187879	0.233723361	0.592440764	0.253635543	0.207698891	0.069173153	0.757713381	0.169044876	0.391848438	0.317289533	0.371442223	1.212011801	0.398948406	0.207223157	0.384518205
ENSG00000203593	RP5-1096D14.6	0	0.037805017	0.05513937	0.027347425	0	0.134995173	0.05498551	0	0	0	0	0.063813761	0.149167285	0	0.030499898	0	0.587260956	0	0	0	0	0.030641597	0	1.049504367	0	0	0	0.030556029	0	0	0	0	0.030678204	0.046262708	0	0.0328477	0.19151482	0.027240496	0.030210254	0.044505266	0.038126905	0.200873312	0	0	0.197094063	0	0.037902082	0.081999807
ENSG00000203601	LINC00970	0	0.021184407	0	0	0.049651902	0	0	0	0.018473595	0	0	0	0.021724097	0	0	0	0.090300286	0	0.023958399	0	0.018138036	0.034101647	0	0	0	0.019968922	0	0	0	0.018097572	0	0	0	0	0	0.072204121	0	0	0	0.18857395	0.103798868	0	0.037456838	0.046186043	0.085652306	0	0	0
ENSG00000203605	RP11-335E6.2	0.040275002	0	0	0	0.067685748	0.104292744	0	0	0	0	0.028357844	0	0	0.041300252	0	0	0	0.035255634	0	0	0.024824213	0	0	0	0.048545959	0	0.033244379	0	0.11436718	0	0.03731706	0.04056005	0.069396977	0	0	0	0	0	0	0	0.029229859	0	0	0	0	0	0	0
ENSG00000203620	RP11-84A19.2	0.0440009	0	0.030992981	0.015306726	0.049673526	0	0	0.012052294	0.036729687	0	0.051291308	0.018069709	0.02173365	0.007618595	0.008564982	0.011418402	0.015454837	0	0	0.04045964	0	0.025662772	0.008916609	0.015843574	0.05302306	0.205870341	0	0.017110994	0	0.018105541	0	0.029691983	0.017179731	0.013042696	0.030147273	0.018400727	0	0.015246627	0	0	0	0	0	0.007804533	0	0	0	0.011709516
ENSG00000203635	AC144450.2	1.27489016	0.014608094	2.182433651	0.371173454	0.872721604	0.379380071	0.255295849	2.302899443	1.289963117	0.487144087	0.975034503	0.528112007	2.046653844	1.171566394	0.080422263	1.201966532	0.217779506	0.389756196	0.523850401	1.449409687	0.073444351	2.030524744	0.960871486	0.064279618	0.880485476	0.757373146	1.590164394	0.058003813	0.351445485	0.661639331	1.745182367	0.882601434	0	0.732918127	0	0.919571442	0.503020761	0.311623119	0.144625441	0.28232834	0.072207335	0.509692848	0.255950812	1.714982592	0.241668413	0.04483259	0.126749875	0.356385861
ENSG00000203643	AC012456.3	0	0	0	0.021478694	0	0.018368856	0	0	0	0	0	0	0	0	0	0	0.021686079	0	0.190740722	0	0.012782526	0.012086116	0	0	0	0.014075451	0	0	0	0	0	0	0	0	0	0	0	0	0	0	0	0	0.634486977	0.010962952	0	0.015436402	0	0
ENSG00000203644	RP11-332M2.1	3.607464346	2.803805399	3.052727661	2.750061038	2.942993105	3.053077993	3.733187736	3.455011678	1.702394106	3.188793712	3.038616815	3.10107134	2.600137255	2.79678257	2.252757295	3.375869192	3.468644353	4.594330518	2.087914694	2.530858135	3.762651623	4.61749914	3.542992157	4.237011751	2.839778775	3.86704663	2.937715158	3.750400255	4.430836954	2.803760152	2.950536339	4.238054825	3.840511394	2.938687774	3.66141201	4.256624035	3.840836907	2.918621976	3.609281557	2.011397932	3.630398777	3.729832402	2.650164296	2.339986816	3.55778853	3.84937346	2.226501422	2.677331161
ENSG00000203645	LINC00501	0	0.023361786	0.050929061	0.008462716	0.027609385	0.056871038	0	0	0	0.019236861	0	0	0	0	0.009445387	0.012590836	0.050525753	0.014285259	2.890901465	0	0	0.01891717	0.019599502	0.017467637	0.01972434	0.127357085	0.053120943	0	0.015871245	0	0.044913212	0	0	0.014381081	0	0	0	0.041663005	0	0.027526601	0	0.013191537	0.137908787	0	0	0	0.046469949	0.038393539
ENSG00000203650	LINC01285	0	0.118910472	0	0	0.03346295	0.011693872	0	0.163347731	0.11184302	0.076341733	0.045897237	0	0.019427056	0.136598339	0.152745544	0.060161141	0.013811426	0.056977866	0.099057251	0.062749663	0.087024242	0.067761109	0.015889309	0.014159028	0.031805995	0.061553504	0.04315925	0.103791497	0.111841351	0.008113608	0.024416347	0.026548513	0.007697363	0.011654748	0	0.064687591	0.016893747	0.060325094	0.044888201	0.011206883	0.102085703	0.042292333	0.162455114	0.027690698	0.113679445	0.067399288	0.028396573	0.051571935
ENSG00000203684	IBA57-DT	0.485248061	0.176665819	0.297931733	0.129469919	0.486324839	0.401458767	0.251697241	0.587028318	0.095040469	0.17445335	0.711204697	0.289117444	0.279506914	0.078513766	0.249377201	0.116278828	0.463853009	0.045110756	0.513652059	0.170155847	0.316283788	0.250452109	0.177568698	0.302508399	0.568835983	0.228775046	0.124048012	0.249803082	0.857652802	0.263156796	0.523429392	1.017954052	0.250729695	0.173646854	0.862250451	0.396572429	0.328137444	0.026735229	0.413850321	0.352404268	0.243607737	0.496178035	0.222839864	0.341863334	0.86866078	0.344087848	0.606376298	0.156757431
ENSG00000203688	LINC02487	0.051646862	1.205551079	0.080660611	0.013519251	0.107422409	0.023022595	0.697034048	0.072906162	0.048432754	0.060687789	0.097989143	0.078097429	0.066113154	0.039898361	1.173861042	0.059469649	0.027172353	0.045232334	0.42632237	0.079272588	0.123504959	0.081456559	0.106498412	0.055178412	0.077343915	0.206453424	0.0321129	0.355104108	0.074652345	0.015993036	0.071218547	0.126672177	1.456636229	0.08967181	0.039781772	0.056105355	0.049521293	0.253678454	0.807007627	0.086313937	0.623103157	0.092409497	2.26963272	0.034130735	0.051037823	0.761685482	2.278096459	0.166440756
ENSG00000203706	SERTAD4-AS1	2.236641175	1.448862452	1.792936594	1.271842393	2.073488293	1.538548126	2.23994308	1.886266457	1.129825676	2.213552828	0.806126455	0.784503142	0.967470451	1.3079732	1.290218266	2.000339967	2.747137947	1.445556582	1.704704709	1.33256104	1.216049602	1.237746575	0.573171926	2.58244211	2.365069465	1.696539125	1.877810608	2.75555538	1.301736041	1.005643597	1.286371877	2.110672705	2.841339539	2.638377639	1.475144703	1.191610828	1.620694348	2.280109915	3.818786228	0.517839772	0.116214511	2.133602	0.968918121	0.918508703	3.320142726	2.058019806	1.678697808	1.511124795
ENSG00000203709	MIR29B2CHG	1.031359412	0.043983338	1.157786866	0.560427502	1.565993496	2.337815179	0.120970292	0.775356475	1.030350207	1.041618799	1.405933102	0.843644797	0.962105284	1.643154725	0.077210966	2.111712655	0.298601187	0.428850164	0.105851766	0.970183256	0.147610266	0.29002909	0.850524748	0.062956942	0.913735716	1.134802467	1.088772395	0.01727842	0.697819228	0.631614967	0.920846146	1.635004118	0.055034296	0.209022988	0.093585812	2.870406488	0.674854783	0.17569914	0.036359806	1.70919102	0.161480015	0.215329692	0.406704074	0.260605349	0.575274679	0.135163103	0.053053458	0.216910415
ENSG00000203711	C6orf99	1.9642883	2.039376239	1.902530013	1.21237921	0.870565665	0.337265818	1.189101291	3.082736978	1.542995853	0.655807293	0.816188133	1.487908666	0.564210776	1.240842284	0.426740943	1.616791648	2.466676289	0.926501559	1.732018074	2.042623645	1.189276563	1.362813447	0.752026432	0.550132353	0.939647157	0.83810108	0.48749606	0.756739408	1.276655576	0.960280938	1.552436861	1.514818079	0.718299568	0.51551578	0.557388282	1.4074065	0.714604383	0.703174228	1.443579105	1.191998349	1.014135534	0.746947261	0.354121682	1.763153208	0.974325359	0.548221306	0.923450662	1.258102478
ENSG00000203721	LINC00862	0.455542676	0.361939931	0.019982749	0.067577929	0.211010295	0.275833633	0.598922134	0.229490777	0.524959116	0.169988561	0.065560366	0.068425048	0.146967699	0.094932475	0.032731165	0.140219634	0.18694371	1.513006096	0.161386158	0.101744684	0.144940686	0.452988865	0.034063276	0.497087211	0.194427708	0.147269343	0.061674226	0.011013473	0.484727826	0.090705825	0.034987872	0.654711528	0.011057809	0.033273916	0.038612562	0.12524002	0.150708161	0.113547859	0.074544894	0.224333663	0.093708484	0.841201182	0.778705648	0.314846818	0.210660744	0.082647001	0.067155586	0.223419218
ENSG00000203729	LINC00272	0	0.063691175	0	0	0.214454774	0.152076558	0	0.106695925	0.109222915	0.052573828	0.031504032	0	0.033014086	0.09030641	0	0.101255045	0	0	0.054253873	0	0.081212993	0	0.053553369	0	0	0.117771177	0.072930034	0	0	0	0	0.045039039	0	0.077785967	0	0.02796797	0.028726571	0.090592774	0.171088395	0	0	0.071479772	0.145950017	0.046963885	0.087075052	0.065796662	0.032279861	0.069993034
ENSG00000203739	PRDX6-AS1	0.374162544	0.426492297	0.202060981	0.828131264	0.362707724	0.239087105	0.354350362	0.311056586	0.363915265	0.311155748	0.2721591	0.541015629	0.353581808	0.229973504	0.345855094	0.368245887	0.445907219	0.311375543	0.867358632	0.365503256	0.579649393	0.564881976	0.405973103	0.232345962	0.401516208	0.389895754	0.556593467	0.353106513	0.700283899	0.614330615	0.548993956	0.84966935	0.451318107	0.433278097	0.273635498	0.397679024	0.523009204	0.45182902	0.57526108	0.380998368	0.262192476	0.514252387	0.396865528	0.460002939	0.392546045	0.716416184	0.540937245	0.245354254
ENSG00000203801	LINC00222	0	0.014480786	0.031682745	0.020828206	0.042432928	0.008933474	0.010608268	0.064535349	0.080148188	0.047090383	0	0.03671383	0.036843687	0.010376758	0.023235214	0.030923928	0	0.026371353	0.02854748	0.027702698	0.018551707	0.074524832	0.006084134	0.010818897	0.036354567	0.027168321	0.04120272	0.01168599	0.009828073	0.024628032	0.037105648	0.09878805	0.034916627	0.061200951	0.060992242	0.006297985	0.032064332	0.005214683	0.034384794	0.017071698	0.014605088	0.008165809	0.04591295	0.010629763	0.04929887	0.022394103	0.014518268	0.015940555
ENSG00000203804	ADAMTSL4-AS1	0.122817919	0.123230448	0.052950643	0.052034523	0.484955566	0.304872182	0.116199435	0.325089328	0.235813848	0.087933533	0.291965829	0.141521063	0.201954275	0.083043398	0.057976182	0.210784821	0.1878462	0.107887972	0.124499154	0.205409684	0.053992132	0.093485851	0.037990988	0.105734581	0.188580845	0.411507996	0.370358538	0.113915621	0.186638113	0.038685009	0.167837051	0.412662619	0.043953394	0.149834354	0.076600764	0.407028715	0.05621131	0.077067162	0.043285969	0.192571342	0.08109247	0.119040848	0.75740145	0.153237	0.327227373	0.344799877	0.221609915	0.116604102
ENSG00000203808	BVES-AS1	0	0.446678213	0	0.043725024	0.047799908	0	0.029732767	0	0	0.033375076	0	0.034554992	0.041513853	0.021870857	0.148994238	0.07517569	0.044143946	0.073201391	0.951886706	0.009831141	0.008753582	0.040913487	0.025575668	0.030319149	0.084066413	0.111638549	0.034951694	0.048822911	0.067935864	0.008733991	0.013195789	0.014352987	0.104174722	0.012544718	0.152749829	0.06102069	0.00911927	0.322287476	1.031038509	0	0.472550801	0.132367283	0.100826584	0.222709297	0	0.031492422	0.020439387	0.077049594
ENSG00000203809	LIN28B-AS1	0	0.041305038	0	0	0	0	0	0	0	0	0	0	0	0	0.097769272	0	0	0	1.137561599	0	0.035400553	0	0	0.061214935	0	0	0	0	0	0	0	0	0.485097422	0	0.114881765	0	0	0.115572074	0.54889474	0	0.197203888	0	0.215259512	1.759017603	0	0	0	0.089466541
ENSG00000203864	LINC02868	0.240106903	0	0	0	0	0	0.171988734	0	0	0.191942316	0	0	0	0	0.049375059	0	0.088106531	0	0.102277824	0	0.052422239	0.274864294	0.051372588	2.144713432	0.101603891	0	0.136720353	0.097290738	0.233765999	0	0	0.165541003	0	0	0.086424078	0.104409911	0	0	0	0	0	0.134059197	0.090008624	0.045047267	0	0	0.061261873	0
ENSG00000203865	ATP1A1-AS1	0.692538288	0.843932414	0.885514905	1.312550273	1.060466186	1.183823197	0.553107794	0.861176094	1.250478758	1.156438528	1.397822021	1.872556176	0.671149692	1.028870112	0.265795382	0.999702423	1.616769156	1.175697432	0.326326548	0.775389422	0.556504585	0.711240951	0.813219223	0.864966126	1.723837197	0.932857748	1.027203652	0.562240045	1.566201695	0.955528504	1.311936012	1.15185857	0.590707466	1.047800207	0.183616281	1.107735471	0.621866767	0.610503964	0.985592737	1.128651351	0.617796401	1.177332531	0.594347089	0.343648938	1.363637549	0.434246144	0.861907701	0.958183644
ENSG00000203875	SNHG5	4.459263518	7.627427163	2.715768801	4.05233975	4.610619301	2.31250868	5.711231166	3.037446484	4.277451722	4.211498659	4.547391336	4.763189979	4.252086532	2.835456353	3.990212606	5.27752509	4.982166993	4.833303476	3.190600379	3.871985719	2.755172848	4.759754172	3.059505537	2.657061609	5.187961566	4.585347503	5.696920864	4.754797843	4.269834695	3.232039374	4.953928656	4.766648886	2.929598963	4.966302546	3.400663921	4.372000738	3.975742151	6.20014965	3.08393877	4.809486391	4.87279417	5.62713548	2.355985176	2.679681325	3.637350725	3.42391973	4.517886181	5.007991932
ENSG00000203876	ADD3-AS1	0.003727093	0.047363807	0.019493537	0.019152422	0.061970301	0.009848786	0.053781041	0.032980378	0.009292004	0.013137138	0.007829075	0.011346352	0.01907887	0.026552103	0.010723157	0.002869753	0.034623016	0.019435163	0.015062034	0.045542522	0.015927056	0.363256394	0.013385324	0.003986495	0.013470765	0.049548257	0.033412212	0.044592803	0.018012894	0.006832088	0.017168773	0.007497877	0.008635465	0.038868801	0.026474157	0.020732284	0.007133676	0.013380568	0.016955683	0.021927607	0.032018896	0.026841337	0.051954816	0.013661979	0.043580533	0.038205969	0.016002626	0.00294314
ENSG00000203897	SPATA42	0	0.039093247	0	0.109949207	0.257082801	0.183077113	0.164234636	0.044242218	0	0.18334449	0.181866843	0.033361127	0	0.02808126	0	0	0.603828322	0.223338085	0.022257422	0.109941668	0.358302096	0.031688402	0.096319351	0.057958243	0.300554782	0.036863264	0	0.092796244	0.052728271	0.35758968	0.235541681	0.107274731	0.122922033	0	0.055464682	0.033968988	0	0.02817224	0.061822705	0.090613786	0.039425955	0.127940061	0.049935793	0.111758406	0.463211911	0	0.114524151	0
ENSG00000203900	RP11-261N11.8	0	0	0	0	0	0	0	0.173392585	0	0	0	0	0	0	0	0	0	0	0	0	0	0	0	0	0	0	0	0	0	0	0	0	0	0	0.010046798	0	0.006282697	0	0	0	0	0	0	0.085471241	0	0	0	0
ENSG00000203930	LINC00632	0.076175566	0.031688852	1.485652298	0.034229532	0.126967947	0	0.123480387	0.130164063	0.020784528	0.064402259	0.023317255	0.013579444	0.072106749	0.088908849	0.129380849	0.099693826	0.593698866	0.085311277	0.264383165	0.089527429	0.47936822	0.09400892	0.140568941	0.058562473	0.078855276	0.122912819	0.089198735	0.099790772	0.230270164	0.033778407	0.137991101	0.076708036	0	0.067224285	0.109990917	0.054536443	0.123079069	0.028469007	0.068566773	0.046499942	0.224036983	0.008985806	0.629224549	1.218372688	0.064767328	0.048848015	0.10079457	0.102157575
ENSG00000203971	RP13-379L11.2	0.018017191	0.012937319	0.018944099	0	0	0	0.018890575	0	0.011277701	0.042121461	0.049975234	0.01102567	0	0	0	0	0	0.015756588	0.007336996	0	0	0	0.010847523	0	0	0.012193023	0	0.010439336	0	0	0	0.053766437	0.03121839	0.015862225	0	0.011228151	0	0.009299552	0	0	0.013048432	0.014550784	0	0.009495415	0.06992783	0	0.025826068	0.028345298
ENSG00000203987	RP11-188C12.3	0.009931149	0	0	0	0	0	0.010413976	0	0.006209799	0	0	0	0	0	0	0	0	0	0.012078651	0	0	0	0	0	0	0	0	0	0.009648024	0	0	0.010002184	0	0	0	0.006182467	0	0.015302831	0.00568183	0	0	0	0.011188349	0	0.019558429	0	0	0
ENSG00000203993	ARRDC1-AS1	2.1170922	2.000527737	1.151652345	1.834603036	2.759508697	2.507672855	2.416976094	1.82627907	2.452600898	2.120400743	2.066739295	2.193832926	1.986843896	2.188894616	0.960413212	1.479313985	4.045222644	1.941215897	1.728006187	1.919671974	1.673618252	1.388347626	1.532781497	2.315579032	2.328702763	1.809430019	2.636018843	2.231006756	2.447934257	1.889340253	2.428084372	3.104208849	1.272534963	2.214388149	3.346889777	2.005777131	0.753453273	2.430264073	2.082074751	1.831573277	2.119327463	2.375355684	1.587807838	2.203400837	2.492863857	2.403044266	2.052959704	1.953896033
ENSG00000203999	LINC01270	1.308289996	0.365278055	0.068716691	0.698673911	0.210880027	0.252243601	0.499250708	0.113255311	1.422193572	0.369146723	0.703778667	0.033645584	0.535029338	0.099455188	0.4258214	0.200074291	0.321946796	0.360321179	0.26012894	0.322218989	0.573501691	0.612233089	0.217217217	0.524322306	0.258503744	0.310524347	0.356222519	0.644197142	0.134377033	0.590673266	0.099701103	0.14925978	0.087861673	0.067093525	0.664548047	0.444090547	1.370173338	0.27124765	0.407944325	0.046408847	0.323651781	0.48446927	0.489294731	0.939605352	0.60345252	0.388829179	0.194641457	0.189489678
ENSG00000204011	COL5A1-AS1	0	0	0	0	0.160475067	0	0.101281132	0.079089493	0.06115781	0.113351286	0	0	0	0.050420056	0.111024917	0	0	0.165029009	0.153847827	0	0	0	0	0.199562512	0	0.189661849	0.156001929	0.056683401	0.094045129	0	0.089746725	0	0	0	0.712198221	0	0	0.050582154	0.056047656	0	0.070571423	0	0.209526825	0	0.424975567	0	0.137065458	0.076890087
ENSG00000204044	SLC12A5-AS1	0.234510449	0.123410901	0.120834507	0.52053553	0.025194405	0.340028886	0.371852997	0.024142645	0.099392315	0	0.031170704	0.04501216	0.064606679	0.125032957	0.050931643	0.14260545	0.119900125	0.038743561	0.149940704	0.263327019	0.009154101	0.034311892	0.120747503	0.595403821	0.104748332	0.03003499	0.118351337	0.282146869	0.111947918	0.08019266	0.093928415	0.101920565	0.05959108	0.064428373	0.510732885	0.05482261	0.22132246	0.060383601	0.184501095	0.049807729	0.403571482	0.323373986	0.408329838	0.084082643	0.180601446	0.225604212	0.255805676	0.102684883
ENSG00000204049	RP11-126H7.4	3.292893679	0.049291173	3.548097708	2.79822294	0.674892999	0.492224756	0.452804716	0.996367168	0.689904906	0.665266132	4.599262944	1.680450222	2.375373833	0.128642667	0.029950214	0.834957923	1.672640487	1.071535395	0.028106201	2.299932781	0.083320592	0.380818694	2.211897873	0.175902976	2.400245664	2.32529304	1.069004017	0.198005442	1.436934204	1.892935915	0.742630435	0.017507588	0.069338223	0.227285256	0	2.560434713	1.305212627	0.04431007	0.03942029	2.713061081	0.012588789	3.626733794	0.158509925	0.009160534	1.489795522	0.159342776	0.1660262	2.711610948
ENSG00000204054	LINC00963	2.234776932	2.041864923	2.632349738	3.241372217	2.640109871	3.105174621	2.256849292	3.094924838	2.76918264	2.533913588	3.376880895	2.813115588	3.561868083	2.791799032	1.651350189	3.045571165	3.595698399	2.542557129	1.712634908	2.942709522	1.36522735	2.185032787	2.475489724	1.888516276	2.686312315	2.746949169	2.320483917	1.895063659	2.660716538	2.285063638	3.112145566	2.627338129	1.10350492	2.199976174	2.220968289	2.85508149	1.489679211	2.602192857	2.70351911	2.495228557	2.248607713	2.856595763	0.954809973	4.494199265	2.607044238	2.638612915	2.903933829	2.008408895
ENSG00000204055	RP11-344B5.4	0.139903244	0.041518585	0.045626571	0.256591554	0.282113915	0.171003157	0.187564878	0.147410217	0.629366852	0.310421587	0.254338465	0.457320059	0.124113754	0.170377478	0.058131404	0.170455844	0.186644807	0.458104296	0.0811218	0.233091066	0.035583949	0.160955131	0.034867385	0.091336991	0.331711009	0.319141582	0.223668631	0.033565787	0.716305836	0.070157245	0.166756359	0.219214228	0.082818102	0.215681253	0.357505184	0.16387316	0.20113722	0.150615078	0.181166653	0.153114218	0.112344277	0.157039501	0.108189329	0.174304785	0.264498052	0.202787228	0.268922764	0.428333487
ENSG00000204091	TDRG1	0.08084194	0	0.415118524	0.02132047	0	0.341520377	0	0.066037263	0.025731795	0	0.014502857	0.037576682	0.030246082	0.052349253	0.023783898	0	0.144346046	0.070889517	0.113489829	0.028355846	0.012688081	0.115702018	0	0	0	0	0.099209793	0	0	0.133498173	0.341115845	0.0207862	0	0	0.12223842	0	0.064908288	0	0.023557514	0.017475715	0	0	0.046113509	0	0.079898036	0.015322453	0.058551539	0.198964764
ENSG00000204092	LINC00951	0	0	0	0.476216959	0.050576652	0.052586705	0.062270901	0.048482945	0	0	0.041928792	0	0	0	0	0.090507173	0.178404771	0.052068521	0	0	0.036725513	0.068663599	0.138853587	0.06348503	0	0.040406562	0	0	0.057766255	0	0	0.059850558	0	0	0	0.037237663	0	0.030889073	0.0342519	0	0	0.048129785	0	0	0	0.044274717	0.347113116	0.136982348
ENSG00000204110	LINC02520	0.176529477	0.12868749	0.542348059	0.853551901	0.28788574	0.054220561	0.064199006	0.234248815	0.148449631	0	0.480778692	0.074468766	0.327897049	0.123024273	0	0	0.125033016	0	0.025174674	0.200910396	0	0.035826498	0.037110946	0	0	0.041667428	0	0	0	0.455809928	0	0.432520914	0	0	0	0	0.255799573	0.181369553	0.069801889	0.051994127	0.210188377	0.144037282	0	0.322831151	0.060554574	0	0.129007726	0
ENSG00000204117	RP4-640H8.2	0	0	0	0.008199006	0.01343929	0	0	0	0	0	0	0	0	0	0	0	0.03283289	0	0.012856783	0.010920912	0	0	0	0	0	0	0	0.054154627	0.015377903	0	0	0	0.045448932	0	0	0	0	0	0	0	0	0	0.035437151	0	0.015639307	0	0.011392558	0.01250996
ENSG00000204148	LINC00474	0	0	0	0	0	0	0.088890816	0	0	0	0	0	0	0	0	0	0	0	0	0	0	0	0	0.09060789	0	0	0	0	0	0	0	0	0	0	0	0	0	0	0	0	0	0	0	0	0	0	0	0
ENSG00000204183	GDF5-AS1	0	0	0	0	0.032521558	0.017010338	0	0.015667768	0	0.0226711	0.013528864	0	0.014181566	0.009908601	0.06557563	0	0.039892105	0	0.046433066	0.013290659	0.058229639	0	0.011595207	0	0	0.025949377	0	0.011158994	0	0	0.052848125	0.019393054	0.055169233	0	0	0.012001962	0	0	0.45254192	0	0.054997154	0.01555235	0.066831859	0	0	0.08371204	0.170605706	0
ENSG00000204241	LINC02731	0.187367968	0.136726153	0.093364505	0.672727592	0.062288451	0.402006228	0.149374427	0.110805268	0.015534218	0.085837411	0.418247672	0.358630993	0.618506486	0.103123828	0.371074569	0.075019962	0.45815534	0.125507574	0.04986282	0.050775556	0.005101859	0.129304065	0.087418194	0	0.152851669	0.134308906	0.143627051	0.038035297	0.363198652	0.217347053	0.181058388	0.841183374	0.142658701	0.159528465	0.198813808	0.336012425	0.207923613	0.042273994	0.13189668	0.147338022	0	0.165030631	0.008864089	0.514129376	0.31671807	0.054554607	0.035506393	0.49627282
ENSG00000204250	LINC00587	0	0	0	0	0	0	0	0.045570882	0	0	0	0	0	0	0	0	0	0	0	0	0	0	0	0	0	0	0	0	0	0	0	0	0	0	0	0	0	0	0	0	0	0	0	0	0	0	0	0
ENSG00000204261	PSMB8-AS1	2.154213393	1.689561021	1.553023516	1.545350601	2.600655702	1.986264429	4.001549267	2.22292795	3.031073677	1.780436854	1.766911847	2.295012914	1.797371872	2.167157768	1.306909424	1.227789054	1.475953855	1.61154839	1.401893833	1.827788732	1.820956146	2.18377283	1.409656737	1.211486349	2.590661112	2.537787481	2.993127606	2.383114671	3.269385675	3.602545798	2.049361249	2.439948985	0.80025566	2.016745981	3.017284503	2.624702544	1.01589812	1.318055706	1.988296759	1.398510953	2.445304032	3.730345684	1.188183506	3.183065887	2.308179794	3.662608321	1.9982648	1.668019941
ENSG00000204277	LINC01993	0.011411236	0.032479164	0.011999708	0.011789191	0.07573139	0.069106625	0.093057084	0.009280234	0.028337179	0.026759284	0.039617002	0.177457827	0.008398173	0.023315221	0.051920568	0.008791695	0.069990356	0	0.013877255	0.023481167	0.013979164	0.026315715	0.027262398	0	0	0.038177596	0.126368879	0.039186319	0.075871006	0	0.112169837	0.045431938	0.013233745	0.010043633	0.046124751	0.089745813	0	0.023390885	0.006530053	0.009657472	0.008259042	0.045481455	0.006441803	0.035675013	0.01127481	0.227311579	0.126060426	0.009016049
ENSG00000204283	LINC01973	0	0.020455963	0	0.014772845	0	0.00632866	0.022432699	0	0	0	0.00502957	0	0	0.032793719	0.008265572	0.005520333	0.029678998	0.012503515	0.014503	0.01966231	0	0.032934076	0.046704403	0	0.04278916	0.019281995	0.046572811	0.044967772	0.006963042	0.004388541	0	0.007218888	0	0.006307447	0	0	0.009150361	0.01105017	0.004099045	0	0.025743216	0.005784382	0.006588719	0	0.021141825	0.005314791	0.005154597	0
ENSG00000204362	LINC02783	0.007170629	0.005143442	0	0	0.006085606	0	0.037212069	0.005829943	0.00448208	0.016848281	0	0	0.015768153	0.003682348	0.008269097	0	0.029691562	0.006267977	0.005821191	0	0	0.012443846	0.02567325	0.153064408	0.008663655	0.004846781	0.011789928	0.008284433	0.006966013	0	0	0.007221968	0	0	0.198858292	0.052658181	0.004584392	0.00369438	0	0	0	0	0.016731634	0.003772344	0.007084777	0	0.025601618	0.005663786
ENSG00000204380	PKP4-AS1	0.07253662	0.068096968	0.159386442	0.138041284	0.30121955	0.139514907	0.272620181	0.243341548	0.096741016	0.147354876	0.089455739	0.101168718	0.120992499	0.110153695	1.129234462	0.223945495	0.035383833	0.110656676	0.162319266	0.160246789	0.574121034	0.23228961	0.180656229	0.054065115	0.144680652	0.13282525	0.246304596	0.029459256	0.059885486	0.037998626	0.278507256	0.309986064	0.442569993	0.116027239	0.068577182	0.106277721	0.060837631	0.462160209	0.100991919	0.244296732	0.765284208	0.253346579	1.065761293	0.959143418	0.14510227	0.445227798	1.181723969	0.100331905
ENSG00000204387	SNHG32	5.39840138	6.460616605	4.994280899	5.512612971	5.492875018	3.97761311	5.999294009	4.907659484	5.207823523	5.948443356	5.584338356	5.794424337	5.342851251	5.516713028	3.79798708	5.992432186	5.712882308	4.462659159	6.111067854	4.599256681	4.882842216	5.964198337	4.560781973	4.949103864	5.269160857	5.26743423	5.842809188	7.308914032	5.514505182	5.76905447	6.16718812	5.842774552	5.088294898	5.531036409	4.59029359	4.611971206	5.343929675	5.710376488	5.299884573	6.983274166	6.710182513	5.605516844	4.707990954	5.284375425	6.043693962	5.296380895	5.325979064	5.605063624
ENSG00000204393	NOL4L-DT	0	0	0	0	0	0	0	0.031060886	0	0	0	0.091387799	0	0.039099044	0.022115441	0	0.223597474	0.129095389	0.03101466	0	0	0	0	0	0	0	0	0.022156259	0	0	0	0.075800011	0	0	0	0	0	0	0	0.032313646	0	0	0	0	0	0	0	0
ENSG00000204398	RP11-65D24.2	0	0	0	0	0	0.013862993	0	0	0	0	0	0	0	0	0	0	0	0	0	0	0	0	0	0	0	0	0.012936098	0	0	0	0	0	0.009127506	0	0	0	0	0	0	0	0	0	0.0351413	0	0	0	0.011296659	0
ENSG00000204446	LINC02872	0.020607491	0.41141246	0.032379178	0.021287799	0.026173361	0.018205425	0.053418936	0.008408904	0.006466128	0.036239549	0	0.02512105	0.05978052	0.015880768	0.023747484	0.007966107	0.104400993	0.03582542	0.500205685	0.007130385	0.212578613	0.023858071	0.042980929	0.137542622	0	0.041451847	0.066791106	0.035541407	0.029929902	0	0.028532824	0.020754343	0.070505221	0.079911933	0.68763718	0.012846743	0.026274521	0.707497909	0.542148436	0.0174489	0.61396022	0.057438246	0.307278051	0.094960685	0.079778047	0.060245721	0.295671818	0.056237899
ENSG00000204460	LINC01854	0	0	0	0	0	0	0	0.012290906	0	0	0	0	0	0	0.026047213	0	0.015760446	0.013212169	0.012272496	0.010424284	0	0.00877565	0	0	0	0	0	0	0	0.223348046	0	0	0	0	0	0	0.019274835	0	0	0	0	0	0	0	0.014929218	0	0	0
ENSG00000204464	C1orf195	0	0	0	0.030735734	0.098580382	0.102431686	0.23248119	0.04805643	0.108470011	0	0.121249534	0	0.126876802	0.030516907	0.16376596	0	0	0.241362003	0.02419216	0	0	0.10092806	0.104463666	0.123228189	0.264880605	0.116961702	0	0	0	0.173095333	0	0.059326079	0	0	0.060226385	0.142286905	0	0.030615696	0	0.145035571	0.311580607	0.047706325	0.837868557	0.091806125	0	0.245270996	0.083937141	0.046706078
ENSG00000204528	PSORS1C3	0.478091907	0	0	0.028991067	0.341027578	0	0.058257061	0	0.135066029	0	0.150818767	0	0.157744991	0	0.032330897	0.042984912	0	0.270230172	0.793492898	0.314479313	1.202081299	0.863701456	0.033646906	0	0.066943836	0.510525621	0.632254595	0.398211328	0.054037365	0	0	0.70765944	0.032519787	0.428301291	1.40468095	0	0	0.057188842	0.15345243	0.221762083	1.151496263	0.088664486	0.910164746	0.141730028	0	1.013659749	0.293826337	0
ENSG00000204581	ACOXL-AS1	0.148764895	0.041518585	0.01026467	0.262930799	0.080785094	0.147780473	0.108785258	0.077474029	0.048118155	0.132284667	0.027211895	0.27168396	0.06339114	0.111146951	0.005638344	0.298571173	0.154873683	0.08314269	0.019732501	0.18938865	0.029713907	0.022526821	0.051990079	0.020802686	0.12468758	0.237335556	0.055375881	0.016880509	0.136084275	0.041338518	0.053392343	0.158643453	0.022553809	0.067333642	0.049236362	0.219844865	0.08502884	0.078465923	0.011147151	0.298278571	0.034976879	0.054268156	0.046293283	0.075202013	0.075406867	0.03583965	0.178525283	0.104378174
ENSG00000204584	RP11-304F15.3	0.208300684	0.09973062	0.049641728	0.669373426	0.583863398	0.304558075	0.17376338	0.31433338	0.629796066	0.242563978	0.302624963	0.376304037	0.187342479	0.155506347	0.036466012	0.580459723	0.901605528	0.220102729	0.118392822	0.233599342	0.094935836	0.269929973	0.333267109	0.130857147	0.164407901	0.336008972	0.569673262	0.045523489	0.611731793	0.200759793	0.60761303	0.533040451	0.86709855	0.19711895	0.528624935	0.195165323	0.286516931	0.355865173	0.147631637	0.248144156	0.153541913	0.312239947	0.152989029	0.097554973	0.3861759	0.209402353	0.089208318	0.33658206
ENSG00000204588	LINC01123	0.199739853	0.331693206	0.133146996	0.281587925	0.223998906	0.439112828	0.161767042	0.357909615	0.116229236	0.137530641	0.413805328	0.495777384	0.303264471	0.231538634	0.161283057	0.184053457	0.513875036	0.237796164	0.260565744	0.724770855	0.470732863	0.755684751	0.622294659	1.839663457	0.140873724	0.067302745	0.260581362	0.551720172	0.418534059	0.317928241	0.305232931	0.192112431	0.10829358	0.327739512	0.129635762	0.068131992	0.416009716	0.302026131	0.38626329	0.201026702	0.180040755	0.072220348	0.445695806	0.133043216	0.152869132	0.323671575	0.775198054	0.047528766
ENSG00000204603	LINC01257	0	0	0	0	0	0	0	0.021167886	0	0	0	0	0	0.020048171	1.185662213	0	0	0.011419487	3.306252518	0.009008694	0.00802103	0.01512705	0	0.013966532	0	0	0	0	0.025266784	0.008003073	0	0	0	0	0.115980442	0	0	0.00673564	0	0	0	0	0	0.013722633	0	0	0	0
ENSG00000204620	RP11-1148L6.9	0.853069486	0.511849232	0.814609918	1.067816528	1.369698192	0.981109474	0.6174077	0.785969682	0.756218294	1.104730472	0.752260785	0.418783395	0.806376839	0.6866014	0.644342158	0.54333608	0	1.027423876	0.680445427	0.974263983	0.554166433	0.528769622	0.939264061	0.861670673	0.692090369	0.679791228	1.106471421	0.874873995	1.134566202	0.332958471	1.043066871	0.513425604	0.6245492	0.606622824	0.867668054	0.776022555	0.283169185	0.335784525	0.195935872	0.896445715	0.484260576	0.752452372	0.782177476	0.440209768	0.878601193	0.287045976	0.449943519	0.929479257
ENSG00000204625	HCG9	0	0	0	0.163974185	0.190534123	0.082375686	0.188569579	0.282603986	0.221917167	0.160536755	0.033283651	0.191857142	0.102201924	0.048436726	0	0.106831879	0.049248442	0.041362528	0.038447229	0.242945871	0	0.054609562	0.02855427	0.050472467	0	0.292539338	0.185275609	0	0.045907282	0.085531657	0.127532931	0.093622802	0.027596118	0.041637378	0.095026694	0.168849601	0.145746053	0.072288545	0.02717474	0.079024414	0.034305343	0	0.059940972	0.432738166	0	0	0	0.109465431
ENSG00000204661	C5orf60	0.02032709	0.014599242	0	0.072194321	0.008657405	0.053215555	0.010695163	0.080869458	0	0.0934301	0.056303205	0.02477976	0	0.036289007	0	0.054122745	0	0	0.016515868	0.020996725	0.024884168	0.005919538	0.012242129	0.032478208	0	0.020590782	0.025065213	0.005902866	0.029523947	0.024828784	0.028145633	0.010272291	0.011829094	0.044334347	0.041278519	0.012671478	0.019481795	0.026097868	0.017436171	0.017211222	0	0.032652836	0.015095844	0.021354646	0.135053616	0.00756492	0	0.031964722
ENSG00000204666	CTD-2126E3.1	0.085577057	0.031257174	0.194872057	0.230998948	0.108046792	0.503922054	0.022933748	0.069926101	0.274884786	0	0.075278113	0.013393313	0.094091804	0.044527118	0.037646152	0.098366742	0.17314985	0.056655448	0.017775212	0.198276167	0.026775702	0.025323587	0.089807927	0.046401171	0.151614792	0.058349314	0.249388045	0.168135836	0.236452274	0.356550884	0.079382229	0.065107705	0.13423569	0.215725041	0.20946715	0.079964822	0.095333711	0.055625383	0	0.054871177	0.062373721	0.052375993	0.21743083	0.034334208	0.523807727	0.094815366	0.092041803	0.132891905
ENSG00000204677	FAM153CP	0	0.005611862	0.290468356	0.02012226	0.058684508	0	0.024472765	0.050117624	0.024287749	0.10690043	0.016407666	0.074655072	0.110963474	0.093469429	0.066323483	0.19722011	0.048287685	0.033873217	0.003179094	0.163299875	0.01435572	0.044758665	0.164558746	0	0.009451616	0.046910437	0.063188079	0.009038012	0.022680876	0.037884845	0.028754783	0.157048373	0	0.027343281	0.04735313	0.121537408	0.058908784	0	0.004474408	0.071196657	0	0.006313739	0.041958588	0.206998756	0.015417856	0.00580126	0.016813892	0.024560732
ENSG00000204682	MIR1915HG	0.521260408	0.741778444	1.618015701	0.168005614	0.533283684	0.061134012	0.766160573	0.338007662	0.238676331	0.48274591	0.239422418	1.589499839	0.334998019	0.714904117	0.4101458	0.36492586	0.39326588	0.623863793	1.486977495	0.415264721	0.620472909	0.200625707	0.334994444	1.930894023	0.477905935	0.478491769	0.420260367	0.131775756	0.884026964	0.177893663	0.65355556	0.879409673	0.173814726	0.501029839	1.787146958	0.669663483	1.043392331	0.317342961	0.356303422	0.246884068	0.375086792	0.248398935	3.451690775	0.327058952	0.421310235	2.189397604	1.387738784	0.345950194
ENSG00000204684	RP5-1004I9.1	0	0	0	0	0	0	0	0	0	0	0	0	0	0	0	0	0	0	0	0	0	0	0	0	0	0	0	0	0	0	0	0	0	0	0	0	0	0	0	0	0	0	0.022562749	0	0	0	0	0
ENSG00000204685	STARD7-AS1	1.077852985	1.673446441	1.43877157	1.166842855	1.691483886	1.220821606	1.391114742	1.148691595	1.421465431	1.20756823	1.232200366	1.394409093	1.420714539	1.554981924	0.549344414	1.409666354	1.791973337	1.157540959	2.097506496	1.585799015	1.596887883	1.445955164	1.248554127	1.013324197	1.348641872	1.379080027	1.323524113	1.26218011	1.415136076	0.905864682	1.736350634	1.725811225	1.205639771	1.190737945	1.589112915	1.139143899	1.180862913	1.668767246	1.797506876	1.351629207	1.218237763	1.387445726	1.234156392	1.492489756	1.298743772	1.325821543	1.8343529	1.273383616
ENSG00000204706	MAMDC2-AS1	0.030353747	0.043318542	0.014268678	0.03822794	0.097812039	0.098827728	0.021290171	0.032860747	0.002126884	0.097099417	0.007152002	0.073025581	0.099244187	0.043055836	0.015642861	0.076634999	0.069422183	0.052638821	0.222531879	0.1514094	0.03712992	0.061861835	0.012229768	0.078059745	0.068395727	0.089258311	0.022279158	0.013722108	0.035967518	0.018642732	0.082759677	0.070346199	0.073257465	0.023790457	0.074723507	0.05610934	0.045009945	0.085133471	0.066588913	0.039804852	0.111401462	0.082805965	0.085839704	0.139856298	0.059375522	0.044760971	0.038668105	0.039806604
ENSG00000204709	LINC01556	0.432943076	0	0.144273315	0.175239024	0.117472798	0.338907653	0.505381769	0.361112664	0.78082976	0.234877654	0.470551068	0.204905268	0.287527386	0.387068326	0.332914443	0	0.55529427	0.061693702	0.057373677	0.311579339	0	0.041207774	1.015013532	0.458777806	0.446400386	0.490784108	0.114151274	0.429447112	0.256129835	0.205286385	0.548713967	0.323984932	0.041256825	0.121638369	0.140482708	0	0.045354063	0.036648689	0.156074114	0.17231355	0.590778219	0.164773194	0.463964816	0.07388056	0.758361415	0.53066797	0.147688739	1.046634998
ENSG00000204754	LINC01951	0	0	0	0	0	0	0	0	0	0	0	0	0	0	0	0	0	0	0	0	0	0	0	0	0	0	0	0	0	0	0	0	0	0	0	0	0	0	0	0	0	0	0	0	0	0	0	0
ENSG00000204758	CTC-308K20.1	0.398870547	0.084164383	0.245025259	0.187203271	0.336938531	0.262724133	0.178680115	0.158056956	0.197291528	0.306961392	0.466738308	0.310882301	0.183396549	0.316173927	0.139494516	0.215714405	0.274832329	0.269106909	0.51443448	0.135056392	0.120812065	0.088331919	0.070847096	0.147411539	0.24167136	0.183768319	0.343850145	0.189607996	0.28665924	0.256778012	0.337713349	0.364008501	0.081821818	0.151332795	0.249240502	0.203023316	0.174381927	0.102075578	0.264344003	0.375979079	0.109386502	0.174338048	0.07028416	0.255525166	0.508223083	0.160919791	0.268771463	0.162330313
ENSG00000204792	LINC01291	0.016009182	1.600064288	0.942085563	2.628877096	0	1.98722553	1.086434367	2.292558127	1.969459426	1.931606674	1.412865661	2.412014787	0.005905544	1.035786262	0.036672945	1.456071886	0.983976149	2.13048785	0.409494745	2.609616024	0.009835702	2.203244826	1.341776774	2.053514595	1.377640185	2.068791274	0.974347259	0.381918208	1.291044317	0.009813697	0.881085732	1.032235197	0.955157842	0.965104199	0.103239576	1.79483417	1.734287474	1.148813857	2.008903555	1.176292521	0.900903732	1.882349889	0.944699337	0.03344563	1.327899357	0	1.485575977	1.599549254
ENSG00000204802	RP11-111F5.4	0	0.017679095	0.012991887	0	0	0	0.012955105	0	0	0	0	0.015070443	0.009093502	0	0	0.009519498	0.012887658	0	0.015023869	0.025414349	0	0.01431026	0	0.013212118	0	0	0	0.103736044	0.012003027	0	0.011439425	0	0	0.010874685	0.025160747	0	0	0	0	0.010456688	0	0.009974174	0	0	0	0	0	0.029091116
ENSG00000204814	RP11-160N1.10	0	0	0	0	0	0	0	0	0	0	0	0	0	0	0	0	0	0	0	0	0	0	0	0	0	0	0	0	0	0	0	0	0	0	0	0	0	0	0	0	0	0	0	0	0	0	0	0
ENSG00000204832	ST8SIA6-AS1	0.186846476	0.189551744	0.01737955	0.657583881	0.701000645	0.014599715	3.221342832	2.91917923	0.203025394	2.524542369	0.690688406	0	0.336412074	0.206222752	3.248057534	0.581779397	2.09826603	0.852419792	2.685333326	0.490337548	3.09857632	0.093258548	4.005872875	3.189463521	0.257020394	0.718895938	0.464167359	2.151412231	3.871177946	4.433108221	0.24039149	1.632540763	2.963365933	0.667159883	2.615084573	0.426393861	0.021082312	2.221697047	0.028212839	0.563206435	3.342985783	0.494634736	3.952586421	2.122455796	4.017764427	0.195546185	0.200448415	0.218766979
ENSG00000204850	CTB-158D10.3	0.016751159	0	0	0	0.014223586	0	0.034915838	0	0.020891408	0	0.011766119	0.010249174	0	0	0	0.012911271	0	0	0.006819665	0.023025781	0.020512242	0	0.020097068	0	0	0.022580916	0.041031678	0.009703993	0	0	0	0	0.048070428	0.029344476	0.083688345	0.010437446	0.021365534	0.008644255	0.093178749	0	0	0	0	0	0	0	0.127398506	0
ENSG00000204860	FAM201A	0.522117054	0.401899098	0.009160864	0.485942474	0.134382425	0.627878512	0.30453536	0.829960824	0.303914852	0.432761195	0.012201643	1.921331625	1.017277761	0.48297093	0.307489983	0.486375216	0.712101274	0.088831233	0.031556926	1.445124778	0	0.015111404	0.466668783	0.287199452	0.402868149	0.819583378	0.463630767	0.876943829	0.09841682	0.166397503	0.055529927	0.134349716	0.015129555	0.740998353	0.3193584	1.359752124	0.584043409	0.928883734	0.579919128	0.050825467	0.103580166	1.293331921	0.097179965	0.018249116	0.124004745	0.389203213	0.650922263	0.763884043
ENSG00000204876	AC021218.2	0	0	0.013873915	0	0.022315786	0	0.013834648	0	0.008253474	0	0	0.008068839	0.009711756	0.013533057	0.059901985	0.0302874	0.054279949	0.011536097	0.304309914	0.018144478	0	0	0	0.014109024	0.015934209	0.008924101	0.05356304	0.110548136	0	0	0	0.026455153	0	0	0	0.02451243	0	0.006804534	0.007552202	0	0.028465187	0.072963963	0.034181769	0.02074434	0	0.009788659	0.009494061	0.061454471
ENSG00000204904	LINC01545	0.121135004	0.170652318	0.634830892	0.267394426	0.455799284	0.107441319	0.126793115	0.476632827	0.495936817	0.389285382	0.085992241	0.592612974	0.090033892	0.210689229	0.463543666	0.047832777	1.589973562	1.249580825	0.665715604	0.568177098	0.568795951	0.708855095	0.243807514	0.24779334	0.145198088	0.406384289	0.282581832	0	0.920971164	0.247954613	0.721232262	1.216164652	0.38397336	0.38761029	0.393471259	0.652415287	0.417587832	0.266430716	0.137604388	1.311311903	0.396846204	0.436445503	0.435078149	0.351800583	0.683267258	0.474504585	0.249555682	0.271955332
ENSG00000204929	AC074391.1	0.062628697	0	0.037966072	0.041901991	0.060761912	0.031929681	0.028487363	0.029421526	0.056001171	0.143519253	0.025421482	0.027644092	0.020027989	0.055210654	0.015737029	0.034770203	0.037664083	0.05487599	0.043845243	0.043427739	0	0.010559573	0.074903766	0	0.176642472	0.11280948	0.073394273	0.020983462	0.043742306	0.005582453	0.058061761	0.036376035	0.005295823	0.108440597	0.036932512	0.066656631	0.045985515	0.01869989	0.086178273	0.030608865	0.013161503	0.014676808	0.008379458	0.023826323	0.08762663	0.03348813	0.057962173	0.111108626
ENSG00000204934	ATP6V0E2-AS1	0.621102441	0.881571182	0.472179283	0.798108732	0.912953295	0.911601981	0.712422875	0.500021762	0.422686912	1.187016197	0.319858444	0.857991988	0.518033006	0.744509789	0.412264799	0.335225463	1.546173585	0.543791948	1.128466	0.568284122	0.558842809	0.435991603	0.226596723	0.074520709	0.905294862	0.347710888	0.784800617	0.697653565	0.638810638	0.691473288	0.847559327	0.727701469	1.236068293	0.894906026	0.334193522	0.292168703	0.299396086	0.566462296	0.924376695	0.498931015	0.286987113	0.957734481	0.661555266	0.886102349	1.679563453	1.016501636	0.315234183	0.336490838
ENSG00000204949	FAM83A-AS1	0.11966788	0	0.026010561	0.21518115	0	0	0.958529129	0.189747551	0.161974383	0	0.546839682	0	0.139773282	0	0.014322627	0	0.282798675	0.021642948	0.135202387	0.050664433	0.074533715	0.05671657	0.101268167	1.39408406	0	0.016755817	0.060362602	0.286768954	0.116379241	0.172441274	0	0	0.014406831	0	2.237292992	0.060760864	0.062389916	0	0	0	0.017929347	0.115983838	0.055182029	1.979954031	0	0.054435368	0.086990976	0.076723313
ENSG00000204960	BLACE	0	0.038716308	0	0	0	0	0	0	0	0	0	0	0.010027003	0	0.007872885	0	0	0	0	0	0	0	0	0	0	0	0	0	0	0.01664695	0	0	0.007919275	0	0.027727876	0	0	0.007025641	0	0.022967728	0.039045852	0	0.015343612	0.007173732	0.013458968	0	0	0
ENSG00000204971	RP11-807H22.7	0	0	0	0.105280985	0	0.229540438	0.206248566	0.056158831	0	0	0.048584388	0	0.050898812	0	0.040085017	0	0.205243197	0.173828912	0.056075974	0.224310582	0	0.190973224	0.041712117	0	0.082764681	0	0.111618082	0.040158543	0.191995859	0	0.396681606	0	0	0	0	0.085065629	0	0	0.11598158	0	0	0.109427169	0	0.072218748	0.067994643	0.05129612	0.233289914	0
ENSG00000204990	RP5-842K16.1	0	0	0	0	0	0	0	0	0	0	0	0	0	0	0	0	0	0	0.018830621	0	0	0	0	0	0	0	0	0	0	0	0	0	0	0	0	0	0	0	0.026444954	0	0	0	0.196594034	0	0	0	0	0
ENSG00000205015	LINC02138	0	0	0	0	0	0	0	0	0.015743943	0	0	0	0.018517227	0	0	0	0	0.021983111	0.020424035	0.017355582	0	0	0.015144296	0	0	0	0.020723589	0	0	0	0	0	0	0	0	0	0	0	0	0	0	0	0	0.013259066	0	0	0.018103387	0
ENSG00000205018	RP11-830F9.6	0.054604673	0.114965646	0.076006312	0.128294008	0.177472706	0	0.130138602	0.183759446	0	0.064151962	0.012949101	0.341283712	0.053545994	0.04680599	0	0.109935134	0.075409549	0.078855941	0.014974378	0.06251243	0.011327987	0.042373137	0.774369879	0.01970805	0.044165943	0.037104279	0.074420687	0.042255285	0.392052486	0.268427835	0.192596374	0.192137247	0	0.016227833	0.646621383	0.067591011	0.157024501	0.009514395	0.031447147	0.046318109	0.013349484	0.058645269	0.016948901	0.174244376	0.071509152	0	0.039449618	0.165828243
ENSG00000205037	RP11-863P13.4	0.009265901	0.013264968	0.029037095	0	0.142556255	0.048410635	0.038479401	0.007534486	0.475395395	0.010916062	0.019422916	0	0.040432675	0.023644576	0.005351969	0	0	0.124443437	0.073522648	0.037914146	0.028216604	0.042465517	0.03855911	0.009909478	0.033323286	0.049370444	0.052608823	0.005361905	0.087584995	0.011327565	0.01710647	0.064092114	0.021414634	0.063982209	0.109803467	0.005767827	0	0.097110137	0.01584404	0.02339616	0.006704949	0.014919084	0.015630596	0.009736189	0.054078577	0.020518586	0.164004941	0
ENSG00000205041	CTC-425O23.2	0.1106063	0.126158976	0.116109406	0.146696152	0.756608032	0.768376906	0.070584267	0.192141351	0.452301412	0.201987421	0.223566929	0.133940506	0.276070239	0.228545196	0.382221343	0.273261964	0	0.188095964	0.545039008	0.312072135	0.147267819	0.17542492	0.144411556	0.071956482	0.322434534	0.215921945	0.657530832	0.288094388	0.086677954	0.20910309	0.06247027	0.657939367	0.026436487	0.078717999	0	0.364385027	0.057578953	0.364039053	0.327590179	0.418971144	0.065001839	0.089869793	0.639372821	0.023962088	0.15084005	0.130238365	0.242747267	0.249401315
ENSG00000205054	LINC01121	0.109642028	0.079426574	0.008532927	0.089638681	0.540579982	0.028447288	0.145969722	0.144591989	0.098206076	0.19693681	0.231443244	0.28322636	0.092672547	0.049232114	0.009356503	0.14865339	0.11420728	0.142085034	0.423254313	0.060369406	0.009942476	0.258352251	0.043323565	0.008677799	0.218631873	0.116100242	0.090877031	0.004694538	0.192126404	0.258997013	0.209906157	0.227020755	0.130801513	0.218765478	0.292749699	0.175993519	0.025756025	0.057460277	0.12034525	0.020500045	0.011717728	0.119607759	0.150150781	0.095132472	0.243531728	0.217848246	0.068517785	0.012790348
ENSG00000205056	LINC02397	0.003159847	0.033616658	0	0.022700051	0.068139934	0.019414563	0.27687238	0.060413387	0.011804088	0.011143244	0.002216383	0	0.004643769	0.001621585	0.009094492	0	0.013141199	0.002761596	0.022918248	0.032318084	0.005806231	0.023637045	0	0.010115784	0.018994089	0.035869611	0.259175798	0.018165525	0.066066099	0.003864732	0.008757272	0.00952652	0.001834258	0.019349782	0	0.005888084	0.004035516	0.08379251	0.019742764	0.00534114	0.049456253	0.112844552	0.022153996	0.023085145	0.006237184	0.14059931	0.130331088	0.004985901
ENSG00000205057	CLLU1-AS1	0.094813118	1.535498127	0	1.133013533	0	0.042615799	0.683069589	0	0.03027885	0	0	0	0.201404736	0.02491575	0	0	0	0.272324151	0.18624093	0	0.029731055	0.305902599	0	0.326899024	0.269371175	0.096011548	0.561130262	2.655195474	0.580030099	0	0.210617899	0.140938182	0	0.042474732	0.466873123	0.088613577	0.030963747	0.188803667	0.027724031	0	1.073794236	0.798835111	0.469459688	1.236547823	0.343063426	0.790664237	0.197170997	0
ENSG00000205086	C2orf91	0.032918574	0.064184845	0.008728857	0.029794037	0.034884864	0	0.017356017	0.013466409	0.025760217	0.009779113	0.017405274	0.059726829	0.024274177	0.021191603	0	0.068815166	0.076118991	0.028806883	0.006738788	0.028387137	0.020270117	0.033379524	0.014920428	0	0.049455985	0.055152302	0.047199732	0.009589024	0.008063565	0.005082876	0.007684448	0.073548948	0	0.036158751	0.066552314	0.080516959	0.02111341	0.004277224	0.009479733	0.007023508	0.029781524	0.020004539	0.916127037	0	0.048520898	0.118377948	0.035454278	0.0452827
ENSG00000205106	LINC02716	0.281429909	0.174614718	0.576149875	0.176103247	0.204492437	0	0.293851778	0.196443966	0.031986072	0.420659629	0.435540285	0.205905638	0.109934568	0	0.086950346	0.077608339	0.837173327	0.129761196	0.061700604	0.1032387	0	0.087346497	0	0	0.382700393	0.341080538	0.235559412	0	0.35499759	0.260188553	0.377468897	0.366543152	0.142935483	0.04485898	0.76352797	0.12337366	0.032709149	0.026408671	0.057994535	0.043154069	0	0.398939374	0.09219101	0.856908612	0.860593943	0.21364815	0.141691904	0.079541227
ENSG00000205174	C7orf66	0	0	0	0.039378574	0	0	0	0	0	0	0	0	0	0.039099044	0	0	0.078446596	0	0	0	0	0	0	0	0	0	0.062263972	0	0	0	0	0	0	0	0.076943724	0	0	0.412231151	0	0	0	0	0	0	0	0	0	0
ENSG00000205181	LINC00654	0.720550713	0.166144734	1.73309483	0.186114985	0.596358018	0.281738558	0.351232844	1.398620322	0.355820536	0.548469557	0.240858791	0.77935493	2.206916124	1.56809858	1.405123585	0.966838958	0.122776323	0.731091615	2.045054139	0.582266748	0.128354674	0.802736645	2.183172219	0.161943383	1.110354953	1.021507311	0.742981983	0.089737202	1.175404208	1.972881874	0.588494787	0.38072507	1.261984332	0.626532115	0.475053618	0.564337663	0.789333501	0.283516428	0.390522494	0.591884811	0.254222091	0.200754136	0.38709918	0.513927601	0.25118228	0.751067497	0.532994646	0.982631366
ENSG00000205231	TTLL10-AS1	0.018909131	0.006805457	0.009975053	0.014675053	0.108822715	0.057636573	0.039382161	0.030608407	0.029413285	0.065785432	0.006657714	0.017324697	0.027718527	0.019394143	0.010937293	0	0.029483534	0.024735339	0.045604855	0.025984832	0.028880994	0.010988453	0	0.030221459	0.011458658	0.044304661	0.053836935	0.090589248	0	0	0.06038008	0.083785212	0.01100167	0.033106275	0.009700932	0.00590472	0	0	0.016218742	0.016009412	0.03399817	0.007656222	0.010686544	0.024789426	0	0.021003035	0.006823119	0.029743285
ENSG00000205293	LINC01602	0.031529035	0.077831729	0	0.016374808	0	0	0	0	0.019769844	0	0	0.038403047	0.023246595	0	0.009164128	0	0	0	0.123854262	0.032563551	0	0.009207021	0	0	0	0	0	0	0	0	0	0	0	0	0	0	0	0.056297931	0	0	0	0	0.011288118	0	0.031154675	0.023429807	0	0
ENSG00000205300	RP11-352D3.2	0	0	0	0	0	0	0	0	0	0	0	0	0	0	0	0	0	0	0.019743928	0	0	0	0	0	0	0	0.039792768	0.028041625	0	0	0	0	0	0	0	0.030146682	0	0	0.027724031	0	0.198278237	0	0.01731551	0	0	0	0	0
ENSG00000205325	AC005863.1	0.022251352	0.335500332	0	0	0.046791942	0	0.79374063	0.018108668	0	0	0.007840361	0	0	0	1.764794283	0.008604572	0.011650321	0.009764354	2.490357953	0.007702047	0.25742299	0	0	0.292139691	0	0.022539812	0	0.679695596	0	0	0	0.022409827	0.032165791	0	0.172714212	0	0	0.01720559	0.669462648	0	0.008083225	0.026879774	0.156719777	0.005879451	0	0.172098388	0.244041546	0
ENSG00000205334	LINC01460	0.023316388	0.218472345	0	0	0.029606428	0	0.012274013	0.009519562	0.029063043	0	0	0	0.017178505	0	0.013495189	0	0.03632458	0	0.023646819	0	0.232416724	0	0.041740868	0.085424507	0.042004696	0.007915888	0.019226416	0.059867236	0	0	0.010837718	0	0	0.020532103	0.387679887	0.007288624	0	0.029927051	0.122241464	0.019745429	0.122136556	0.009449286	0.253363781	0.036586465	0	0.326013973	0.189676833	0.009248585
ENSG00000205396	LINC00661	0	0	0.008514432	0	0.006871627	0	0	0	0	0	0	0	0	0	0	0	0.008446019	0	0	0	0	0	0	0	0	0.005473099	0	0.009353537	0	0	0	0	0	0	0	0	0	0	0.004630869	0	0.011692358	0.006534372	0.008633543	0	0	0	0	0
ENSG00000205414	RP11-401P9.6	0.013550312	0	0.014248551	0	0.034239782	0	0.014208229	0.01102137	0.02528239	0.062804404	0.018967027	0.008287171	0.124579296	0.013898533	0.007831545	0	0.01413429	0.080961711	0	0.027861052	0	0.038918859	0.024322497	0.014489977	0.032544793	0.062968369	0.033244379	0.015649702	0	0.00830366	0	0	0	0.023757008	0	0.04991201	0.025855278	0.006988738	0	0	0	0.01094005	0.069362665	0.090123972	0.013388431	0.029952336	0.009750827	0.042362468
ENSG00000205424	PCBP3-AS1	0	0	0	0.019903161	0	0	0	0	0	0.011386623	0	0	0.01418971	0	0.081559902	0	0.02009544	0	0.733553078	0.006664469	0	0.005609306	0.005812598	0.010336803	0	0.019516838	0	0.011165408	0	0	0	0	0.092621363	0	0.039140111	0	0	0	0	0	0.027776496	0	0.21721357	0.015207416	0	0.00716867	0.006952733	0
ENSG00000205444	KU-MEL-3	0.06782922	0	0.437673528	0.035440447	0.407854918	0.173095891	0.324736982	0.59316968	0.345455953	0.155085553	0	0.082394704	0.050175325	1.486674554	0.637228751	0.152069724	0.264107354	0.224363718	1.219136078	0.55011326	0.122388731	0.855209936	0.460307704	0	0.905254001	0.370280362	0.561356243	0	0.128983379	0.339149774	0.575435619	0.313152425	0.039743418	0.172547858	0	0.946949777	0.086100801	0.069761276	0.077244291	0.166260424	0.606007514	0	0.072231537	3.1276752	0.251255556	0.236779985	0	0.340298791
ENSG00000205452	RP11-812E19.3	0	0	0	0	0	0	0	0	0	0	0	0	0	0.008633409	0.009705433	0	0	0	0	0	0	0	0	0	0	0	0	0	0	0	0	0	0	0	0	0	0	0	0	0	0	0	0	0	0	0	0	0
ENSG00000205488	CALML3-AS1	0.246247035	0.07884394	0.342413674	0.091922292	0.611365347	0.096495426	0.147792568	0.372436787	0.948459727	0.603696358	0.190054836	0.038309438	0.895765557	0.299969075	0.075433612	0.425540976	0.2436181	0.368529363	0.636365047	0.37128085	0.224225809	0.347650902	0.201653475	0.204061092	0.451100861	0.257209825	0.205708324	0.016241821	0.174353706	0.092086604	0.082613761	0.323753109	0.125569994	0.413352774	0.787738244	0.113990696	0.255764375	0.517007024	0.271490483	0.081334224	1.251561356	0.338796072	1.947789534	0.047478615	0.020793239	0.110827652	0.069396698	0.332347643
ENSG00000205500	MAPRE3-AS1	0.013055585	0	0.027327498	0.020184631	0.011083495	0.022969126	0.013689595	0.021159688	0.04832125	0.045648059	0.018275784	0.015924202	0	0.020040403	0	0.029971628	0.013618343	0.067173574	0.031577224	0.026848675	0.015991504	0.022622748	0.023437657	0.055051673	0	0.035001777	0	0.007559063	0	0.039563433	0.035965344	0.077153503	0.044949595	0.03420407	0.039689912	0.04020362	0.008352952	0.01343476	0.029661918	0.032899504	0.037436731	0	0.275994568	0.006874955	0	0.038359376	0	0.010316487
ENSG00000205537	RP11-89H19.1	0	0	0.080142413	0.091488422	0.043647553	0	0	0.041836545	0.079327836	0.030462589	0.053920011	0.12222504	0.074830599	0.065471667	0.014986892	0	0.053493286	0.022644065	0.031443739	0.070220977	0.031673243	0.015056895	0.091170014	0	0	0.034853989	0.123586149	0.059143078	0.276229766	0	0.0239742	0.125871023	0	0.045236441	0.026468333	0.063532053	0	0.039766351	0.01484381	0	0.055563079	0.140411334	0.407584753	0.027189814	0.025576062	0.111686424	0	0.040658514
ENSG00000205549	C9orf92	0.14096013	0	0	0	0.061482548	0	0.075633088	0	0.132436628	0	0.051002701	0	0.053430208	0	0.082979801	0.109701963	0	0	0.058859638	0	0	0.042281159	0	0	0.086833858	0.049156617	0.059711384	0.122964775	0.13711366	0	0	0	0	0.063706481	1.107519484	0	0.046533719	0	0	0.120101822	0	0.058518679	0	0.038389009	0.071355475	0.10575615	0	0.057296198
ENSG00000205559	CHKB-DT	1.316989887	1.146347329	1.407888702	1.04410092	1.284684694	1.598430582	1.75167093	1.630636951	1.79364869	0.776300973	0.885921068	1.431857631	0.84811648	0.819656073	0.743545044	0.581542713	1.834055855	1.225599613	0.372257177	1.096503788	1.54970184	0.824476587	0.827557886	1.250846196	0.619184961	0.377919222	0.84526925	1.050706905	1.171855092	1.059981052	0.893864503	1.879522594	1.236668838	1.020337275	1.863381421	0.808874603	0.549387878	0.622289283	1.447370674	0.494800395	1.075481998	0.694022355	1.44393175	0.746570377	1.599850308	1.210580418	1.498264466	0.79236665
ENSG00000205562	RP11-497E19.1	0.027203768	0.149458742	0.042688115	0.069249026	0.164934988	0.035910252	0.110838404	0.086614998	0.017048216	0.167882681	0.065869278	0	0.143991327	0.075461825	0	0.188014998	0.028370413	0.10413775	0.011098896	0.177741481	0.025035329	0.07745692	0.040653625	0.192235106	0.171920633	0.206981379	0.066291107	0.007913194	0.077888159	0.016701038	0.086330439	0.06754146	0.007945084	0.170686525	0.391218667	0.050332794	0.051687244	0.021043157	0.068924819	0.056929793	0	0.021983338	0.027009693	0.035631829	0.091968262	0.049998609	0.086183792	0.084212359
ENSG00000205611	LINC01597	0	0	0	0	0.042219314	0	0.041761597	0	0.01255983	0	0.007064822	0	0.014775102	0.010323941	0.005814188	0.023137023	0.010499284	0	0.00409198	0.020721108	0.290641154	0.005841433	0.041848007	0.010763838	0.024214596	0.092471867	0.016538134	0.079484241	0.00977804	0.006164949	0.009318575	0	0	0	0.193087907	0	0.08152266	0.030852341	0.011494115	0	0.119083602	0.008124214	0.029642314	0.015834564	0.009944581	0	0.021612841	0.015859574
ENSG00000205622	AF064858.6	0.012772805	0.003062099	0.004490963	0.006612913	0.014439657	0.00753006	0.008942565	0.017272757	0.013291508	0.024987313	0.002995538	0.005211924	0.012521633	0.023928596	0.031716559	0.003288055	0.039606746	0.014871092	0.046101661	0.008809872	0	0.009879428	0.020401735	0.053876068	0.065686599	0.014369462	0.027899271	0.104835898	0.016521748	0.010425775	0.023556696	0.004300782	0	0.014970824	0.488748476	0.047081819	0.005452967	0.004394587	0.009739368	0.003612531	0.024524738	0.013732731	0.010234293	0.057273723	0.020972703	0.003165538	0.018323099	0
ENSG00000205628	LINC01446	0.028657224	0	0	0.133218345	0.040355086	0.160997397	0	0	0.664174385	0	0	0.011731679	0.007075645	0	0.593762337	0	0	0	0.244274409	0.006630116	0	0	0.35742577	0.599367669	0	0	0	0	0.412838798	0	0.078212325	0.009684582	0	0	0.202229963	0	0.146382541	0	0.021879858	0	0	0	0	0	0	0	0	0.007596475
ENSG00000205632	LINC01310	0	0	0	0	0.008299605	0	0	0	0	0	0	0.017857417	0.035622102	0	0	0	0.010200013	0	0.015835065	0.033399763	0	0	0	0	0	0	0.008056213	0	0	0.005988968	0.009052853	0	0	0	0	0	0	0.029978922	0.005594103	0	0.007075884	0	0	0	0	0	0	0
ENSG00000205634	LINC00898	0.090595225	0.193122248	0.024378378	0.012025955	0.095894187	0.047358195	0	0.012608612	0.019332838	0	0	0.037559486	0.045114007	0.007970825	0.720692033	0.029680521	0.040083622	0.033648146	0.028173947	0.042308134	0.05621212	0.178179101	0.004671868	0.09670218	0	0	0	0.07885412	0.116285934	0.009500799	0.021475381	0.015610458	0.066268155	0.006838388	0.158337628	0.028776743	0.04893062	0	0.139884327	0.058124911	0	0.024923622	0.395326471	0.067975278	0	0	0.292917126	0.024397015
ENSG00000205636	LINC00583	0	0	0	0	0	0	0	0	0.154179355	0	0	0	0	0	0	0	0	0	0	0	0	0	0	0	0	0	0	0	0	0	0	0	0.04953568	0	0	0	0	0.128215698	0	0	0	0	0	0	0	0.062968517	0.061106879	0
ENSG00000205653	RP3-416J7.5	0	0	0	0	0	0	0	0	0	0	0	0	0	0	0	0	0.034530208	0	0	0	0	0	0	0	0	0	0	0	0	0	0	0	0	0	0	0	0	0	0	0	0	0	0	0	0	0	0	0
ENSG00000205682	RP11-798L4.1	0	0	0	0	0	0	0.066281493	0	0.010061416	0.110044083	0	0.009836474	0.01183783	0	0	0	0	0.01405961	0.006544747	0	0	0	0	0	0.038568937	0	0	0.009313176	0	0	0.014888085	0	0	0.055801138	0.032699384	0	0	0	0	0	0	0	0.044852282	0.025264587	0.32730021	0	0.011572669	0.012707659
ENSG00000205696	ADARB2-AS1	0	0	0.64740609	0	0	0	0	0	2.137962156	0	0	0.018125574	0.126120867	0.351837393	0.08369641	0	0	0	0	0	0	0	0	0	0	0	0	0.017163913	1.142131321	3.136015265	0	0	0	0	1.287105584	0	0	0.015293811	0	0	0.104154923	0	0	0	0	0	0.042317838	0
ENSG00000205740	RP11-363N22.3	0.08544733	0.103013994	0.223849942	0.101307534	0.188231065	0.81067529	0.082799671	0.141413197	0.070152673	0.100203002	0.074036398	0.084297186	0.146617078	0.291471235	0.247084007	0.066216103	0.121868867	0.091697793	0.457578729	0.195952485	0.424834949	0.187415882	0.283387646	0.021568041	0.212714239	0.114258398	0.14319636	0.065034898	0.095438383	0.160547754	0.091078289	0.365540255	0.145625027	0.152489995	0.027440159	0.214742115	0.104271531	0.476406503	0.075364262	0.270745459	0.410508102	0.160102231	0.467388827	0.076229042	0.090747222	0.165729326	0.152262803	0.199390946
ENSG00000205745	AC083864.4	0.022280851	0	0	0	0	0	0	0.018132709	0	0	0	0	0	0	0.012893887	0	0	0	0	0	0	0.025793032	0	0	0	0.015085623	0	0.012917761	0	0	0.020635014	0	0	0	0	0	0	0	0	0	0	0	0	0	0	0	0	0
ENSG00000205786	LINC01531	0	0.011685518	0	0	0	0.021511937	0.017066143	0	0	0	0.011432251	0	0.011984221	0.004191774	0	0.00628616	0	0	0.013221373	0.005626337	0	0.004735268	0	0	0	0.005516991	0.006723484	0.004721926	0.015813595	0	0.007555682	0	0	0	0	0.010141147	0	0	0	0.013778683	0.005904997	0	0.002906739	0.004294202	0	0.006052163	0.011715794	0
ENSG00000205790	DPP9-AS1	0.115638585	0.031045716	0.173350563	0.129703771	0.951044683	0.239782856	0.089031167	0.119443562	0.066781878	0.422055035	0.096473971	0.084349241	0.100991251	0.055075419	0.012571999	0.196602588	0.192164143	0.162640454	0.081998544	0.115846895	0.039709818	0.043732214	0.131831678	0.034703964	0.297813428	0.120493723	0.465788429	0.043610638	0.225897379	0.065444571	0.308896148	0.490554819	0.098193565	0.197658807	0.011151563	0.085858927	0.027698164	0.076773893	0.03703777	0.132580968	0.046714821	0.166580503	0.103613717	0.061917541	0.292630387	0.086569385	0.120665376	0.116166329
ENSG00000205791	LOH12CR2	0.655269351	3.082672782	0.593789052	0.919183297	1.158446841	0.942206448	0.777395307	0.439941266	0.756762059	0.906009231	1.035792279	0.971247737	0.75669362	0.265146966	0.284714013	0.563127957	1.468769154	1.095566397	0.679458739	1.030041555	0.612290817	0.948136526	0.447256566	1.036986351	0.761263252	0.829087818	0.752894862	0.478644837	0.806958262	0.662683035	1.112568012	1.004102076	1.068525707	0.836144153	0.595158729	0.956516998	0.300923736	1.314405215	2.658885189	0.75787453	1.493498439	0.802753988	0.461673859	0.688975004	1.220539673	1.069492997	0.789494031	0.728489569
ENSG00000205830	AC024132.1	0	0	0	0	0	0	0	0.010846319	0	0	0	0	0	0	0	0	0	0	0	0	0	0	0	0	0	0	0	0	0	0	0	0	0	0	0	0	0	0	0	0	0	0.010766286	0	0	0	0	0	0
ENSG00000205837	LINC00487	0.030211271	0.0746281	0.166607779	0.031205213	0.100050924	0.078662036	0.077906756	0.095976154	0.083339307	0.070237096	0.113181841	0.036801628	0.011179144	0.076244733	0.085467854	0.057585488	0.107384535	0.026434644	0.036688744	0.101488131	0.027805402	0.060632419	0.071537659	0	0	0.128159547	0.13203295	0.017535793	0.24489567	0.027743579	0.172893723	0.159919103	0.008829971	0.10362067	0.046093827	0.235868623	0.038484319	0.163221973	0.042956716	0.087659273	0.032734156	0.072049724	0.12892955	0.047341555	0.059099584	0.129729286	0.194685981	0.093322145
ENSG00000205853	RFPL3S	0.0552631	0.11632316	0.019616846	0.248883281	0.136693313	0.229392238	0.363650087	0.117191234	0.26688636	0.127049661	0.051730397	0.131394332	0.241007234	0.093237668	0.010791195	0.137754125	0.217800038	0.048406931	0.408618145	0.226931092	0.034130142	0.183679979	0	0.039625132	0.088057406	0.098051186	0.330244185	0.387801103	0.139012293	0.056318832	0.20991707	0.126665402	0.430183976	0.228679636	0.110866271	0.133707826	0.104105179	0.272187772	0.103475912	0.121774708	0.066332773	0.130263697	0.332156276	0.210774285	0.610944481	0.158006668	0.356846885	0.18088953
ENSG00000205861	PCOTH	0.935492551	0.187983592	0.243414735	0.299488001	0.240239671	0.290186785	0.217733767	0.495937001	0.034567213	0.734407093	2.270706464	0.221491888	0.099458598	0.473407731	0.138544469	0.123892648	0.337239489	0.307463149	0.58894537	0.111352405	0.321888632	0.047895347	0.420245601	0.36822764	0.86510451	0.194393385	0.193943125	0.078747536	0.294341747	0.918944087	0.655427618	0.648097346	0.279821324	0.24839955	0.056189993	0.845353073	0.052702333	0.411110194	0.414412372	0.391784468	0.224590232	1.419957566	0.031230368	0.099518838	0.789892728	0.157174975	0.339264738	0.106534243
ENSG00000205865	FAM99B	0	0	0	0	0.026481238	0	0	0	0	0	0	0	0	0	0	0	0	0	0	0	0	0	0	0	0	0	0	0	0	0	0	0	0	0	0	0	0	0	0	0	0	0	0	0	0	0	0	0
ENSG00000205866	FAM99A	0	0	0	0	0	0	0	0	0	0	0	0	0	0	0	0	0	0	0	0	0	0	0	0	0	0	0	0	0	0	0	0	0	0	0	0	0	0	0	0	0	0	0	0	0	0	0	0
ENSG00000205885	C1RL-AS1	0.537192061	1.093936264	0.432797863	0.349992375	1.148168118	0.836997078	0.642816254	0.788297538	0.683864312	0.760464848	1.089928426	0.420539574	0.9084094	0.477365633	0.36366572	0.506742833	0.528833228	0.68830752	0.585946849	0.637519584	1.940531234	1.472358994	0.412123732	0.535923804	0.82523748	0.862780686	1.426213578	1.537200934	0.333393152	0.24173552	0.707922092	1.531417584	0.363077581	0.921954919	0.299493166	0.602351836	0.236677244	0.622059572	1.02678073	0.328219561	1.298338137	0.958803244	1.070406144	0.759667039	0.705599502	0.99598066	0.974095185	0.594631218
ENSG00000205890	RP11-473M20.5	1.571139832	0.494867213	1.051557442	0.514628193	1.833328234	2.30956334	0.467990634	0.215149816	0.974463645	1.406477457	0.423931383	0.385902706	0.731460364	0.421859027	0.322223731	0.622014018	2.160373711	1.161659024	0.573300684	1.256606494	1.365823124	0.436040201	1.872030801	0.091038182	1.35332075	0.382168733	1.494452373	0.115797517	0.773834543	0.318186606	1.093756298	1.892908441	1.430765744	1.050595878	0.329874681	0.704335809	0.075164592	0.856613746	0.458335925	0.722659889	0.129019405	1.082316506	0.822493389	0.645187595	0.972755951	0.358417918	1.25334103	1.102794712
ENSG00000205913	SRRM2-AS1	0.664175224	0.125952748	0.370530132	0.421198125	0.984420018	0.997874356	0.312594017	0.445728603	0.40368803	0.918977964	1.069568136	0.549670078	0.182064969	0.409732743	0.262543824	0.758641414	1.301464107	0.381141158	0.2475426	0.418956684	0.121386837	0.118070657	0.454427252	0.189537699	0.634973971	0.417673178	0.464560277	0.314561232	0.905471629	0.474314173	0.482941699	0.899377878	0.329016204	0.336194702	0.525401562	0.718434057	0.35266435	0.321574898	0.52230885	0.530116742	0.10401769	0.600767813	0.293038391	0.670339581	1.485291339	0.106521875	0.300442326	0.428018604
ENSG00000205930	C21orf62-AS1	0.205308451	0.240146011	0.039804224	0.342492238	0.197445177	0.226767039	0.205919446	0.236727294	0.286967087	0.18045896	0.065743269	0.227106351	0.569448603	0.371058045	0.127037968	0.193216454	0.289233795	0.419003756	0.285122788	0.435793612	0.091155011	0.268110918	0.267427837	0.099129205	0.410941495	0.302780024	0.496342912	0.127264125	0.17527691	0.232528611	0.317515572	0.138099722	0.054613019	0.261694263	0.323805329	0.21564876	0.09485221	0.537699329	0.241635081	0.252431854	0.474447056	0.20185765	0.385355055	0.409722275	0.169693515	0.340361237	0.645115099	0.558199627
ENSG00000205959	RP11-689P11.2	0.09633538	0.062878423	0.240712492	0.210354247	0.854755086	0.894881691	0.1767861	0.369394014	0.68142446	0.324622597	0.207824644	0.368348109	0.20452134	0.282208229	0.06186577	0.346061745	0.316091792	0.373709591	0.314688603	0.60710873	0.071490517	0.409421416	0.43121039	0.052323553	0.451323066	0.19481474	0.769832723	0.005745722	0.548778571	0.359528364	0.724173175	1.514495118	0.158588132	0.505050181	0.030248958	0.398025117	0.043871191	0.38471117	0.039299268	0.805373644	0.042580902	0.309778427	0.080707435	0.12527279	0.438051708	0.127116134	0.090195084	0.378324579
ENSG00000205971	LNCRI	0	0	0	0	0	0	0	0	0	0	0	0	0	0	0	0	0	0	0	0	0	0	0	0	0	0.01586582	0	0	0	0	0	0	0	0	0	0	0	0	0	0	0	0	0	0	0	0	0	0
ENSG00000206028	CTA-373H7.7	0.012806871	0.009191347	0.026809413	0.006630587	0.010872208	0.011310503	0.013428859	0	0.008010934	0	0.026809498	0.023368728	0	0	0.036631371	0	0.039711402	0	0.030979432	0.035013655	0	0.014833316	0.01536913	0.013695226	0	0	0.010553648	0	0.024777843	0	0	0	0	0	0.05169068	0.007975697	0.008193571	0.026238411	0	0.01083942	0.00927039	0.050971119	0.00911771	0.013456043	0.012653833	0.037634857	0	0
ENSG00000206062	RP13-212L9.1	0	0	0	0	0	0	0	0	0	0	0	0	0	0	0	0.034501276	0	0	0	0	0	0	0	0	0	0	0	0	0	0	0	0	0	0	0	0.02793059	0.138055329	0	0	0	0	0	0	0	0	0	0	0
ENSG00000206129	CTD-2008L17.2	0.076101636	0.047229685	0	0.073092764	0.037394121	0.019574672	0.023228419	0.035839365	0.094439582	0	0.007806602	0	0.008184015	0.011406566	0.006424948	0.017084485	0	0.009722338	0.018004015	0.015297214	0.020387098	0.408554933	0	0.915074307	0.013432172	0.007519943	0.009163065	0.012845151	0.010803632	0.01359292	0	0	0.0757063	0.01950936	0.202098923	0.027498737	0.028244735	0.017131744	0	0	0.078532393	0.02676479	0.031117496	0.005854118	0.043456964	0.016450814	0.144904236	0.008786183
ENSG00000206142	FAM230H	0	0	0.005569093	0	0	0	0.005553286	0	0.003309143	0	0	0	0	0	0.003056838	0	0	0	0	0	0	0	0	0	0.006398846	0	0	0	0	0	0	0	0	0	0	0	0	0.002727385	0	0	0	0	0	0	0.005231962	0	0	0
ENSG00000206187	LINC02346	0	0	0	0.021953894	0.012058339	0	0	0	0	0	0	0	0	0	0.07225673	0	0.014814996	0.01241893	0.005779254	0.009797858	0.059987927	0.016449137	0	0	0	0	0	0.0082248	0	0	0	0	0	0	0.014525	0	0.02709519	0	0	0	0	0	0	0	0	0	0	0
ENSG00000206195	DUXAP8	0.632673824	0.2099072	0.706616678	0.673367216	0.814979632	2.471746619	0.948480401	0.498932217	1.520166024	0.341938344	0.266987357	0.509175478	0.252809069	2.056392954	0.82631263	0.339380025	0.216857912	0.269770865	2.039538615	0.472816849	0.297791781	2.371184936	1.231145048	1.545579901	0.940620848	1.192524174	0.661067521	1.824683077	0.742839053	1.74157999	0.637986055	0.340976251	0.356558234	0.327752408	1.164777578	0.390525506	0.927364629	1.224188731	1.017901693	0.222844152	1.79860416	0.431996744	0.502159148	1.52552524	0.500941684	1.627262531	0.918991686	0.553567474
ENSG00000206249	CTD-2308N23.2	0	0	0	0.143444331	0	0	0.241113243	0.066237462	0	0	0	0	0.030338917	0	0.093148754	0	0.08449658	0	0.033449025	0	0.360137917	0	0.024831113	0	0	0	0	0.202066062	0	0.074568475	0	0.081651604	0.571823649	0.036229637	0	0	0	0.10349894	0.157816632	0	0.115826569	0	0.058118727	0.125832427	0.080139102	0.618728857	0	0.032552937
ENSG00000206337	HCP5	3.409054749	2.316394708	4.120972028	1.595263127	3.842088294	3.183878269	3.892700946	3.986880039	5.585701394	2.668180353	3.763771146	4.156932631	3.006504305	4.798130942	3.32534391	1.782567011	1.273564184	3.0864045	2.330708535	3.043816019	3.70282178	3.92307665	2.410450282	2.685380877	3.919933322	3.252432969	3.952075981	4.568245236	4.25737108	4.755180473	2.045073751	3.337468489	1.947189048	2.803882631	4.01277719	4.577872525	1.544001306	2.54428889	3.110184555	2.729670531	5.161896756	4.826909659	2.839645486	5.208489314	2.496585443	5.939279234	3.247118174	2.235822462
ENSG00000206344	HCG27	0.248601213	0.079642292	0.392102667	0.35176737	0.886024431	0.505238683	0.424984553	0.437127889	0.222659704	0.563983116	0.399713355	0.471655826	0.276224409	0.217170029	0.242073009	0.175705154	0.194802806	0.675164937	0.922564482	0.459384532	0.327515428	0.445050122	0.272676371	0.145187421	0.610174433	0.721073401	0.972092768	0.330428562	1.119667556	0.141331005	0.623412036	2.12743685	0.149407143	0.639015354	0.610134887	0.380203657	0.203804845	0.24907952	0.197880324	0.538095545	0.289039907	0.417182941	0.189748434	1.017610949	0.888115807	0.835748387	1.161987038	0.348773173
ENSG00000206417	H1-10-AS1	1.180871989	0.559411294	0.922707085	0.567721227	1.131317624	1.800561481	0.585105053	0.867818799	0.642995184	1.037019504	0.530323745	0.50170548	1.033355719	0.355624565	0.160775242	0.820168559	2.191569076	0.874551119	0.398192419	0.800249694	0.859512375	0.471872038	0.712164807	0.319352777	0.595111064	0.54151881	1.333536953	0.499143574	0.662075625	0.919738792	1.970689439	1.676117944	1.34123959	0.965638643	1.487823412	0.425543576	0.160264954	0.344756839	0.533629298	0.494779982	0.317610985	0.922750235	0.590366216	0.375311379	1.291086334	0.813316506	0.869794831	1.068425975
ENSG00000206552	KRBOX1-AS1	0	0	0	0	0.013301377	0	0	0	0.0195398	0	0	0	0	0.008056494	0	0	0	0	0	0	0.019185002	0	0	0	0	0.01059905	0.025709382	0	0.059940461	0	0	0	0.009110451	0	0	0	0	0.008082778	0	0	0	0	0.560713463	0	0	0	0.02246369	0
ENSG00000206567	AC022007.5	1.9350223	0.819509171	0.865786097	1.876034116	1.802933701	1.062106187	1.09649412	1.275147656	1.007880806	1.874698986	1.717929098	1.750178215	1.460196081	1.44467477	0.894925835	1.019084396	2.566333747	1.849694948	1.179570911	1.435242868	0.919128627	0.732042449	1.003884723	0.780952568	1.439540743	1.341656883	1.72023602	1.196398906	1.564027048	0.81059847	2.185954965	2.179402486	1.379120556	1.329523647	1.235552338	1.196879079	1.189562169	1.795257336	2.687933952	0.772275457	1.272893304	1.579394022	0.959766023	1.399712224	2.032046121	1.481628637	1.012916534	1.250766893
ENSG00000206573	THUMPD3-AS1	1.253955095	1.458674469	1.172224001	1.44700272	2.2066948	2.298609881	1.334919475	1.557378347	1.567507033	1.247499024	1.228611616	1.229053482	1.159527517	1.303527607	1.054693858	1.024752792	1.367653975	1.979230297	1.705371288	1.147173069	2.467828881	1.113768827	1.422957435	0.709715937	1.263264221	1.443743304	1.732736081	1.450863258	1.459057691	0.925536052	1.571771054	2.327718384	1.287629497	1.382440737	1.348014103	1.761947309	1.300612055	2.997361329	1.920320957	1.690000388	2.2091175	1.468355042	1.692654013	1.184011004	1.661917672	1.472317145	1.466642377	1.085866967
ENSG00000207751	KB-1440D3.16	0	0	0	0	0	0	0	0	0	0	0	0	0	0	0	0	0	0	0	0	0	0	0	0	0	0	0	0	0	0	0	0	0	0	0	0	0	0	0	0	0	0	0	0	0	0	0	0.291967142
ENSG00000207955	RP11-339B21.12	0	0	0	0	0.018836858	0.019594062	0.046134002	0	0.054773529	0	0	0	0	0.011417898	0	0.050707878	0	0	0.00903907	0.01531239	0	0	0	0	0	0.015015775	0	0	0	0	0.020539653	0	0	0	0	0	0	0	0	0.018780207	0.016068115	0.017915991	0.012540094	0	0.021913771	0	0	0.017536548
ENSG00000211683	KB-1572G7.3	0.030596279	0.021996731	0	0.077745601	0.241035304	0.272763556	0.094155177	0.073485342	0.056799354	0.138897695	0.084224801	0.143627732	0.324384998	0.092157454	0.035239793	0.09220099	0	0.07887006	0.304273856	0.082776929	0.055780948	0.26152585	0.072436277	0.126592686	0.107997899	0.04117615	0.168057992	0	0.087412994	0.0916053	0.056138336	0.256156168	0.261814631	0.202701603	0.336935256	0.037947686	0.058072179	0.3005643	0.166650161	0.148965348	0	0	0.06807403	0.094340538	0.088861881	0.022734774	0.127531071	0.139504782
ENSG00000212663	RP1-122K4.3	0.118569735	0.043623578	0	0.460641553	0.284523611	0	0	0.049359101	0	0.203459209	0.239016827	0.143502074	0	0.031349289	0.103146061	0.092118895	0.98771757	0.201261964	0.187781761	0.041944034	0.109388294	0.069895706	0.036639428	0	0.208292832	0.15795289	0	0.035272485	0.222082014	0.10915179	0.16211715	0.060927841	0.103734103	0.154498424	0	0.180324978	0	0.062230461	0.102190477	0.100909523	0.043994257	0.1422723	0.149489761	0	0.592425608	0.131210949	0	0.04797275
ENSG00000212694	LINC01089	1.874635951	0.616836699	1.31533244	1.15472177	2.984111751	1.902070091	1.066297695	2.136017602	1.049946485	2.048663361	1.462304812	1.147377581	1.595978029	1.162103366	0.534898794	1.449845509	2.962496671	1.362787011	1.455871889	1.571918086	1.143982567	0.851090422	1.954218557	0.619945937	1.5335221	1.490009223	2.134015099	0.732467974	1.917252772	1.082368445	2.337794899	3.504289269	1.936114209	1.679188831	2.474056511	1.670862272	0.705140494	0.839342776	0.739866412	1.728159616	1.286314395	1.734981268	0.711476013	1.803974832	2.140598027	1.413057779	1.770232175	1.663501792
ENSG00000212719	LINC02693	0.343271162	0.776533661	0.462212882	0.190968719	0.882755236	0.123286559	0.595001521	0.520491862	0.229878633	0.677003696	0.26473548	0.822113367	0.549348629	0.45241773	0.137136323	0.609898572	0.321627988	0.515985476	1.417065522	0.558413523	0.967546264	0.607921394	0.606279049	0.988698631	0.71353347	0.663388055	0.751286889	1.228569439	0.363767753	0.101933429	0.524269502	0.413778325	0.364055535	0.499935634	0.67176886	0.40501815	0.384936161	0.875684721	0.851023225	0.347323063	0.713979924	0.239048575	0.540072808	0.939758112	0.524905267	0.60250508	1.053889972	0.453697414
ENSG00000212743	LINC02656	0.192600356	0.019559217	0.287258567	0.055684899	1.514937329	0.203241953	0.070293345	0.033106354	1.037333749	0.356807054	0.206088418	0.057537418	0.249750319	0.082162855	0.171614918	0.419146935	0.042366168	0.211741191	0.371377902	0.118037354	0.025045471	0.319970977	0.056622328	0.014619593	0.243862202	0.580293623	0.44429146	0.178945097	0.12762131	0.260653322	0.244977935	1.426427242	0.085112114	0.36153935	0.01398154	0.419456446	0.196563181	0.014068539	0.061451692	0.235323664	0.366383703	0.137299196	0.507427731	0.028587081	0.104682003	0.190442103	0.293731276	0.47598444
ENSG00000212766	EWSAT1	1.354550745	0.4871084	0.439723145	1.334250597	1.577413973	3.362900022	0.438644822	0.950001049	0.488311791	0.942316386	2.441343212	2.524323706	1.230200719	0.137836972	0.163835226	0.118037641	1.327144309	1.470227202	1.342445471	1.273885162	0.110880093	0.594294764	0.349257743	0.11587703	0.618775348	1.639954701	1.006187423	0.021565884	0.900779163	0.74289278	2.46229472	2.113368725	1.350469788	1.010443054	0.254897176	1.579626923	0.064578122	0.009641679	0.195551565	2.583202434	0.059900628	1.108501237	0.074106125	0.219502833	1.466646144	0.266372073	0.116739158	0.688924425
ENSG00000212855	TTTY2	0	0	0	0	0	0	0	0	0	0	0	0	0	0	0	0	0	0	0	0	0	0	0	0	0	0	0	0	0	0	0	0	0	0	0	0	0	0	0	0	0	0	0	0	0	0	0	0
ENSG00000212856	TTTY2B	0	0	0	0	0	0	0	0	0	0	0	0	0	0	0	0	0	0	0	0	0	0	0	0	0	0	0	0	0	0	0	0	0	0	0	0	0	0	0	0	0	0	0	0	0	0	0	0
ENSG00000212930	RP11-414H23.2	0	0	0	0	0	0	0	0	0	0.070424392	0	0.036900904	0	0	0	0	0	0	0	0	0	0	0	0	0	0	0	0.034955102	0	0	0	0	0	0	0	0	0	0	0	0	0	0	0.034097522	0	0	0	0	0
ENSG00000212939	RP1-29C18.10	0	0	0	0	0.014572479	0.022679428	0	0	0.005380503	0	0.024010072	0	0.006332281	0	0.009924012	0.006629222	0.008977932	0	0.024309212	0	0	0.004993838	0.005174864	0.009204274	0	0.01738456	0.007090353	0	0	0	0	0.008667947	0	0.007574031	0.008801844	0	0	0.004435152	0	0	0.01242784	0.006946183	0.03840067	0.009043278	0	0.012736854	0	0
ENSG00000212978	AC016747.3	1.66256041	1.642378377	0.558685993	1.369326418	1.714755797	0.454638939	2.138569056	1.211294019	2.075556421	2.166495727	2.941868277	2.206067456	1.295438076	1.738559324	2.109524881	1.514728582	1.673198179	1.24007914	1.337028724	2.088122165	2.60001935	1.259479675	1.979458007	2.723214318	2.133597485	1.499338533	1.380944657	1.776188273	2.801021913	0.313771361	1.043544478	1.029700866	1.385810832	1.538693134	2.372201767	1.520220948	1.047867066	2.026274054	2.609561598	0.724964376	1.439402415	1.103357159	1.23323051	2.607760933	1.919889701	2.30371986	2.286185347	1.046076292
ENSG00000213057	C1orf220	0.539417525	0.116703465	0.571137658	0.318744625	0.733293663	1.328767895	0.234027868	0.536373088	0.593195483	0.318951365	0.673203563	0.409291189	0.524323057	0.572040967	0.340690367	0.696373635	0.085856374	0.56971509	0.144827322	0.519775245	0.263929491	0.623016455	0.457475496	0.087962918	0.416766314	0.360110494	0.486435601	0.250023483	0.315770269	0.404414878	0.745117514	1.368112735	0.196792139	0.414008619	0.330695567	0.940145843	0.493226221	0.159181818	0.093763929	1.192410693	0.051609612	0.814363948	0.28609009	0.266568235	0.712582538	0.161194125	0.051306688	0.405755578
ENSG00000213062	RP1-206D15.6	1.155495577	0.74698682	0.831948074	3.042757786	1.562053873	0.928282153	0.431569324	1.468123381	0.981297141	0.680722274	1.545396031	1.032849496	1.703236088	2.420915443	1.124441204	2.720476531	0.180674902	1.267817225	1.606024658	1.580433031	1.002500512	0.616894487	3.410137027	0.52378502	1.276287842	2.721681697	1.066998433	0.437983793	0.782798369	2.176291744	0.360723191	1.513303373	0.560575624	0.837925829	0.422289168	2.391076442	1.295094215	0.912088403	0.637101643	2.760346488	0.858829965	1.121611587	0.492062163	2.311633468	0.515570832	0.918951919	0.351283792	1.221911125
ENSG00000213121	RP11-306O13.1	0	0	0	0	0	0	0	0	0	0	0	0	0.02024678	0	0	0	0	0	0	0	0	0	0	0	0	0	0	0	0	0	0	0	0	0	0	0	0	0	0	0	0	0	0	0	0	0	0	0
ENSG00000213279	RP1-29C18.9	0.041776793	0.039952227	0.014784835	0.078140053	0.081557657	0.084763297	0.072253076	0.045212572	0.008796497	0.230406258	0.048704876	0.034095641	0.070940114	0.049857598	0.079280401	0.042860293	0.043559038	0.072241	0.056214681	0.139058005	0.025755004	0.110308004	0.058208568	0.223569278	0.08296753	0.110192801	0.225705154	0.00814206	0.053881298	0.034162878	1.061982394	0.042072317	0.056274571	0.024648125	0.11121013	0.034716725	0.017938216	0.007252466	0.039804364	0.058547911	0.040292144	0.033792374	0.079477721	0.022102909	0.027652492	0.091281547	0.04989703	0.097049417
ENSG00000213373	LINC00671	0	0	0.032265895	0.015938947	0.161666003	0.027127294	0.03217515	2.276337139	0.009654195	0.018169457	0.010835712	0.009438327	0.033812147	0.023672714	0.008919606	0.035382019	0.032008744	0.02685765	0.012531882	0	0	0.017867394	0.098997009	0.016497842	0	0.051451903	0.098723034	0.017817278	0.059046088	0.018852609	0.237726252	0.105412914	0.026750754	0.027037018	0.031385828	0.028645258	0.009874168	0	0.008834272	0.051546297	0	0	0.025988563	0.024247186	0.089140241	0.011448889	0.043914262	0.012193786
ENSG00000213468	FIRRE	0.152381052	0.795582483	0.512821213	0.244879262	0.75002418	0.317115352	0.159419811	0.493023301	0.33158656	0.368235681	0.023949079	0.390548941	0.421485981	0.447043472	0.611490882	0.385434907	0.081494324	0.400383263	0.045839923	0.422034763	1.875170001	0.077704159	0.040785049	0.834382619	0.094011355	0.261644641	0.290157932	0.692595992	0.086563024	0.061854209	0.372519849	0.30149175	0.01326074	0.440438099	1.000755296	0.142599233	0.309048574	0.726969643	0.418343675	0.038325303	1.089207405	0.107049839	3.394913701	0.537621118	0.268322693	1.147109803	1.02911706	0.053377162
ENSG00000213599	SLX1A-SULT1A3	0.021705338	0.005215817	0.052696925	0.018708789	0.036637396	0.012812381	0.0227561	0.017663688	0.018095363	0.050657941	0.015253746	0.008873072	0.021279802	0.014879115	0	0.022272292	0.037535075	0.018985023	0.014712665	0.010007494	0.013345443	0.020969931	0.004371402	0.00777688	0.043401647	0	0.029704868	0.037424591	0.075864136	0.030880739	0.006731741	0.029073614	0.004223527	0.019112162	0.044055822	0.009036144	0	0.014927543	0.008305089	0.018379546	0.04666996	0.029105481	0.010767574	0.026567559	0.042579349	0.005391873	0.020804665	0.005743469
ENSG00000213600	XXcos-LUCA16.1	0.172449025	0.241255984	0.093252527	0	0.671241896	0.534366129	0	0.207610197	0.162126183	0.20121684	0.486082311	0.107702926	0.246947246	0.257460742	0.197206465	0.068831811	0.092524642	0.15179646	0.107380493	0.120956329	0.159320445	0.287763067	0.156242838	0	0.206000903	0.118695341	0.273931731	0.150639619	0	0	0.304566461	0.713173453	0.052186916	0.078404849	0	0.634669188	0.112503716	0.177183953	0.195436567	0.147164536	0.186112232	0.206177358	0.82377474	0.137604526	0.087765618	0.129729286	0.241833802	0
ENSG00000213742	ZNF337-AS1	0.847092876	0.415223891	0.448605194	0.868244568	0.657358984	1.14835071	0.209792444	0.641573191	0.494080224	0.478433437	0.91799631	0.598825463	0.692752422	0.838332171	0.371500395	0.613963303	0.557473121	0.561323166	0.719357464	0.465656241	0.963413832	0.685231097	0.730344471	0.287685657	0.537065311	0.687677103	0.641748376	0.217033897	0.95142652	0.979623398	0.436660638	0.714603836	0.28874204	0.434452789	0.313162665	0.934694756	0.343875175	0.447481413	0.465872092	0.614375252	0.610500064	0.514418505	0.785314931	0.368059259	0.722910983	0.455023741	0.203407002	0.473114351
ENSG00000213888	LINC01521	0.781967723	1.134044225	0.625106418	1.263078696	0.968096741	1.429507753	0.538784422	1.117273563	0.866876181	0.593453736	0.963564453	0.915141848	0.905170061	1.172929216	0.272025261	0.894065007	0.278198427	0.712980746	0.464116491	0.862101345	0.321867419	0.530818746	1.235049131	0.703563005	0.605814519	0.579194645	0.758017979	0.957858221	0.517008459	0.597833811	0.847305136	0.681553119	0.362061661	0.923472585	0.166901042	0.605842205	0.443601802	0.814738578	0.804621994	0.748053274	0.715042311	0.587818437	0.70859059	0.941060745	0.292898449	0.278889397	0.741720419	1.157456091
ENSG00000213904	LIPE-AS1	0.443494181	0.241915775	0.329107816	0.585524753	0.696027624	1.090162957	0.431269277	0.457815197	0.398462054	0.724791565	0.747960071	1.181118062	0.691232065	0.158900546	0.313504893	0.253126283	1.419657805	0.611057019	0.287052485	0.51697215	0.076300326	0.222623428	0.26644475	0.518392798	0.423685983	0.466155769	0.519155945	0.253359925	0.426770367	0.579638009	0.911870841	0.526618856	0.258179167	0.51955614	0.733413679	0.33920952	0.371329944	0.170392375	0.284812975	0.325252925	0.26801739	0.435980034	0.863028675	0.274383084	0.603773041	0.479109783	0.559255324	0.505503745
ENSG00000213963	AC074286.1	0.155382646	0.590116723	0.086120021	0.448104233	0.224212784	0.347614223	0.231170617	0.212160044	0.514108811	0.136948198	0.252621259	0.490183599	0.20224333	0.288820963	0.058289166	0.107726679	0.038602138	0.177090928	0.210220279	0.29399344	0.102590282	0.28054179	0.126589934	0.256561457	0.323503463	0.436469229	0.500471656	0.218285514	0.096848294	0.380824581	0.159998639	0.14367559	0.092181967	0.111074953	0.35141991	0.477038048	0.219032771	0.176846768	0.105813325	0.390149275	0.287831694	0.332804344	0.409576025	0.178184239	0.30373332	0.138973098	0.138031535	0.519519281
ENSG00000213981	AC007277.3	0.055341965	0.008065248	0.035170976	0	0.083677938	0.029574445	0.035072159	0.027249556	0	0.077674003	0.015737543	0.006871794	0.024674094	0.005775818	0	0.034329604	0	0.057978969	0.018196197	0.023129295	0.006900928	0.013019091	0	0.059121044	0	0.088665479	0.027607069	0.025849241	0.021756468	0.01373824	0.061341081	0.066624159	0	0.009892435	0	0.146624056	0	0.005794677	0	0.212583195	0	0.044804982	0.04999315	0.023523273	0.02212547	0.097000834	0.00808617	0.008880273
ENSG00000213994	RP11-414H17.5	0.399624093	0	0	0.077192524	0.124666899	0	0.290610905	0	0.137051694	0.248668002	0.291362235	0	0.108645098	0.076651607	0.484272453	0.268707898	0.151853048	0.18833752	0.147838258	0.32938329	0	0.04380246	0.045368394	0.079840789	0.174542082	0.147668837	0.12115038	0.127264125	0.331547281	0	0.479119083	0.215029285	0.043854553	0.129076344	0.676687645	0.220775677	0.226372888	0	0.165499856	0.12430532	0.508972376	0.174693194	0.671836874	0.03977219	0.144191495	0.055776373	0.50640775	0.059346735
ENSG00000214039	LINC02418	0	0	0	0.003683823	0.628345989	0	0	0	0.004451662	0	1.550582969	0.021629637	0.010459907	0	0.004112371	0.010949671	0	0.012424183	0	0	0	0.028676126	0	0.007617073	0	0	0	0	0	0.013042513	0	0.309464576	0	0.006267342	0	0.073553541	0	0	0	0.00602607	0.005152539	0.045352116	0.01997839	0.003746737	0	0.015785317	0	0
ENSG00000214043	LINC02347	0	0	0	0	0.01002379	0	0	0	0	0	0	0	0	0	0	0	0.012317312	0.030752255	0	0	0.007250572	0	0	0.049859994	0	0.039492697	0.009730005	0	0	0	0	0	0	0	0	0	0.007553635	0	0	0	0	0	0	0	0.011666946	0	0	0
ENSG00000214049	UCA1	0.480514909	1.298722231	0.554839171	0.037281834	0.671963329	0.063127645	3.696898297	0.114177081	0.027134426	0.067341712	0.010215763	0.026531276	0.4090705	0.431108494	0.041563103	0.087336527	0.995586271	0.15720745	0.151878763	0.049494582	0.044135509	0.234125465	0.008754206	1.89989529	0.287490721	0.236288087	0.159406679	0.008424559	1.249889222	0.152616352	1.156290467	0.604606601	0.041805154	0.857040308	0.621988791	0.146803219	0.10793005	0.014969529	0.008328502	0.443616551	0.072158318	0.113363809	0.041855423	1.99161379	0.44409401	0.042699701	0.041428717	0.224054915
ENSG00000214106	PAXIP1-AS2	1.518306177	0.823196108	1.711149608	1.359710726	2.314545689	2.099212665	1.179726326	1.707734983	1.171482069	1.298120595	2.110346314	1.611879588	1.330432731	2.143896335	0.742709447	1.790928456	0.808972452	1.974544949	1.2214295	2.196301033	0.729439087	1.739052459	1.338636146	1.130926291	1.642171237	2.000009847	1.837492492	1.079781472	1.29038019	1.081720369	1.407795711	1.820826726	1.119531245	1.315381591	0.461106828	1.171063441	1.924983102	1.225538585	1.423739291	1.857568116	0.909127471	1.663361872	1.169164389	1.612728841	1.572283413	1.313930072	1.057261547	1.52614334
ENSG00000214145	LINC00887	0.182239426	0.122299731	0.066544444	0.049324633	0.093063209	0.014218412	0.114199783	0.095433868	0.111804149	0.056137223	0.553971599	0.058105801	0.114354155	0.004145412	0.192048852	0.084686435	0.144511411	0.2991427	0.113621223	0.070711875	0.039159553	0.037044404	0.004852678	0.456356022	0.094665531	0.090057347	0.039443048	0.023198849	0.069079513	0.004942367	0.022301518	0.055963271	0.023291844	0.122789539	0.4390959	0.197229675	0.005160687	0.012441067	0.041025236	1.316115703	0.023218394	0.411805983	0.254724465	0.058345626	0.235568188	0.092906437	0.2841765	0.019042507
ENSG00000214146	LINC02026	0.137216937	0.201880694	0.608566213	0.029445798	0.150620217	0.190202059	0.087856691	0	0.193224464	0.082442969	0.068981921	0.043283988	0.051969323	0.057891409	0.064944025	0.0328651	0.196284805	0.199410393	0.20136619	0.067789963	0.272604014	0.057246434	0.092096719	0.060316281	0.034390371	0.038374438	0.058082192	0.008295046	0.171213914	0.03479893	0.052336894	0.22755143	0.041169729	0.037500861	0.418763174	0.144649611	0.054142229	0.11390634	0.227752611	0.071264271	0.030889456	0.068041048	0.067539747	0.044686334	0.198966643	0.12264512	0.211334133	0.066624195
ENSG00000214184	GCC2-AS1	0.336216659	1.567914782	0.043582789	0.311549188	0.455310068	0.141378919	0.243057233	0.334188562	0.076736533	0.228806253	0.316565778	0.214389122	0.330281158	0.143649508	0.305071977	0.318350339	0.685681182	0.594194281	0.333739758	0.56758919	0.619470677	0.204254631	0.121099534	0.356969238	0.544237929	0.08281474	0.469027284	0.557617408	0.327612241	0.123248458	0.490427527	0.466552148	0.246241955	0.269303602	0.273541909	0.148969862	0.052767101	0.378634015	0.485227536	0.102981679	0.419336412	0.35868785	0.699069662	0.24351208	0.332612548	0.332624763	1.120046368	0.325644733
ENSG00000214188	ST7-OT4	0.03736478	0.053269332	0.139058685	0.025841648	0.103258487	0.086457464	0.051985122	0.020363097	0.023446718	0.114333048	0.069097504	0.015323664	0.0456516	0.044605297	0.057079987	0.057127702	0.026090779	0	0.22690289	0.059588383	0.030614473	0.036105409	0.022555977	0.039933209	0.074316012	0.106733974	0.051034415	0.071132823	0.024307466	0.022970272	0.023170729	0.012652534	0.050357995	0.032921976	0	0.053893435	0.008037148	0.088151626	0.077187824	0.021187553	0.027110258	0.040147366	0.471983533	0.052088961	0.061021963	0.046008599	0.026949791	0.029577517
ENSG00000214248	CTD-3193O13.12	0.055655848	0.064624341	0.036827027	0.010951533	0.047353383	0.067276798	0.01480181	0.034176448	0.013227294	0.02486708	0.039249182	0	0.005205221	0.039473421	0.012221977	0	0.058018384	0.030662365	0.086559389	0.004877268	0.038614277	0.024454612	0	0.052156558	0.017047284	0.014300066	0.028910527	0.036426409	0.027300173	0	0.026024741	0.076516606	0.032553713	0.055093523	0.070780134	0.043437809	0.004523543	0.01090847	0.028089028	0.053006734	0.020367493	0.033926277	0.054075112	0.033159572	0.020871648	0.010473997	0.035247337	0.044114424
ENSG00000214293	APTR	1.491241523	1.8336298	1.522801673	2.588035377	2.598433185	2.805433515	1.413167166	1.848756617	1.859307583	1.452297176	2.408949452	3.619047599	2.49464944	1.88692346	0.528264134	2.195680138	2.461724193	2.441790997	3.383283583	1.608815253	1.573708083	2.052792971	1.359674282	1.456594251	1.665124708	1.672540762	1.993828107	2.562649041	2.094494821	1.632722232	3.137241231	2.550845688	1.349420688	1.654835379	2.245978178	1.232922041	1.541367903	2.048439649	2.012779922	3.128068897	2.762755327	2.499782379	1.979123571	1.961556314	3.214053032	1.765713909	2.209217243	2.030451682
ENSG00000214353	VAC14-AS1	0.040970493	0.053603362	0.021691033	0.024833298	0.023314729	0.012176166	0.042940108	0.044340974	0.029963933	0.032293747	0.0848737	0.041675152	0.098408616	0.031624037	0.027698728	0.015906378	0.097778146	0.05928991	0.076612254	0.023658731	0.037718957	0.078124974	0.016543648	0.029335826	0.073453049	0.023201736	0.039380243	0.027749752	0.046344816	0.012654528	0.025418758	0.087951904	0.043542998	0.053823182	0.095917073	0.029833125	0.081702307	0.003559803	0.04671758	0.011669174	0.054057265	0.027667932	0.18663859	0.025254266	0.027116235	0.060312591	0.029560724	0.037776657
ENSG00000214381	LINC00488	0	0.056254692	0	0	0	0	0	0	0	0	0.009322745	0	0	0	0.00767347	0.020389827	0.013849608	0	0	0	0.458485413	0.007709404	0	0	0	0	0	0.007687704	0	0	0	0.013372195	0	0	0.027030231	0	0	0	0.007600026	0	0.0933484	0.010719465	0.155110665	0	0	0	0.009554141	0
ENSG00000214401	KANSL1-AS1	1.760089275	0.752273062	0.512821213	1.670352906	0.839824393	1.138217782	0.982897631	0.875136634	0.910381096	1.144041324	1.205158077	1.143762095	1.60209481	0.834813803	0.484726294	0.994406918	2.667833	1.08845248	2.72626761	0.77149372	0.742618545	0.428526243	1.458948547	0.778207491	2.221839724	0.940343001	1.24850924	0.382386283	1.489926898	2.04434495	2.152819786	0.899606425	0.770957824	0.667235371	0.813023415	0.930052939	1.788677427	2.246921653	0.77328031	0.719057014	1.251385479	1.430027659	0.534783031	1.020478796	1.026982251	1.17375035	0.514895621	2.189608528
ENSG00000214407	LINC02085	0	0.011699705	0	0	0	0	0	0	0.010198289	0.019190276	0.011446131	0.009970298	0	0	0	0	0	0	0.00663389	0.011244454	0	0	0.009809144	0.034642661	0	0	0	0	0	0	0	0.048688253	0	0	0	0	0.020786357	0	0	0	0.011800232	0	0.005814697	0	0	0.012093706	0	0
ENSG00000214432	VPS33B-DT	0.094839879	0.061891199	0.109175988	0.13986175	0.040993258	0.116321411	0.040548647	0.062361838	0.083252714	0.184164366	0.047329894	0.131461477	0.104243429	0.129740547	0.055463278	0.136680908	0.164158404	0.083213372	0.110957222	0.059522719	0.070371347	0.033688793	0.046344933	0.110965448	0.178133342	0.032728398	0.078539646	0.277430775	0.074235013	0.098494782	0.070819943	0.086228189	0.145932622	0.139623973	0.273199298	0.077130114	0.131567406	0.054447319	0.060321799	0.103947547	0.293922778	0.015728275	0.113944705	0.010265266	0.198731752	0.07087096	0.159877944	0.241690604
ENSG00000214546	AC087491.2	0.155061485	0.112811359	0.056280617	0.134486773	0.366017004	0.2227205	3.534994982	0.24418313	0.792613388	0.440075647	0.245676191	0	0.47435627	0.301936694	0.72640077	2.447430377	1.100554801	0.092346673	0.452373034	0.073277532	0	0.178256842	0.584709483	0	1.130121373	0.357262289	0.425013883	0.409105003	0.939999882	0.216549334	0.316219519	0.296976531	1.2525272	0.222027068	0.471809219	0.03353292	0	0.232869343	0.1480068	0.045429865	0.076819074	1.531857591	0.429025082	0.951667073	0.894905828	0.50631684	1.453978675	0.473184508
ENSG00000214548	MEG3	0.791915275	0.232349219	0.475148826	0.505718517	2.835067843	0.395740466	1.104209988	1.720609606	0.845005162	1.906242919	0.573342614	0.165773334	1.230789211	0.843350105	0.268483495	1.731230048	1.280348933	0.920037652	0.61740323	1.236701633	0.280573456	1.108320603	1.027923887	0.191871462	1.629974473	1.645922524	2.475050808	0.105666941	0.800766735	0.100711739	1.821364585	1.729234886	0.081742788	2.273749567	1.902366752	0.746685058	0.835338611	0.273917587	0.471537767	0.509586376	0.370374461	0.674377704	0.690692653	0.725708828	2.307480194	0.673123774	1.269729458	1.102048105
ENSG00000214559	RP11-323J4.1	0.23396515	0.224369419	0.086412463	0.165144986	0.320707412	0	0	0.131438455	0.242749708	0.569736131	0.365198574	1.195203641	0.229693232	0.379637975	0	0.346016155	1.113271399	0.140867243	0.192652164	0.359480255	0.193982355	0.094940895	0.145009317	0	0.278379481	0.397353969	0.133101558	0.139789719	0.296352368	0.403907157	0.859827469	0.437923421	0.226828427	0.072626611	0.310455112	0.629764494	0.053093348	0.042924467	0.223589513	0.200270234	0.11750769	0.306492253	0.120365335	0.387783518	0.367277315	0.176919699	0.116833312	0.245280122
ENSG00000214614	RP11-989E6.3	0	0	0	0	0	0	0	0	0	0	0	0.008995601	0	0	0.00850114	0	0.015339912	0	0	0.010145634	0	0	0	0	0	0	0	0	0	0	0	0	0	0	0.015039694	0	0	0	0	0	0	0	0	0	0	0	0	0
ENSG00000214650	RP11-83B20.1	0.051508348	0.073282107	0	0.026840194	0.263558314	0.089726684	0	0.271147634	0.184205047	0.254358291	0.156643471	0.235744279	0.231059057	0.091193809	0.184316982	0.116278828	0	0.172550929	0.010598602	0.1376924	0.166792002	0.102625206	0.076659593	0.184069506	0.233587484	0.118917523	0.182288755	0.130301485	0.025247247	0.047329404	0.24493609	0.101942496	0.211851965	0.173646854	0	0.124848671	0.016651362	0.2244577	0.101215395	0.043684581	0.19475764	0.21568712	0.275240917	0.093354796	0.147612584	0.216124419	0.289283162	0.080506748
ENSG00000214691	LINC01913	0	0.042866786	0	0	0	0	0	0.012279856	0	0	0	0	0	0	0	0	0	0	0.042466802	0	0	0	0	0	0	0	0	0	0	0	0	0	0	0	0.015438164	0	0	0.007787996	0	0	0	0	0.032910709	0	0	0.011201747	0.042976655	0
ENSG00000214708	AC090616.2	0.714683128	0.143319085	0.085835343	0.134695552	0.62658544	0.158021858	0.70182343	0.524186337	0.064187929	0.631917949	1.022844707	0.85555672	0.104318899	0.153291986	0.082475407	0.047744504	3.081372169	0.453386023	0.393216556	0.189677213	0.012830278	0.161202755	0.479012144	0.087253716	1.247252966	0.837758962	0.762036926	0.024093773	2.282170165	0.134932819	0.297811015	2.476147678	0.047981722	1.379801021	0.063100915	0.957653583	0.039730632	0.042633497	0.058829716	0.274422203	0.130680193	0.304591462	0.104563464	0.702953206	0.669244148	0.381095365	0.323445587	0.271490228
ENSG00000214719	AC005562.1	0.470927648	0.577722956	0.396895474	0.421168782	0.210619974	0.20579939	0.265937638	0.260171584	0.625139526	0.37884707	0.378991986	0.591324168	0.653739617	0.630792602	0.621819489	0.57842708	0.190236983	0.401017765	1.10189049	0.278220558	0.470643888	0.431853931	0.359318737	0.477426217	0.56163889	0.401254422	0.334142926	0.580342193	0.297162131	1.068958889	0.25882722	0.19878699	0.614285752	0.517290085	0.25513742	0.572570441	0.192831494	0.912208755	0.44301027	0.230244159	0.307087643	0.438241337	0.349325603	0.91870606	0.379931813	0.310655879	0.393375102	0.878135316
ENSG00000214770	RP11-544I20.2	0.059661298	0.105220717	0.042090906	0.08156722	0.139452287	0.160942184	0.253245009	0.080227997	0.062043706	0.070071445	0.035160593	0.13028127	0.05132168	0.203626595	0.085267332	0.134218237	0.12181004	0.102710889	0.110949436	0.061599376	0.078722429	0.102193461	0.100094664	0.07408193	0.12904632	0.105732133	0.150677785	0.057505767	0.122821455	0.084419271	0.193195234	0.31968406	0.102312579	0.168399639	0.129036509	0.109359902	0.069623906	0.129808109	0.1169237	0.07528028	0.050483755	0.110318058	0.084446553	0.08292273	0.058959667	0.108648283	0.152190062	0.144762936
ENSG00000214772	RP11-174G6.1	0.09885794	0.236259669	0.291361388	0.544016197	0.732813747	0.615557319	0	0.119630492	0.031600826	0.170446126	0.16906645	0.497054035	0.209678337	0.263132119	0	0.149504517	0.199115198	0.08675353	0.380887638	0.134490657	0.031029371	0.141115198	0.615834585	0.053715077	0.33022823	0.193713776	0.12115038	0.057951891	0.141883834	0.230862867	0.373419051	0.44060375	0.114107156	0	0.816954689	0.179240941	0.294570763	0.241824513	0.165499856	1.321762301	0.269163004	0.080263094	0.31370985	0.223680751	0.232888216	0.073899379	0.071722533	0.224009791
ENSG00000214773	RP11-717D12.1	0.023348781	0.016774411	0.024547651	0.024118832	0.039396098	0.020629462	0	0	0.029103339	0	0.016411474	0	0.017202421	0.059137637	0	0.070713374	0.071855026	0.020423949	0.028369316	0.047837718	0.014359055	0.027027731	0.069006177	0.049499594	0.028177603	0.107199425	0	0.013539019	0	0.01432698	0	0.091844262	0.040402108	0	0	0.05738196	0	0.012062219	0.013384916	0	0	0.055865715	0.343749952	0.012316021	0	0.051401988	0	0
ENSG00000214783	POLR2J4	0.268513358	0.353691794	0.346849219	0.31584816	1.082292029	0.691152747	0.5074818	0.236225815	0.29964448	0.663390708	0.366695846	0.398000374	0.537229376	0.57139966	0.095335533	0.25838397	0.575800184	0.376214093	0.656817066	0.439319717	0.335511769	0.421170325	0.296861187	0.276371841	0.688593166	0.598226887	0.62919463	0.327799894	0.528821108	0.208971905	0.652015801	0.726176376	0.550273749	0.559334345	0.211432936	0.552219273	0.203263125	0.352780611	0.4159651	0.362142752	0.195726758	0.490865175	0.554401232	0.285408516	0.893815722	0.268767888	0.400336395	0.519525245
ENSG00000214788	RP11-736I10.8	0	0.01884773	0	0	0.022280913	0	0.080961031	0.02134988	0	0	0	0.016067597	0	0	0	0.059859529	0.027352502	0	0.010698376	0	0.032092534	0	0	0	0.062610712	0.017765491	0	0.030270318	0	0	0	0	0	0	0.026819361	0	0.033422006	0.026985498	0	0	0	0.02119291	0	0.027550318	0	0	0	0
ENSG00000214797	RP11-1036E20.9	0	0	0	0	1.098668277	0	0.012513639	0.182694442	0.007464008	0	0.016708143	0.02178117	0	0.006133344	0	0.036432471	0	0.120485017	0.004853658	0.032643902	0	0.027514487	0.035542705	0	0.111468392	0.032015264	0.140899596	0	0.111947918	0	0	0.059118853	0	0.010503855	0	0.051231876	0	0.012280601	0	0.039982799	0	0.009633949	0.006737366	0.132276237	0	0	0	0
ENSG00000214803	RP11-37N22.1	0.02785761	0.059252565	0	0.125194289	0.092427398	0.072627455	0.057826982	0.045007693	0	0.126880033	0.019589733	0.099516223	0.137946678	0.084066377	0.016134265	0.042665916	0	0	0.0777513	0.093758618	0.034083099	0.063773475	0.033396409	0	0.098563015	0.074055214	0.08979215	0.016164106	0	0.034007481	0.076065921	0	0.032277587	0	0.11071743	0.034558839	0	0.042782896	0.047419451	0	0.172311604	0.044679457	0.161566132	0.180383128	0.081052081	0.061214413	0.039872901	0.065125086
ENSG00000214851	LINC00612	0.059511636	0.230903871	0.107706642	0.113150752	0.192710153	0.257202353	0.136686805	0.036562977	0.018846802	0.035371402	0.112640656	0.149599881	0.0547806	0.030830709	0.008734761	0.144506278	0.246993368	0.064883127	0.211690332	0.110722748	0.098957485	0.068754498	0.018129715	0.032134713	0.189029336	0.14620929	0.198337243	0.017449154	0.014679623	0.018463231	0.256888989	0.10329836	0.017519241	0.256410787	0.16149963	0.126496068	0.028816536	0.068683805	0.132554488	0.075092446	0.1559751	0.128843398	0.113418585	0.031576994	0.209176454	0.033377435	0.074454833	0.047183648
ENSG00000214870	AC004540.5	1.269024428	0.728939926	0.818112148	1.490820681	1.583764594	0.76624726	0.885238466	0.803512199	1.597420218	1.872825693	0.417872378	0.908787139	1.788954388	1.278181438	0.438639254	1.295208584	2.687386851	1.841505529	0.462225937	1.202383627	0.171059579	1.431731913	1.008069904	0.370571647	1.625294493	0.895161405	1.340835224	0.06690181	0.484322016	0.192004087	2.032686634	2.139304464	0.280308908	0.733230242	0.765579865	0.545561248	0.696730272	0.276590916	0.516135223	0.669473167	0.224345815	0.694533358	0.291572715	0.751335166	0.73354444	0.405568141	1.002488789	1.115793868
ENSG00000214894	LINC00243	0.649653511	0.075666259	0.332984124	0.636395968	0.24134201	0.053656687	0.344979978	0.374649907	0.256229989	0.219655078	0.404445995	1.020474473	0.438344537	0.293588547	0.008903223	0.023640882	0.770103266	0.281780771	0.04331469	0.092922107	0.018860163	0.239229795	1.374052588	0.243276705	0.224844332	0.249081469	0.455383627	0.017784652	1.334591373	0.064816694	0.533071869	0.23013298	0.008955664	0.105047691	0.046741459	0.146337962	0.095655407	0.129458384	0.060623578	0.149160912	0.128434079	0.64402907	0.028182189	1.100817839	0.35126735	0.162583688	0.033000155	0.071534261
ENSG00000214900	LINC01588	1.980612836	0.435532608	0.594710791	0.195221417	0.846239462	1.896582425	0.439835162	0.293070248	0.37486989	0.377950237	0.292109317	0.174941073	0.575338686	0.36101559	2.062331181	0.242294585	0.790626968	0.425593168	1.528535224	0.584973049	1.080400384	0.430849326	0.241613799	0.599630048	0.247894018	0.477387049	0.462223985	0.288291629	0.369249955	0.122749817	0.556154261	0.504613032	0.103890024	0.210081148	0.352462081	0.175356668	1.017448013	0.106226231	0.092175238	0.123411071	0.458943647	0.399876914	0.529750244	0.297331063	1.273891707	0.498996979	0.478857138	0.325014071
ENSG00000214915	XX-FW80269A6.1	0	0	0	0	0	0	0	0	0	0	0	0	0.050379928	0	0	0	0	0	0.05550532	0	0.042132101	0.039858601	0	0.141974398	0	0.046346411	0	0	0	0	0	0	0	0	0.136032378	0	0	0	0	0	0	0	0	0	0	0	0	0
ENSG00000214919	RP11-674E16.4	0.062258541	0.01512152	0	0	0	0.208773072	0.065228657	0	0.013182989	0	0	0	0	0.021592373	0.059901985	0	0.064895105	0	0.230144674	0	0.136362293	0	0	0	0	0	0	0.012203585	0	0.025713769	0	0.02120279	0.237699297	0	0	0	0	0.074437011	0.012064619	0	0.045278556	0.017005785	0.205950212	0.075969238	0.041308163	0.04639138	0.045012216	0
ENSG00000214922	HLA-F-AS1	0.410275896	0.126859788	0.137093454	0.215739118	0.858804465	0.210988404	0.576446795	0.310490812	0.555835157	0.290949163	0.082211832	0.483583057	0.58895737	0.310581191	0.258421432	0.259916373	0.260348623	0.412824331	1.111290522	0.561869961	0.118292782	0.275023983	0.615777009	0.237459288	0.665705848	0.639027176	0.72010076	0.521002819	0.417680444	0.687460205	0.226872856	0.350664939	0.086053935	0.377611964	0.163173816	0.652540869	0.232046815	0.314826496	0.395411302	0.364737925	0.344897459	0.584181322	0.532379845	0.720225297	0.464747005	0.460438031	0.439989103	0.595081726
ENSG00000214942	AC113167.2	0	0	0	0	0	0	0	0	0	0	0	0	0	0.029223673	0	0	0	0	0	0.039109733	0	0	0	0	0	0.038358227	0	0.032883879	0	0	0	0	0	0	0	0	0	0	0	0	0	0	0.032076551	0	0	0.042033135	0	0
ENSG00000214955	AP000318.2	0.23101086	0.142386651	0.126080619	0.063306991	0.102540334	0.106540707	0.043141558	0.219888239	0.555746018	0.227228362	0.057400302	0.050101031	0.252785837	0.142630046	0	0.290170946	0.042919273	0.17179313	0.317991142	0.188462348	0.235651117	0.138340365	0.165654832	0.04398838	0.09757643	0.233797133	0.335886033	0.093428764	0.224891903	0.168549342	0.215041636	0.552287715	0.02402642	0.327250872	0.122747909	0.171157076	0.548126078	0.103623001	0.158002324	0.034891514	0.143555937	0.128801638	0.135701872	0.185074295	0.156243646	0.08996238	0.142739321	0.214052319
ENSG00000214970	CTC-297N7.7	0.044902241	0.016253859	0	0	0	0	0.023720762	0	0.014170877	0	0.092885187	0	0.065549378	0	0	0.034686295	0	0	0.009222454	0.04636855	0	0.02619187	0.040512202	0	0.027306516	0.030478571	0.073219492	0	0.064970428	0	0.041609335	0	0	0.019923417	0	0	0.028842343	0	0.012969077	0	0.016393295	0.018278331	0.04131919	0.023768608	0.066055797	0.016800336	0	0.017891262
ENSG00000214999	AC129492.6	0.018513368	0.090585446	0.019465631	0	0.07694756	0.140912268	0.250518893	0.029970313	0.235648023	0.185252015	0	0.119990255	0.079935064	0.018988295	0.0835161	0.083585282	0	0.032202028	0.170895753	0.037997116	0	0	0.022208565	0.01979485	0.087394319	0.07359497	0.089237092	0.33482364	0.017987094	0.620308252	0	0.073177918	0	0	0.244804275	0	0.06969926	0.056411607	0.288471099	0.015674011	0.026693347	0.169942808	0.257360335	0.130944428	0	0.080552776	0.026535325	0.029123044
ENSG00000215014	RP5-832C2.5	0.846747674	1.095370779	0.985320893	0.561221876	0.499729957	0.574764342	0.456467662	0.632012656	0.087226862	0.422091701	0.208538417	0.704508852	0.267620931	0.405133179	0.34330091	0.268871256	0.604677101	0.220005565	0.631242625	0.536709434	0.892676789	0.277482515	0.30228931	0.439219618	0.327345399	0.402778531	0.349294943	0.428739795	0.380312161	0.1038215	0.527441938	0.452678966	0.359647178	0.348416496	0.254371716	0.419900122	0.182165806	0.467109459	0.573189747	0.303910777	0.742834601	0.248350346	0.226857494	1.022473052	0.456823762	0.427756345	0.780103407	0.211114142
ENSG00000215022	RP1-257A7.4	0.182225686	0.228432826	0.140477865	0.163227609	0.348067064	0.101145516	0.180603095	0.278271976	0.403037453	0.276914345	0.150738313	0.173575219	0.240575903	0.262422954	0.366320929	0.215624352	0.312560324	0.193825152	0.597265094	0.460571274	0.220425513	0.272693412	0.428555522	0.045448019	0.386718383	0.259435969	0.274292114	0.35721893	0.661068058	0.208587457	0.247228737	0.552932046	0.373073645	0.2439641	0.298072411	0.140524171	0.18719981	0.739600331	0.140845023	0.243011974	0.295273159	0.232618923	0.432403467	0.093309192	0.288884309	0.235559681	0.312532891	0.353349571
ENSG00000215023	AC114730.5	0.171348869	0.032240119	0.339459941	0	0.146639765	0.152271857	0.092386215	0.17390194	0.028128323	0	0.714665173	0.20661025	0.127917337	0.068344414	0	0.133659302	0.13577047	0	0.15720088	0	0.278119771	0.264213843	0.027061389	0	0.686873767	0.089334439	0.603320643	0.076775821	0.043520738	0.254413951	0	0.289572516	0.126266531	0	0	0.281688623	0.084629733	0.023218192	0.124401823	0.214120347	0.032515157	0.236363202	0.04771376	0.023704807	0.553104615	0.097730579	0	0.03546829
ENSG00000215039	CD27-AS1	3.279314165	4.606098219	2.630922283	2.819472023	2.938101073	2.890485679	2.107583419	1.771726939	2.828625133	2.56940149	2.857092222	2.967510445	2.930484042	2.029646038	1.982228183	3.007219738	3.270739081	2.241998923	2.069712064	2.88907245	4.215304371	2.393784542	2.813575412	1.141163964	2.7735159	2.208315786	2.770034114	2.786020157	2.500262231	2.80214466	2.943994339	3.171177817	2.811503266	2.573246986	2.563469142	2.158762591	1.586231533	2.992686819	3.516778122	2.715734417	3.125723107	2.691570194	2.003872217	2.240493731	3.093922413	2.954608343	2.881980556	2.912675333
ENSG00000215067	ALOX12-AS1	1.138976801	0.642157834	0.400466979	0.700312786	1.023066773	1.573089557	0.745047667	1.02980752	0.833851106	1.162137002	0.909623142	1.190410201	0.717449102	0.738683688	0.263662633	0.836772489	1.093166313	1.243069884	1.642242585	0.947004271	0.636924691	0.497047919	0.820099737	0.389444417	0.780652444	0.810051184	1.285235771	0.575005413	0.750540693	0.831634944	1.023156132	0.867320575	0.488941575	0.808863197	0.545239655	0.898819136	0.803071709	0.743788225	1.206292706	0.849967659	1.180871025	0.620553706	1.067619468	0.788166062	1.152894598	0.91086046	1.388849675	0.763444548
ENSG00000215068	AC025171.1	0.963056528	0.164078809	0.588535322	0.45308479	1.926500581	0.878189585	0.708820744	0.813857685	1.466217432	0.964059642	0.641259267	0.916365213	0.784689579	1.521218253	0.054878436	0.764247024	1.103223478	0.699622598	0.389793354	1.120892229	0.127921451	0.707521516	1.066941985	0.271086701	1.195291278	1.197741373	1.215006672	0.644533187	0.590749054	1.458073825	0.552494731	1.756140284	0.178398761	1.096469778	0.861068975	0.509063365	1.092486297	0.552820943	0.224037604	1.179479597	0.662798021	1.016773494	0.31257788	1.508663884	0.917036723	0.63031647	0.586086977	0.734048047
ENSG00000215112	FAM74A1	0	0	0	0	0	0.045842383	0	0	0	0	0	0	0	0	0	0	0	0	0	0	0	0	0	0	0	0	0	0	0	0	0	0	0	0	0	0	0	0	0	0	0	0	0	0	0	0	0	0
ENSG00000215117	LINC00588	0	0	0	0	0	0	0	0	0	0	0	0	0	0	0	0	0	0	0	0	0	0	0	0	0	0	0	0	0	0	0	0	0	0	0.03621278	0	0	0	0	0	0	0	0	0	0	0	0.012826194	0
ENSG00000215162	LINC00269	0	0.011045349	0	0.00796948	0	0	0	0	0	0	0	0	0	0	0	0	0	0.013454244	0	0	0	0	0	0	0	0	0.037714128	0.008911546	0	0	0	0	0.008947447	0.013544518	0	0	0	0	0	0	0	0	0	0	0	0	0	0
ENSG00000215196	BASP1-AS1	0	0.040390951	0	0.005892608	0.084727982	0	0.058722921	0.027598295	0.01420444	0.065836452	0.115464762	0.496798174	0.016708109	0.034751123	0	0.093665572	0	0.087197205	0.004629571	0.127981154	0.006989878	0.006608337	0.060490201	0.012174268	0.027370897	0.022973199	0.099975681	0.032651711	0	0.06158655	0.082241997	0.067465175	0.006616298	0.03966835	0.112401509	0.007088375	0.01452757	0.034863453	0	0.009634563	0.016432092	0.009189864	0.039777255	0.047262374	0.098208542	0.025186992	0.056379402	0.026817463
ENSG00000215231	LINC01020	0	0.034502467	0	0	0	0	0	0	0	0	0	0	0	0	0.027829362	0	0	0	0	0	0.009920936	0	0	0	0	0	0	0	0	0	0	0	0	0	0.048983788	0	0	0	0	0	0.011692358	0	0.020549819	0	0	0.023867607	0	0
ENSG00000215241	LINC02449	0.708195194	1.836012842	0.593309873	0.749049029	0.68562992	0.946699758	0.394897585	0.183369875	1.156374765	0.538203779	0.247453809	0.350379364	1.089528734	0.279598046	0.630724424	0.401566462	0.097072247	0.662619855	1.760673313	0.644215286	2.532344611	1.474253574	0.669893884	0.14670921	0.787258147	0.46777066	0.867082528	1.672565919	0.720744615	0.462011254	0.579167215	1.099116791	0.461945814	0.45080507	0.227221627	0.259437092	0.328462092	1.371679642	0.404840547	0.172429809	1.312136891	0.374026346	1.319226673	0.222196787	0.786612016	0.346977532	0.480808053	0.533716459
ENSG00000215244	LINC02649	0.125120428	0.053642114	0.1725564	0.038862381	1.20979034	0.028559101	0.161918896	0.118886264	0.672704279	0.341401145	0.338790973	0.071349135	0.276106425	0.123091144	0.14909322	0.400134581	0.140646924	0.220250584	0.415627596	0.108362898	0.071644952	0.259290905	0.070219675	0.079337319	0.185104423	0.472514747	0.51495883	0.155020934	0.224880657	0.250167595	0.188735275	1.172919044	0.049693464	0.347459714	0.107311696	0.508383664	0.393378001	0.016717789	0.125089141	0.313427028	0.544488515	0.118040801	0.636138434	0.03951793	0.083620848	0.101288335	0.224285508	0.185340735
ENSG00000215246	RP11-43F13.3	0.206517053	0.157185212	0.701647744	0.114987333	0.064073165	0.122468287	0.241793281	0.068930893	0.076314381	0.221117223	0.195911522	0.063410339	0.270961852	0.220004442	0.300507041	0.174743471	0.059197872	0.218743349	0.247705909	0.282874841	0.04658517	0.227273634	0.536131504	0.070531253	0.236279148	0.304504611	0.31954465	0.038531123	0.117027728	0.046482259	0.095084519	0.103171568	0.071037041	0.26320562	0.13200029	0.109751371	0.396468928	0.11455102	0.540907299	0.102420194	0.074798098	0.075839307	0.017058444	0.167435557	0.162206406	0.136412431	0.100480532	0.095817948
ENSG00000215256	DHRS4-AS1	4.009213985	2.663564049	2.834203791	3.300756278	2.881756478	4.308068227	2.305839509	3.609828819	3.144006374	3.895405247	3.81292785	3.674570314	4.612924913	4.168791987	3.330444718	4.153494014	2.478557704	3.307727437	2.834956398	3.08429592	2.775656178	4.178708701	4.15699943	2.150721983	3.383758558	3.659509959	2.993256535	2.350381133	2.947628893	4.472297116	4.074298733	3.972229051	3.521809568	3.758430697	2.945840435	3.705581774	4.277291158	2.272243325	3.168414611	3.415404157	5.135006501	3.779958534	2.423229424	3.381482064	2.840617204	3.157664087	2.069309769	3.986018552
ENSG00000215304	RP13-395E19.3	0.089113632	0.021797721	0	0	0.100403335	0	0	0	0	0	0.042343117	0	0.022352915	0.015631196	0.182386544	0.046416767	0	0.128025589	0.08449753	0.041604832	0	0.035084409	0.054176234	0	0.036572723	0.020547296	0.049598451	0	0.058333943	0	0.135263695	0.08973376	0.017670032	0	0	0.109999795	0	0.015682058	0.068372536	0.050923017	0.085996123	0.024506855	0.010852434	0.031847454	0	0	0.021853998	0.047585592
ENSG00000215374	FAM66B	0.161724095	0.238858707	0.169624849	0.180635498	0.299678876	0.143666013	0	0.125292561	0.043348058	0.046701818	0.082312349	0.258155404	0.238237213	0.228717003	0.111696838	0.261508952	0.031169452	0.377156514	0.067813841	0.305102489	0.211984877	0.073915624	0.16546734	0.031949107	0.139104016	0.237663225	0.193635113	0.215735858	0.103746849	0.04247312	0.231905358	0.373144227	0.045987486	0.302486978	0.219272794	0.137215693	0.062911	0.055886835	0.137053986	0.25672149	0.447023093	0.238926043	0.04061926	0.131367463	0.212337638	0.162116984	0.084303411	0.234226598
ENSG00000215386	MIR99AHG	0.522144695	0.327598131	0.15228459	0.191786135	1.006704024	0.153308772	0.989706218	0.781652845	0.148481674	0.97321576	0.169524431	0.100802929	0.90183411	0.283518705	0.537841963	0.862356742	0.80812093	0.566539158	0.959592061	0.526421958	0.111651776	0.284955422	0.45547937	0.888649831	0.964924287	1.237711876	0.699584609	0.986321211	0.480084332	0.305296108	0.578966742	0.303966788	0.963991453	1.313912814	1.070323371	0.435871672	0.521462769	0.149175041	0.647066722	0.215547961	0.098153219	0.409100444	0.640383064	0.790534633	1.044391061	0.680220367	0.245621952	0.465749944
ENSG00000215403	LL22NC01-81G9.3	0	0	0	0	0	0	0	0	0	0	0	0	0	0	0	0	0	0	0	0	0	0	0	0	0.040390118	0.045058461	0	0	0	0	0	0	0	0	0	0	0	0	0	0	0	0	0	0	0	0	0	0
ENSG00000215417	MIR17HG	0.230786701	0.303742116	0.300511778	0.225155087	0.583147159	0.153026909	0.106983704	0.346083428	0.242852076	0.332896503	0.122858284	0.040558342	0.27025424	0.081581422	0.664466612	0.358923804	0.087665896	0.081753838	0.200232583	0.108526314	0.722795979	0.250313104	0.142979844	0.192500146	0.245503693	0.30371827	0.457948136	0.723879614	0.294951602	0.145497837	0.415205603	0.129718082	0.305853438	0.106088167	0.56998892	0.179820047	0.200585444	0.666402207	0.027236412	0.176060669	0.09427998	0.182118462	0.65461325	0.093036717	0.283965329	0.307221678	0.119434187	0.015118626
ENSG00000215424	MCM3AP-AS1	0.581408799	0.579273013	0.501490321	0.635956086	0.885420095	1.713566105	0.315215483	0.637098053	0.560194391	0.440973097	0.402973027	0.616379893	0.93012766	0.689600072	0.457194182	0.48148462	0.201918763	0.663224036	0.805924058	0.558448921	1.305978632	1.047570144	0.704212051	0.278597972	0.592036186	0.501710625	0.829425359	0.75591383	0.502474157	0.528332948	0.517052389	0.986396476	0.427448704	0.530776682	0.534143194	0.906332544	0.462246319	1.402029002	0.762627239	0.881387699	0.87231522	0.58418303	1.272019809	0.420147371	0.797889715	0.61896966	0.688915624	0.514085472
ENSG00000215458	AATBC	0.138008956	0.699206382	1.215561666	0.208624524	0.444594258	0.133628425	0.800743323	1.072621992	0.494638909	0.154059463	1.31900382	0.663244666	0.672589465	0.322030276	0.800512774	0.087534294	0.063344948	0.862932836	0.817372445	0.114120083	0.681408135	0.144399199	0.056850154	0.662597415	0.598643962	0.452117042	0.373187226	0.44852429	0.223010794	0.078003755	0.092707173	0.126281491	1.463869396	0.138721048	2.265635722	0.486683673	0.034817678	1.093560206	0.310707715	1.544210641	0.937976624	0.740651365	1.018886013	2.049565224	0.232349796	0.928494646	1.551228856	0.438008835
ENSG00000215481	BCRP3	0.105977712	0.05161447	0.038047795	0.079813087	0.694134808	0.369111961	0.050369463	0.374011262	0.295631188	0.124128982	0.161915739	0.343523989	0.193090003	0.061347469	0.055308997	0.05535526	0.245565585	0.15187502	0.100518085	0.203730068	0.115133557	0.109066664	0.602942244	0.18382719	0.375069502	0.095775176	0.386087993	0.048598947	0.229916929	0.058585829	0.044543448	0.268699771	0.703987228	0.083527622	0.333271515	0.037491535	0.007783659	0.067556381	0.020790155	0.080393468	0.026260655	0.438552221	0.10843881	0.646335167	0.274041784	0.17861338	0.101700778	0.295517777
ENSG00000215483	LINC00598	0.013441936	0.038209732	0.161108917	0.006960122	0.131321315	0.06980745	0.028052865	0.115935775	0.097809333	0.046983348	0.046586764	0.024523099	0.067877539	0.061031322	0.030827243	0.090648149	0.014021266	0.113432026	0.074737452	0.081378368	0.016464241	0.162655205	0.071208145	0.042699731	0.06386563	0.113949422	0.177641118	0.023224737	0.076638626	0.008237127	0.108329447	0.079385356	0.031007442	0.080855556	0.193596082	0.05760796	0.017150139	0.061226816	0.030534523	0.056009987	0.04801007	0.05346397	0.123151664	0.055681499	0.039482764	0.039484365	0.093927328	0.052345179
ENSG00000215498	FAM230B	0	0	0	0	0	0	0	0	0	0	0	0	0	0	0	0	0	0	0.011437093	0	0	0.002731023	0	0	0	0	0	0	0	0	0	0	0.002734317	0	0	0	0	0	0	0	0	0	0	0	0.004652873	0	0.006763893	0
ENSG00000215533	LINC00189	0.030596279	0.167242816	0.09441511	0.03160275	0.025998366	0.105248876	0.032072693	0.097171562	0	0	0	0.018755118	0.066639607	0.136118661	0	0.069697254	0.031906811	0.153650989	0.097030197	0.041982065	0	0.949812267	0	0.064684419	0.175751488	0.081209623	0.050046915	0.184283044	0	0	0.028342208	0.030813556	0.070040926	0.02695077	0	0.05655367	0.076921481	0.165208262	0.052046842	0.100999181	1.766355283	0.024730388	0.284501292	0.094340538	0	0.045116833	0.086260755	0
ENSG00000215560	TTTY5	0	0	0	0	0	0	0	0	0	0	0	0	0	0	0	0	0	0	0	0	0	0	0	0	0	0	0	0	0	0	0	0	0	0	0	0	0	0	0	0	0	0	0	0	0	0	0	0
ENSG00000215692	AC114730.8	0	0.050163575	0.073022851	0	0.116037966	0.177236932	0.142140991	0	0	0	0	0	0.051428497	0.071264164	0	0.053801159	0	0.060925788	0	0	0.043011554	0	0.04214759	0.074234913	0	0	0.112755446	0.040578024	0	0.04291642	0	0	0.040739709	0	0	0.043610048	0.044786385	0	0	0.059009761	0.146736945	0.110543053	0.125298397	0.10810839	0	0	0.050291822	0
ENSG00000215765	CTB-61M7.1	0	0	0	0	0	0	0	0	0	0	0	0	0	0	0	0	0	0	0	0	0	0	0	0	0	0	0.021232321	0	0	0	0	0	0	0	0	0	0	0	0	0	0	0	0	0	0	0	0	0
ENSG00000215769	ARHGAP27P1-BPTFP1-KPNA2P3	0.894486933	0.393240005	0.897702851	0.848275784	1.449254312	0.986659193	1.253059083	0.742521621	0.85931026	1.115153684	0.63588403	0.739414057	0.624124927	1.092802705	0.655425829	0.831256847	1.067763709	1.003783007	2.269310948	1.010228544	0.839867197	1.166362867	1.385185106	0.400476652	1.503665074	0.887098388	1.682676005	1.026496045	0.949517472	0.64858363	1.223138472	1.407616666	0.722182724	1.312843809	1.438278576	1.374372115	0.992438497	0.910782565	0.931242922	0.897406897	1.010539317	0.875890512	1.500566647	0.641686933	1.670031607	1.144371114	1.098202345	1.333227304
ENSG00000215808	LINC01139	0.71076087	3.207289467	1.853904159	0.516750394	2.123169726	2.433554033	0.638253086	0.887522773	2.994072851	0.602351289	0.045285763	2.922113138	1.147145259	0.424496297	2.282366388	1.593888705	0.650165959	0.600849077	0.110966806	1.089258425	2.694598923	0.65169654	1.197077982	3.235069214	0.698692028	0.871265486	0.665986156	2.47156833	3.265167379	3.300878158	2.396547315	0.021859954	0	0.604158145	1.315214994	0.629122456	2.44733011	0	2.250472305	0.054450758	1.244838189	0.227969953	1.724114171	0.0782785	0.042579349	1.265516649	0.106022845	0.455204764
ENSG00000215841	RP11-800A3.2	0.616888835	0.089148523	0.553520042	0.351237731	1.190634159	0.703074263	1.0185851	1.488863617	0.784028338	0.703939494	0.169553501	0	1.032843599	0.4487899	0.206498097	0.185108319	0.354267298	0.208414213	0.14826725	0.385443247	0.149306639	0.444400356	0.51324415	0	0.403264487	0.084145264	0.909728858	0.072297977	0	0	2.529587285	0.852870771	0.072582911	0.209721827	0.710767259	0.221400619	0.227012461	0	0	1.089646613	0	0.516409882	0.430568311	0.45819779	1.099080521	0.092069088	0.173531706	0.357060649
ENSG00000215866	LINC01356	0	0.264886319	0.147357813	0.065185768	0.162556285	0	0.327318708	0.087214358	0	0.042827206	0.050810268	0.19942521	0.013492441	0.046528068	0.031559029	0.05568291	0.093114451	0.123462077	0.552548782	0.049926889	0.044521727	0.271886756	0.011031281	0.537200117	0.282493565	0.107935977	0.102545535	0.031617087	0.231198781	0.066132314	0.033735863	0.018452301	0.122986668	0.109299902	1.189686694	0.222638561	0.023365132	0.259787516	0.159397249	0.046043037	0.363384416	0.114332323	0.131035826	0.047648094	0.035981871	0.118010077	0.013190386	0.111988264
ENSG00000215881	LINC02337	0	0	0	0	0	0	0	0	0	0	0	0	0	0	0.100126383	0	0	0	0	0	0	0	0	0	0	0	0	0	0	0	0.080878709	0	0.051227292	0	0	0	0	0.045522982	0	0	0	0	0.357106545	0	0	0	0	0
ENSG00000216560	LINC00955	0.016016811	0	0	0	0	0	0	0	0	0	0	0	0	0	0	0	0.016706474	0	0	0	0	0	0	0	0	0	0	0	0	0	0	0	0	0	0	0	0	0	0	0	0	0	0	0	0	0	0	0
ENSG00000216863	LY86-AS1	0.011948714	0.021342036	0.037370749	0.042751036	0.07921659	0.010552248	0.193985727	0.014552081	0.014908105	0.028012684	0.004200445	0	0.004403783	0.012255952	0	0.013787339	0.006245443	0.010446762	0.091931893	0.099773018	0.003673191	0.030955408	0.010768441	0	0.042868919	0.016116436	0.058092352	0	0.005815826	0.003664955	0.049129497	0.023968687	0.00347666	0.005268048	0.012219795	0.047690717	0.011450448	0.024487845	0.017035029	0.005065178	0.038516358	0	0.010106854	0.006290944	0.029335531	0.035133157	0.004304892	0.01882078
ENSG00000216895	AC009403.2	1.419587567	1.195343321	0.96083754	0.953764244	1.793418643	1.070243215	1.384951164	1.072115255	1.032846771	0.739033998	0.935435402	0.662780186	0.793102291	1.236470894	1.187540935	0.544200495	0.997535055	1.314965016	1.532465146	0.485928413	0.783584087	1.047556891	1.315116585	0.894446583	0.739324253	0.774485038	1.28468822	0.964963048	1.486454899	0.632660929	1.071752817	1.463009608	0.83768445	0.811541942	1.013967501	0.533625705	0.815966638	1.512073042	1.17470847	0.909330744	0.678538997	1.198714688	2.158652455	0.565702474	1.819811132	1.040286092	1.203700976	0.736961045
ENSG00000217455	AC091801.1	0	0	1.24974305	0.07836852	0.401456126	0	0.020293371	0.164449651	0.012117545	0.363542266	0.889370813	0.023597155	1.226841303	0.077819583	0.044272896	0.029690739	0.020187987	0.319452706	0.164215834	0.091019555	0	0.087624892	0.01165546	0.020694925	0.023365207	0.17339504	0.276568916	0.022347438	1.4975985	0	0.035628973	0.019493555	0.022437047	0.177222727	0.151228958	0.14947575	0.130801789	0.009992593	0.065291669	0.126168302	0.055278668	0	0.055517976	0.040386079	0.037999366	0	0	0
ENSG00000217576	RP11-248G5.8	0.008827869	0	0.018507736	0	0.051649864	0.030931055	0	0.014320663	0	0	0.175189441	0	0.006495392	0.00453466	0	0.006799963	0	0.007717158	0	0	0	0.005122533	0.005308216	0	0.010664682	0	0.014509402	0	0.008576103	0.073904632	0.162601811	0	0	0.023182729	0	0	0.082441106	0	0	0.02229528	0	0.007125068	0	0	0.017392054	0	0	0
ENSG00000217702	RP11-287D1.4	0.372867239	0.074299262	0.389782929	0.040638061	0.044429666	0.388620676	0.587494992	0.021450475	0.080731651	0.476227602	0	0.016143443	0.330534144	0.066635905	0.26545277	0.060137832	0.791421766	0.274286152	0.352422275	0.369621815	0.480798169	0.030497673	0	0.161313054	0.181030514	0.246998636	0.571133823	0.316142441	0.05076074	0.047992311	0.184586459	0.49408878	0.03053411	0.236799041	0.359285534	0.064662568	0	0.295895728	0.044870718	0.044297217	0.214020892	0.19998293	0.231098548	0.50231646	0.576967746	1.217194465	0.710035278	0.020842327
ENSG00000217825	AC099552.4	0	0	0	0.02315406	0	0	0.091784677	0.071622392	0	0	0.233479803	0	0	0	0	0	0	0.113827854	0.07151728	0	0	0	0	0	0	0	0	0	0	0	0	0.130432521	0.218510225	0	0	0	0	0.023063396	0	0.245383738	0	0	0	0	0	0	0.063517398	0
ENSG00000218018	RBM38-AS1	0.105203422	0.295997336	0.022776383	0.022378267	0.329642658	0.093252948	0.362456872	0.167291078	0.214887848	0.050560966	0.015224187	0.065130529	0.180750867	0.033200714	0.166297043	0.049542619	0.044840137	0.092346673	0.439370745	0.169989079	0.222746511	0.178256842	0.064097338	0.068396941	0.126238063	0.085842726	0.444955259	0.097535088	0.062245176	0.052440088	0.078629716	0.146218043	0.265318289	0.074832576	0.107513145	0.026888399	0	0.128852873	0.197778722	0.072016595	0.272408046	0.343103276	0.459457135	0.192947998	0.042497612	0.330968094	0.894480263	0.115840152
ENSG00000218109	KIRREL3-AS3	0	0.027001014	0	0	0	0	0	0	0	0	0	0.068009205	0	0	0	0	0	0	0	0	0	0	0	0	0	0	0	0.043291264	0	0	0	0.019022559	0	0	0	0	0	0	0	0	0	0	0.0106745	0	0	0	0.04041777	0
ENSG00000218357	LINC01644	2.445208742	0.064833946	0.419249468	0.031516713	1.608403281	0.053439221	0.031985391	0.143032575	0.038010076	0	0.220168171	2.909083143	1.505194961	0.031292387	0.229727599	0	0.902835158	1.019576483	0.012457472	0.252656787	0.018782805	1.691416806	0	0	0	0.590023564	0.255329	0.017711678	0.735037995	1.1732523	2.85838814	2.960051959	0	0.079174769	1.181425874	1.252237644	0.563523352	0	0	2.113218887	0	1.389977407	0	0.016113859	0.325874492	0.022672691	0.02199328	0
ENSG00000218416	AC110619.2	1.633677771	0.014819243	1.666328776	2.376675574	0.833568791	3.940029147	0.695453235	2.493034591	0.672363929	3.088285562	0.295434156	0.7943105	2.536676473	1.265284298	0.17476898	1.37045886	3.268085534	0.764334189	0.240211219	2.391332215	0.127927758	0.755895794	2.555580412	0.054529799	2.189305589	0.474185434	0.770376936	0.035584816	1.406585881	0.056096855	2.478482043	2.644269065	0.059062508	1.53329522	0.021099452	2.890762174	0.221091573	0	0.269897591	3.021665195	0.014946435	0.825919422	0.146367176	0.027044098	2.387873011	0.24056864	0.022229405	1.60462777
ENSG00000218510	LINC00339	3.038345833	4.184382834	2.178819436	3.974982236	3.182460892	3.702225705	3.759576243	2.635096117	2.997972567	3.968805789	4.08100207	3.285363011	3.16979719	2.575243088	3.113354441	2.82179718	4.551354235	2.945896714	4.094597797	2.138635928	2.792472628	3.076191256	3.473949328	3.103641496	3.388734311	3.742799511	3.308200139	2.823685679	3.068763468	4.082624533	3.299291592	3.210391923	2.466849379	3.302560793	3.043694908	3.569773401	2.966082709	3.445322007	3.116688308	3.189552975	3.837521984	3.923577335	3.541329307	2.910130049	3.813682498	3.878995416	3.83543712	3.90828992
ENSG00000218537	MIF-AS1	0.949593123	0.504511309	0.675992223	0.703049414	1.200999538	0.909057285	0.241363947	0.585239726	0.12262998	0.622559835	0.06250011	0.460290958	0.848599134	0.196273998	0.196207085	0.101520017	0.514188102	0.633899006	0.67987825	0.676265182	0.231668579	0.370424048	0.568990677	1.021485285	0.524947748	0.68497609	1.355996439	0.230595962	0.205814045	0.623599762	0.479740418	0.482810015	0.543938464	0.80726258	0.646227199	0.160621519	0.347369003	0.743472763	0.472762368	0.79436226	0.424780825	0.51895651	0.462605663	0.598614893	0.522740091	0.507011002	0.308274833	0.970516458
ENSG00000218672	AC008060.7	0	0	0	0	0	0	0	0	0	0	0	0	0.01584567	0	0.401193297	0.032983813	0	0	0.008765989	0	0	0.012505091	0	0.022998188	0	0	0	0	0	0	0	0	0	0	0.206195075	0.013411491	0	0	0	0	0.061350044	0	0.05421354	0.011343144	0	0.031766886	0.015491215	0
ENSG00000218839	FAM138C	0	0	0	0	0	0	0	0	0	0	0	0	0	0	0	0	0	0	0	0	0	0	0	0	0	0	0	0	0	0	0	0	0	0	0	0	0	0	0	0	0	0	0	0	0	0	0	0
ENSG00000219159	AC011298.2	0.009858332	0.048799087	0	0.23959359	0.008367797	0	0	0	0	0.011613575	0.013806234	0	0	0	0.00569465	0	0	0	0.008004498	0	0.012078263	0	1.144479448	0	0	0	0	0	0	0	0	0	0.00572823	0	0.030037519	0	0	0	0	0	0.049212998	0	0.022127852	0.653395582	0.009740409	0	0	0.007788216
ENSG00000219410	RP4-761J14.8	0.196203311	0.152355749	0.057775384	0.091161096	0.199508694	0.152437502	0.014620714	0.120108966	0.101352736	0.242657042	0.048305555	0.033814697	0.128057651	0.070133344	0.031971025	0.123942135	0	0.012192114	0.104156122	0.084343771	0.453281523	0.225088659	0.144031363	0	0.113942355	0.091655564	0.20406914	0.196509946	0.013546804	0.083256696	0.050965032	0.172694406	0.086764859	0.036512973	0	0.16448137	0.06987888	0.156974316	0.151813117	0.135629686	0.135273143	0.077021402	0.143060521	0.050638099	0.04094316	0.06098955	0.206080143	0.096266735
ENSG00000219445	RP11-3B12.3	0	0	0.054264721	0.009025722	0	0	0	0	0	0	0	0	0	0	0	0	0	0	0	0	0	0	0	0	0	0	0	0	0	0	0	0	0	0	0	0	0	0	0	0	0	0	0	0.018301116	0	0	0	0
ENSG00000219665	ZNF433-AS1	0.274591213	0.304905152	0.297284151	0.513103007	0.616906167	0.339557061	0.790914055	0.429939054	0.415198706	0.533693642	0.510329138	0.312063813	0.332080151	0.480925215	0.080033283	0.282362483	0.411599749	0.352230011	0.458316276	0.332094913	0.598477999	0.766788169	0.390900304	0.383672959	0.535543615	0.630101093	0.529047634	0.681213889	0.481072721	0.266936404	0.525434608	0.579204776	0.330053496	0.811594631	0.299374867	0.434760213	0.36235098	0.473829076	0.234212494	0.49039635	0.465045012	0.416875369	0.418994411	0.3661635	0.418034334	0.508026776	0.404985267	0.504320716
ENSG00000220161	LINC02076	0.349319047	0.025527658	0.037305024	0.141347268	0.172197188	0.446505931	0.037200289	0.458832857	0.159172578	0.082314478	0.109140563	0.135962693	0.089613981	0.16524354	0.184565943	1.018373046	0.192714289	0.149021475	0.132238156	0.084119953	0	0.041055776	0.201099164	0.019090671	0.164047974	0.093941507	0.140827848	0.119495689	0	0.165911251	0.230072221	0.499668132	0.148452609	0.149975609	0.267574684	0.273859165	0.152325207	0.072125237	0.060301706	0.088405867	0	0.20247598	0.006372868	0.00940942	0.259244387	0.026383093	0.215473643	0.270762566
ENSG00000220256	AC093802.1	0	0	0	0.00535312	0	0	0	0	0	0	0	0	0	0.005314674	0	0	0	0	0.00420555	0	0	0	0	0	0	0	0	0.017885636	0	0	0.047260303	0	0	0	0	0	0	0	0.005918234	0	0.014932659	0	0	0	0	0	0	0
ENSG00000220575	HTR5A-AS1	0	0	0	0	0	0	0	0	0	0	0	0	0	0	0.00708465	0	0.012788961	0	0	0	0	0	0	0	0	0	0.010102928	0	0	0	0	0	0	0.010791346	0	0	0	0	0	0	0	0	0	0	0	0	0	0
ENSG00000220702	RP1-32I10.10	0	0.039220529	0	0	0	0	0.057031698	0.044386009	0	0	0.038378356	0.033469963	0.040213344	0	0	0	0	0	0.022330313	0	0.033610561	0.03179184	0	1.185821733	0	0	0.044964871	0	0	0	0	0	0	0	0	0.034079783	0	0	0	0	0	0	0.038909531	0	0.155693738	0	0.03932118	0
ENSG00000220891	LL22NC03-63E9.3	0	0.015406773	0.171248862	0.016649555	0	0	0	0.211933831	0	0	0	0.006580887	0.179057015	0	0.084715427	0.049057243	0.033427541	0.037280548	0.017428775	0	0.191982707	0.024831294	0.012919864	0	0	0	0	0.18163161	0.051546135	0.006593988	0	0	0.006255534	0	0.27120584	0	0.020557478	0	0.217330917	0	0	0	0.139973682	0.005666313	0	0	0.015446639	0
ENSG00000220908	LINC02531	0	0	0	0	0	0	0.114252684	0	0	0	0	0	0	0	0	0	0	0	0.739419153	0	0	0	0	0	0	0	0.045935081	0	0	0	0	0	0	0	0	0	0	0	0	0	0	0	0	0	0	0	0	0
ENSG00000220925	IGBP1-AS2	0	0.04621791	0	0.03346004	0.107099502	0	0	0.052288392	0.155034228	0.146749269	0.045227825	0	0.047384964	0.06569624	0.037308082	0	0.066790565	0.056149964	0.026341748	0	0.115740114	0.037481002	0.076630486	0	0.077109019	0.166965638	0.104060815	0.109344458	0.06228476	0.039533003	0.116466466	0.064528482	0.037525674	0	0	0.040172705	0	0	0	0	0.04661028	0	0	0.03402553	0.123989303	0.047755295	0	0
ENSG00000221571	RNU6ATAC35P	0.07378622	0.248617579	0.287791776	0.148531578	0.123052044	0	0	0	0.046518465	0.08658797	0.102443594	0	0	0.038316927	0	0.057127702	0.219392736	0.242962935	0.060158042	0.051224967	0.132921463	0.08518146	0.130331044	0.153500451	0.088730635	0.191262077	0.175846371	0.277714966	0.493435595	0.045580541	0.256146807	0.074302414	0.349394377	0	0	0.257916355	0.047564686	0.03844063	0	0	0.053720459	0.117238294	0	0.077444748	0.072922632	0.15918595	0.053405374	0.169000147
ENSG00000221817	PPP3CB-AS1	0.592649524	0.549898778	0.276369101	0.402414602	0.934042394	0.645375392	0.524336551	0.640926284	0.764216628	0.802157048	0.90336893	1.021779016	0.613633634	0.80055604	0.229599559	0.558788391	0.850856331	1.017131944	0.599577019	0.531926235	0.380062404	0.842372161	1.188678855	1.02449748	0.833895185	0.925434223	0.936744354	0.683552602	0.789340635	0.633498947	1.067579073	0.953576536	0.351339174	0.653577085	0.824565358	1.138975554	0.551698001	0.43066542	0.963643609	1.185974241	0.466851365	1.02223449	0.316959741	0.512223626	0.651432954	0.732771332	0.707535113	0.696866273
ENSG00000221819	GAS8-AS1	0.638907541	0.149150063	0.278688182	0.477685773	0.717688833	0.661032355	0	0.219888239	0.430743286	0.162736919	0.400142266	0.45527378	0.334179827	0.333182495	0.121210305	0.303254024	0.276644528	0.572270866	0.193893122	0.733662761	0.086924098	0.160160296	1.225537734	0	0.575139567	0.496200252	0.322200806	0.041621456	0.317310763	0.389367973	0.129300811	0.493758017	0.55602441	0.236626393	0	0.394956295	0.045936318	0.241776111	0.041152239	0.28000382	0.197203888	0.494220887	0.237233715	0.145949648	0.322170752	0.293015502	0.522856507	0.565426728
ENSG00000221845	C7orf65	0	0.344419149	0.012094122	0	0.019460323	0	0	0	0	0.040266395	0.008074029	0	0	0.011796812	0.026398917	0.04377032	0	0.010055163	0.004677205	0.007931604	0.007061737	0	0.013803289	0	0	0	0	0.013284388	0	0	0	0.011583257	0	0	0	0.042443777	0	0	0	0.019401809	0	0	0.039501506	0	0.044926808	0.008531387	0	0.036009794
ENSG00000221857	CTD-2527I21.4	0	0	0	0	0	0	0	0	0	0	0	0	0	0	0	0	0	0	0	0	0	0	0	0	0	0	0	0	0.127471743	0	0	0	0	0	0	0	0	0	0.025892246	0	0.032690121	0	0.016167586	0	0	0	0.032496997	0
ENSG00000221883	ARIH2OS	0.662846771	1.377945148	0.530788073	1.250018906	1.216305587	0.974704685	1.152715483	0.627638033	0.486063338	1.116818058	0.993981206	1.399295923	0.707018324	0.607370914	0.353357536	0.73305189	1.971079614	0.606319019	1.168733097	0.834568046	0.269734616	0.550627257	0.346470878	0.32139714	0.964768044	0.814118218	1.023235984	0.772100792	0.607893518	0.835782037	1.147035321	1.618496189	0.474198457	1.261892757	0.944529272	0.831530263	0.29103162	0.336393662	0.807055975	0.907320022	0.373117258	0.956698869	0.818997784	0.851548229	1.208432222	0.947977986	0.749381583	1.009273704
ENSG00000221949	LINC01465	0.518386335	0.711078554	0.423369466	0.283519856	0.429123651	0.264740361	0.61260988	0.209336811	0.042643501	0.621013148	0.324965949	0.312598918	0.145290491	0.183351807	0.297021013	0.090461953	0.656611597	0.394887849	0.433839503	0.210603208	0.270418148	0.222852448	0.119757725	0.415777128	0.383912785	0.387608434	0.224181182	0.230827209	0.493974029	0.121883829	0.39094951	0.569334965	0.248711493	0.212234984	0.399847659	0.655298078	0.18660678	0.152172919	0.357606782	0.191827759	0.324003756	0.335211747	0.27092711	0.346372632	0.765596561	0.257965418	0.312275367	0.203761584
ENSG00000221953	C1orf229	0.477262638	0.05238894	0.230994816	0.285179964	0.285514388	0.438521478	0.295440399	0.244249451	0.11605483	0.474270293	0.460721379	0.902476887	0.222670219	0.088832475	0.389009802	0.152112336	0.887882381	0.324772996	0.243911412	0.235947876	0.02712225	0.083788764	0.230834597	0.136635084	0.306837277	0.134304362	0.297956448	0.177832905	0.527094014	0.096839489	0.496393245	0.25997391	0.295729188	0.316252143	0.044968298	0.198556678	0.055953179	0.089114308	0.19089643	0.253384746	0.282544316	0.45895243	0.368327734	0.418093496	0.844125808	0.418389368	0.031742553	0.237818696
ENSG00000221990	EXOC3-AS1	1.894519451	2.184265797	1.236147453	2.247721634	1.735354792	1.500949619	1.848319523	1.766522158	1.247079662	1.623331761	1.489331027	2.3759775	1.251093538	1.868541391	1.333013593	1.388265193	3.349659162	1.2155026	1.462787555	1.704038939	0.978616091	1.067705853	0.8675652	1.086783322	1.482965462	1.257577543	1.621301712	1.093212465	1.803446596	1.192497594	2.132451671	2.178776026	0.525034916	1.929852922	2.539700282	1.243392431	0.969052402	0.643709703	1.577696557	1.079894597	1.644821083	1.729760946	2.033128303	2.108635512	1.913956633	1.790991834	2.010999916	1.25918161
ENSG00000222000	AC092675.3	0.028592218	0.060797803	0	0	0	0.025267553	0	0	0	0	0	0.017521947	0	0.014736041	0	0.022058669	0.029817794	0	0.011668696	0.039242319	0	0.016638817	0.017239461	0.305124036	0.034492552	0.057354127	0	0.016592127	0	0	0	0	0	0.074268613	0.057893414	0.035467998	0	0	0	0	0.041162358	0	0	0.030033255	0.083149642	0	0	0.022618938
ENSG00000222001	AC106876.2	0	0	0	0	0.101566021	0	0	0	0	0	0	0	0	0	0	0	0	0	0	0	0	0	0.024619128	0	0	0	0	0	0	0	0	0	0	0	0	0	0	0	0	0	0	0	0	0	0	0	0	0
ENSG00000222004	LINC02860	0.032758162	0	0	0.033834917	0.027838493	0	0	0	0	0	0	0.010078027	0	0	0	0	0	0	0.013380282	0	0	0.009568836	0.019762597	0	0	0	0.013577014	0	0	0	0	0	0.019097504	0	0	0.010263166	0	0.033702917	0	0.013944258	0	0	0.150571895	0.0086789	0.016275466	0.012224281	0	0
ENSG00000222005	LINC01118	0	0.052184672	1.413966605	0.015239561	0.199403668	0.051424512	0.202768614	0.104562119	0.027513814	0.068270136	0.030857817	0.121462349	0.094915269	0.030103929	0.214200667	0.033839435	0.08995274	0.050917578	0.12662114	0.020282416	0.035909507	0.008567233	0	0.106959565	0.103722899	0.087422613	0.105897517	0.042218546	0.083929291	0	0.053877813	0.142102555	0.042386673	0.076215139	0.05941955	0.080668081	0.018818689	0.13118907	0.152578855	0.049310939	0.083305359	0.047064493	0.168688962	0.038439139	0.112677181	0.095644955	0.340155864	0.079694834
ENSG00000222007	AC064874.1	0	0.0396074	0	0.084315467	0	0	0	0	0.133560987	0	0	0.033800772	0.04060987	0	0	0	0	0.139860329	0.02255188	0	0.033942743	0.032106247	0.033258849	0	0.129457739	0	0	0	0	0	0	0	0	0	0	0.100880352	0	0	0.031654512	0	0	0.044496134	1.110905645	0	0	0.193931699	0	0.043562182
ENSG00000222012	AC005481.5	0.075782923	0.013876142	0.235442566	0.02490759	0.048677123	0	0.126863357	0.226306424	0.030053414	0.033990681	0.013575619	0.327875433	0.162148435	0.014888752	0.071148302	0.385340948	0.010111781	0.033601952	0.015698353	0.586406855	0.005950417	0.011229159	0.068444553	0	0.113027262	0.75490594	0.047268832	0	0.143759422	0.041055491	0.053028294	0.03866088	0.005632284	0.058684711	0.077463963	0.284459226	0.018518411	0.009975305	0.032958496	0.032535535	0.00701461	0.023346238	0.02996091	0.040316934	0.028543791	0.021461489	0	0.511742058
ENSG00000222017	AC011997.1	0.032208824	0.045953436	0.161859592	0.065785585	0.027370875	0.083771546	0.066752215	0.051989802	0	0	0.022659667	0	0	0.016610072	0.018666184	0.024855953	0	0	0.064604518	0	0.039393502	0.037265879	0	0	0.038845495	0	0.052666032	0.018700678	0.286061985	0.01978699	0.029837179	0.155351446	0	0	0.477724277	0	0	0.065531734	0.0184882	0.054070995	0.21812673	0.076741054	0.204019358	0.066884873	0	0.303597328	0.023219442	0
ENSG00000222020	HDAC4-AS1	0.38301581	0.408087507	0.641239825	0.457421471	1.254912144	0.588081977	0.711761506	0.693987197	0.161792598	0.393546232	0.246781298	1.063869701	0.355502335	0.23321704	0.336950319	0.268787886	2.454419406	0.763392107	0.421425827	0.335478393	0.217987329	0.121819568	0.185180109	0.361318991	0.633523211	0.238406162	0.90789308	0.386813066	1.392054169	0.380993404	1.288298064	1.361497883	0.09242335	1.20416993	0.432816949	0.360158318	0.133710385	0.185118079	0.704592742	0.470683909	0.411150868	1.008440662	0.394387105	0.421717999	1.088520507	0.225263472	1.065287574	0.505967444
ENSG00000222022	AC112721.1	0.521920436	0.117969435	0.415118524	0.057889538	0.523064782	0.274836988	0.73545293	0.254840653	0.649956909	0.302801581	0.187667093	0	2.746249681	0.740435956	0.156110347	0.766813956	1.266376496	0.81701499	0.658773542	1.13807831	0.256209824	0.402158174	0.607421652	0.277304795	0.067499974	0.486887524	0.407376499	0.242677223	0.157654432	0.101263779	0.597856965	0.110786896	0	0.273996131	0.057314245	0.427492126	2.126394423	0.192485863	0.538765469	0.223508975	0.263671639	0.253109469	2.296193224	0.272871367	0	0.197630263	0.934503206	0.32221539
ENSG00000222030	LINC01793	0	0	0	0	0	0	0	0	0.010273157	0	0	0	0	0	0	0	0	0	0.006682652	0.011326972	0	0	0.150509982	0.017552911	0	0	0	0	0	0	0	0	0.009547522	0.014451363	1.635411344	0	0	0.025264312	0.009400838	0	0	0	0	0.017246756	0	0	0.011816083	0
ENSG00000222031	AC023469.1	0	0.099251129	0	0	0.059556181	0	0	0	0	0	0	0	0	0	0	0	0	0	0	0	0	0	0	0.074697679	0.163634629	0	0	0.040833946	0	0	0	0	0	0	0.0715016	0	0	0	0.040373484	0	0	0	0	0	0.069127115	0	0	0
ENSG00000222032	AC112721.2	1.37487863	0.282246635	0.125113278	0.180779685	0.791374893	0.579366305	0.928546359	0.608782662	0.787550164	0.204511121	0.346850209	0	3.696908619	0.995678661	0.403745623	1.480319678	0.124147213	1.303169341	1.448795925	1.312192692	0.453791692	0.924851884	1.665669605	0.299057316	0.142898336	1.01293642	0.802975559	0.291589879	0.05912629	0.178512248	0.813432058	0.42975518	0.035607262	0.339376777	0.179056352	0.807118659	3.281008291	0.484301242	1.308116562	0.36894089	0.612881487	0.096906581	3.10646408	0.877591018	0.226753248	0.564332221	1.466832888	0.718942715
ENSG00000222033	LINC01124	0.692710148	0.191559136	1.635408782	0.087522864	0.615603716	0.041445008	0.172448177	0.204196188	0.211727845	2.003513941	0.327300589	0.14730394	0.090487341	0.966424969	0	0.355647932	0.171597928	1.381880488	0.135184969	1.038225491	0.009701418	0.097824318	0.145031039	0.205448992	0.781083036	0.652911863	0.262276196	0.03624327	0.469751223	0.057127413	0.057620063	1.220428042	0.009183378	0.983961384	0.094288007	1.27693508	0.02014282	0	0.202756676	0.723863729	0.336368177	0.720769192	0	1.012797442	0.162995314	0.9175851	0.022642671	0
ENSG00000222035	KIAA2012-AS1	0.053339441	0.083238941	0.131029287	0.027802793	0.080678407	0.074770828	0.099097542	0.03490061	0.006770636	0.062670278	0.263892435	0.293169075	0.062542052	0.168176306	0.018684172	0.065415921	0.258791617	0.118456169	0.030538405	0.051469012	0.006647163	0.043425789	0.012994715	0	0.137720677	0.057554087	0.061317947	0	0.041620584	0.006632275	0.188334838	0.145633482	0.006291859	0.110393386	0.344436688	0	0.054491521	0.236719087	0.030712785	0.018267354	0.007835626	0.085101296	0.077768802	0.099292302	0.18137383	0.031858308	0.046115069	0.008553938
ENSG00000222041	CYTOR	1.683133205	2.112575616	2.079386442	2.150920069	1.483299632	0.72127556	3.547285492	2.006728824	2.336285163	2.885417575	2.64755699	1.936356179	1.806528902	2.037432819	2.401985112	1.807866131	3.704257005	2.045506334	3.568863421	2.510775611	1.477920809	2.261113849	2.251364729	2.509610131	1.808138969	2.264959958	2.685845642	2.837481573	2.749238325	1.492854016	2.977560542	2.392464386	0.585624958	2.21459977	3.129316708	1.986713566	3.535761318	1.189109046	1.268787805	1.870718717	1.787273801	2.598686065	3.318486532	3.187806051	3.036831479	2.643972685	2.870438662	2.20260115
ENSG00000222042	AP000233.4	0	0	0	0	0	0	0	0	0	0	0	0	0	0.022420749	0	0	0	0	0	0.03002931	0	0.025307137	0	0	0	0	0.035826414	0	0	0	0	0	0	0	0	0	0	0.066455059	0.02495024	0	0.031503485	0.035105002	0	0.02296508	0	0.032281533	0	0
ENSG00000222043	AC079305.10	0.457889245	0.680253289	0.3725681	0.544306803	0.397135634	0.694405195	0.710705591	0.578475231	0	0.993265497	0.544341211	0.192217112	0.35006171	0.193697436	0.075689401	0.238421805	1.820934998	0.166590689	0.295512274	0.503945265	0.080315934	0.282700392	0.116529854	0.484977588	0.079214064	0.589330202	0.253665366	0.249598772	0.446622764	0.228188315	0.60275302	0.770107741	0.183272976	0.113903233	1.164550341	0.266881139	0	0.067712683	0.641684657	0.161532106	0.856115544	0.461139114	0.322603501	0.372300165	0.79750711	0.352529262	0.488164113	0.288254478
ENSG00000222044	RP5-1039K5.16	0	0.088574807	0	0.016367092	0.026779668	0	0.065329406	0.100019066	0.287660366	0.073223122	0	0	0.046103027	0	0.506269786	0	0.03286366	0.081196236	0.087761104	0	0.019401759	0	0.019008914	0	0	0.103767884	0.025999191	0.036362005	0	0	0.029193237	0	0.036507103	0.159074043	0	0	0	1.302174679	0	0	0	0	0.783172675	0.016645369	0.031140067	0.113468047	1.172364784	0
ENSG00000222047	C10orf55	0.36434664	0.188404179	0.082001765	0.156928418	0.332804165	0.057835618	0.829923829	0.500014758	0.223838623	0.432512293	0.16796184	0.15465171	0.184305494	0.624708694	0.045547049	0.201393471	0.21955464	0.226593606	0.709685496	0.342675727	0.212989143	0.49383588	0.250040001	0.083358603	0.418022333	0.22527248	0.270279945	0.317722569	0.182741835	0.008155446	0.259783086	0.356173554	0.068183681	0.416059108	0.790664344	0.50652286	0.22857128	0.118815526	0.232312757	0.087746262	0.580938095	0.326734864	0.347098403	0.741606471	0.722561124	0.262025642	0.51223364	0.502872143
ENSG00000223342	RP3-429O6.1	0.03558466	0	0	0	0.030244939	0	0	0	0	0	0	0	0	0	0	0	0	0.031143543	0.043197081	0	0.021919571	0	0	0	0.042906645	0.024128992	0	0.020670843	0	0	0	0	0.020753777	0	0	0	0	0	0	0	0.025814317	0	0	0.018807805	0	0	0.025661452	0
ENSG00000223343	RP13-131K19.2	0.6743539	0.491355875	0.044515772	0.823442715	0.793281987	0.999546896	0.129274481	0.164865162	0.268630149	0.434243563	0.606237888	0.576363734	0.479516603	0.434539819	0.048754213	0.270712993	0.973513885	0.24153252	0.326360499	0.496142032	0.076965421	0.208389016	0.44134313	0.213319929	0.518228453	0.190116314	0.372278673	0.164172843	0.19498125	0.505044885	0.382227289	0.31041405	0.096462729	0.365491101	0.126204678	0.267548642	0.053893048	0.126960078	0.140287228	0.352981679	0.255637183	0.392238429	0.099706001	0.555493126	0.37224452	0.364031886	0.329915287	0.435962017
ENSG00000223344	RP11-541F9.1	0	0	0	0	0	0	0	0	0.02666336	0	0	0	0	0	0	0	0.044273994	0	0	0	0	0	0	0	0	0	0	0	0	0	0	0	0	0	0	0	0	0	0	0	0	0	0	0	0	0	0	0
ENSG00000223351	ZNF385D-AS2	0	0	0	0	0	0	0	0	0	0	0	0	0	0	0	0	0	0	0	0	0	0	0	0	0	0	0	0	0	0	0	0	0	0	0	0	0	0	0	0	0	0	0	0	0	0	0	0
ENSG00000223356	RP11-66D17.5	0.147458513	0.107203551	0.698255533	0.474238086	1.402377	0.853949362	0.2936471	0.232550012	0.381193567	0.326202642	0.714934445	0.219390344	0.521202387	0.471327042	0.319963801	0.271536161	0.535166161	0.190374904	0.905530725	0.637784649	0.046823354	0.169581976	0.368310171	0.229803693	0.257175732	0.694028488	0.437710629	0.246798161	0.210148662	0.046719926	0.377213195	0.722757861	0.953543604	0.512007734	0.220457016	0.554200283	0.095911883	0.187065606	0.28116636	0.541127351	0.302654251	0.120096	0.404665964	0.079359022	0.34006348	0.262273682	0.857630389	0.226403702
ENSG00000223358	EHHADH-AS1	0	0.014688245	0	0	0	0	0	0	0.012805011	0	0	0	0	0	0	0	0.021329941	0	0	0	0	0	0	0	0	0	0	0	0	0	0	0	0	0	0	0	0	0	0	0	0	0	0	0	0	0	0	0
ENSG00000223360	AC096559.2	0	0	0	0	0	0	0	0	0	0	0	0	0	0	0	0	0	0	0.033780458	0	0	0	0	0	0	0	0	0	0	0	0	0	0	0	0	0	0	0	0	0	0	0	0	0	0	0	0	0
ENSG00000223373	AC108066.1	0	0	0	0	0.047070017	0	0	0	0	0	0	0.034024968	0	0	0	0	0	0	0	0	0	0	0	0	0	0	0	0	0.053770371	0.034092067	0	0	0	0.048781399	0	0.03464478	0	0	0	0	0	0	0.403070679	0	0	0	0	0
ENSG00000223374	AC005104.3	0.211807035	0.462406532	0.686940147	0.54888868	2.061807607	0.840766051	0.781318067	0.824619059	0.758111974	1.454071414	0.703409299	0.536562424	0.796032549	0.835172265	0.383003834	1.200632405	0	1.074165238	0.424579327	0.521748752	0.472793852	1.111586267	0.735356183	0.420421731	1.058842399	1.234399404	1.56228002	0.630699462	0.90341008	0.505044885	1.242539574	1.667542486	0.574693606	0.638285154	0.216288208	1.102352156	0.854468227	0.625277096	0.882198463	1.049645594	0.720599499	1.103017334	1.163150832	0.635959393	1.169873157	1.243154347	1.069414391	0.906036041
ENSG00000223379	RP11-374M1.4	0	0	0	0	0	0	0	0	0	0	0	0	0	0	0	0	0	0	0	0	0	0	0.04045807	0	0	0	0	0.038950575	0	0	0	0	0	0	0	0	0	0.034735093	0	0	0	0	0	0	0	0	0	0
ENSG00000223381	LINC02661	0	0	0	0	0	0	0	0	0	0	0	0	0	0	0	0	0	0	0	0	0	0	0	0	0	0	0	0	0	0	0	0	0	0	0	0	0	0	0	0	0.049760084	0	0	0	0	0	0	0
ENSG00000223382	LINC01778	0.049828346	0.171137744	0	0.218343562	0.042382472	0.06561293	0.266289257	0.765256539	0.077055863	0.221190842	0.259578466	0.060609023	0.472525875	0.385616774	0.071317438	0.200096833	0.507548512	0.731384185	0.296452381	0.180311938	0.0154577	0.029085964	0.044964152	0.358320034	0.467098729	0.250805667	0.414425386	0.394814506	0.095280511	0.09015875	0.197076372	0.050179841	0.230590876	0.022130174	0.124137521	0.258984632	0	0.025855989	0.227302358	0.062928815	0	0.311439832	0.040740966	0.288758172	1.505971567	0.037088456	0.122197731	0.01987448
ENSG00000223387	LINC02068	0.088870094	0.076765739	0.009609044	0.064820727	0.023142857	0.008068614	0.047285053	0.014821865	0.104856072	0.073719518	0.031784442	0.005585004	0.020076803	0.099894832	0.051927521	0.088927373	0.019001165	0.100544153	0.018476003	0.037393618	0.038810529	0.097556988	0.136468979	0.067054347	0.043655801	0.060616534	0.007528127	0.026245663	0.008876873	0.044172758	0.016869941	0.045438037	0.015868141	0.055371935	0.134190342	0.077657803	0.051756471	0.177320354	0.005227116	0.147278991	0.314357701	0.120520166	0.16765189	0.056671689	0.018000082	0.053342347	0.463608275	0.01440071
ENSG00000223390	RP11-91A18.4	0.085631576	0	0	0.022611378	0.072969333	0.112324609	0.045538024	0.06997089	0	0	0	0.052877054	0.032071438	0.108911267	0	0.098429135	0	0.075104726	0.13650837	0.030068311	0.053097688	0.050242706	0.026251962	0.046431134	0.102890831	0.029488767	0.03587285	0	0	0	0	0.043758218	0.025370387	0.03829411	0	0	0.082146636	0	0.120799755	0	0.092636473	0.102982116	0.04888037	0.153761568	0	0	0.031357951	0.03441039
ENSG00000223392	CLDN10-AS1	0	0.026672206	0	0.075595986	0	0	1.191070807	0	0	0	0	0	0	0	0	0	0	0	0	0.050831301	0	0	0	0.039625132	0	0.025144586	0	0.021541967	0.036028856	0	0	0	0	0.032667379	0.278584173	0	0	0.501082937	0	0	0	1.06483293	0	0	0	0.02756563	0	0
ENSG00000223393	RP5-858B6.3	0.5262262	1.094775817	0.518119113	0.599731705	0.582927455	0.302308673	0.167489387	0.930669653	0.220232308	0.391003182	1.199289196	0.237728819	0.356652703	0.221021339	0.456670189	0.686929249	0.985258938	0.269195247	1.025563934	0.313292576	1.651116051	0.748647154	0.454262536	0.129832682	0.743271392	0.461051161	0.446185222	0.702590642	1.0389029	0.423347461	0.315504069	0.822456864	1.063268599	0.524917529	0.475251576	0.389725045	0.336179904	0.221691618	0.955131757	0.430247721	1.431452956	0.6919027	0.423238606	0.622619318	0.968439815	0.885995734	0.325451293	0.637813034
ENSG00000223400	AP006748.1	0	0	0	0	0	0	0	0	0	0	0	0	0	0	0	0	0	0	0.038885768	0	0	0	0	0	0	0	0	0	0	0	0	0	0	0	0	0	0	0	0	0	0.068579495	0	0.034130673	0	0	0	0	0
ENSG00000223403	MEG9	0.050032328	0.009094206	0.01332486	0.038922529	0.474237745	0.011191053	0.244947568	0.147357157	0.031446958	0.08731968	0.035263179	0.015456403	0.046042894	0.019452497	0.007322793	0.139941335	0.127027017	0.065233826	0.025590395	0.093346093	0.015521738	0.021959661	0.074481234	0	0.103868158	0.091584948	0.186525946	0.099462162	0.12996415	0.01548708	0.353474227	0.134534892	0.007365949	0.208168924	0.160015741	0.023545781	0	0.006534613	0.028794559	0.010724926	0.018286886	0.070132444	0.048608633	0.046071298	0.354922305	0.028020452	0.045023403	0.010012852
ENSG00000223404	LINC00397	0	0	0	0	0	0	0	0	0	0	0	0	0	0	0.030261868	0	0	0	0	0	0	0	0	0.109187838	0	0	0	0	0	0	0	0	0	0	0	0	0	0	0	0.087007554	0	0	0.546989023	0	0	0	0	0
ENSG00000223410	RP1-191L6.2	0	0	0	0	0	0	0	0	0	0	0	0	0	0	0	0	0	0	0	0	0	0	0	0	0	0	0	0.088429518	0	0	0	0	0	0	0	0	0	0	0	0	0	0	0	0	0	0	0	0
ENSG00000223430	AC011243.1	0	0	0	0	0	0	0	0	0	0	0	0.095649137	0	0	0	0	0	0	0	0	0	0.046191604	0	0	0	0.053691206	0	0.0460633	0	0	0	0	0	0	0	0	0	0	0	0	0	0	0.856722728	0.04194469	0	0	0.057064442	0
ENSG00000223432	RP11-62L18.3	0	0	0	0.158965536	0.089174701	0	0	0	0	0	0	0	0	0	0	0	0	0	0.314919216	0	0	0	0	0	0	0	0	0	0	0	0	0	0	0	0	0	0	0.158371298	0	0	0	0	0.059846241	0.396095964	0	0	0	0
ENSG00000223436	AC011625.1	0	0	0	0	0	0	0	0	0	0	0	0	0.046232416	0	0	0	0	0.054788243	0	0	0	0	0	0	0	0	0.051682497	0	0	0	0	0	0	0	0	0	0	0	0	0	0	0	0.137303493	0	0	0.046593884	0	0
ENSG00000223438	RP1-171K16.5	0	0	0	0	0	0	0	0	0.030498829	0	0	0	0	0	0	0	0	0	0	0	0	0.056103927	0	0	0	0	0	0	0	0	0	0	0	0	0	0	0	0	0.027925627	0	0	0	0	0	0	0	0	0
ENSG00000223440	RP11-555J4.4	0	0	0	0	0	0	0	0	0	0	0	0	0	0	0	0	0.013518599	0	0	0	0.00795907	0	0	0	0	0	0	0	0	0	0.406796952	0	0	0	0	0	0	0.006683587	0	0	0.009381331	0	0.00731778	0	0	0	0	0
ENSG00000223442	TH2LCRR	0.281587582	0.086507022	0.063970304	0.222835152	0.487763611	0.362189287	0.032248735	0.049673285	0.312979756	0.139632499	0.12522452	0.211498979	0.231803316	0.092652886	0.017825281	0.136903112	0	0.24894918	0.049599833	0.180924747	0.074305223	0.087398766	0.175609649	0.065035472	0.273139535	0.352276931	0.380400706	0.035498104	0.197307621	0.195375162	0.238233039	0.520203444	0.185945283	0.273303413	0.150847065	0.181422224	0.114504713	0.062624812	0.052330547	0.348735951	0.108239145	0.143149346	0.208254709	0	0.376426941	0.132022883	0.065527912	0.162346093
ENSG00000223446	RP11-274J16.5	0.134739934	0.097839938	0	0.071179543	0	0	0	0	0	0	0	0	0	0	0.079247989	0	0	0	0	0	0	0	0	0	0	0	0	0.0793914	0	0	0	0	0	0	0	0.085239162	0	0	0	0	0.09865583	0	0.220953356	0	0.133195156	0	0	0
ENSG00000223458	LMO7DN-IT1	0.101088621	0	0	0	0.517059513	0.089591174	0.542747537	0.305605822	0	0	0	0	0.45789074	0	0	0.152818904	0	0.172297587	0.041870715	0.201611342	0	0	0	0	0	0.19794289	0.377210843	0	0	0	0.093807	0	0	0	0	0.063677264	0	0.10393446	0	0	0.143981559	0	0	0.054000211	0.193358844	0	0	0
ENSG00000223461	AC004471.9	0.214287056	0.363955244	0.224562302	0.1950627	0.421827055	0.579870748	0.171152757	0.046187365	0.070387961	0.359671988	0.22456297	0.343493687	0.160566451	0.058062024	0.299729986	0.086280462	0.273613575	0.188944135	0.634335509	0.150944445	0.069131694	0.217105083	0.034275349	0.556846004	0	0.07597643	0.579617706	0.45433341	0.159193258	0.102271588	0.37454921	0.264956424	0.245888314	0.049934757	0.690792845	0.070084914	0	0.245377842	0.297130465	0.139572281	0.158039648	0.133399153	0.685047223	0.250138091	0	0.236329667	0.229732462	0.088422791
ENSG00000223462	RP11-285G1.9	0	0.109147039	0	0	0.188432729	0.068176382	0	0.341761888	0.095545356	0.090340202	0	0.093469907	0.164672291	0.040006381	0	0.22501885	0	0.067508138	0.366412321	0.202938905	0.304816998	0.0888746	0.092001295	0	0.179561951	0.151955911	0.239474629	0	0	0	0	0.077536452	0.045175199	0.132848157	0.078705657	0.268436387	0.144114237	0.079184523	0	0.187897907	0.056075992	0.122263466	0.363037915	0	0.217217672	0.112697578	0	0
ENSG00000223466	LINC01825	0	0	0	0	0	0.034490874	0.11934827	0	0	0	0.027465585	0	0	0.059601098	0	0.059629571	0	0	0.031736448	0	0	0.067163938	0	0.554967255	0	0.077977679	0.15426131	0	0	0	0	0.039289055	0	0.067952676	0	0	0.025041079	0	0.022416241	0.065389759	0.02831043	0.03155089	0.022114935	0	0	0.02901041	0	0
ENSG00000223469	RP11-344J7.2	0	0	0	0	0	0	0	0	0.052316	0	0	0	0	0	0	0	0	0	0	0	0	0	0	0	0	0	0	0	0	0	0	0	0	0	0	0	0	0	0	0	0	0	0	0	0	0	0	0
ENSG00000223470	LINC02629	0	0	0	0	0	0	0	0	0	0	0	0	0	0	0	0	0	0	0	0	0	0.030545497	0	0	0	0	0	0	0	0	0	0	0	0	0	0	0	0	0	0	0	0	0.018814985	0	0	0	0	0
ENSG00000223475	RP11-310H4.1	0	0.04300068	0	0.031121324	0	0	0.062491704	0	0.03753428	0	0	0	0	0.030899782	0	0	0	0.052253799	0.024496354	0	0	0	0.036115012	0	0.071794353	0	0.04928928	0	0	0	0.05529024	0	0	0	0.11947556	0.03737085	0.075767564	0	0.034374534	0	0.126373424	0	0	0.031647721	0.222565752	0.044432687	0	0
ENSG00000223478	RP11-545E17.3	1.919868545	2.255809178	2.145208891	2.912146286	2.648126406	2.408655236	3.025398298	1.959334376	1.674982534	1.936280837	2.699493288	3.19082704	1.254257523	1.744385171	1.222827929	1.331415898	3.448877152	1.715005863	1.976953328	2.439628951	1.436534632	2.145747636	1.287128444	3.659554046	2.055951752	2.462683898	1.290372502	1.35573357	1.788531712	2.383461845	1.614200001	2.39794131	1.373188066	1.636904818	1.976334828	2.703091601	1.324609472	1.812492409	2.003415812	2.219925117	2.10874891	2.144107362	1.496055144	3.067236151	2.075853583	2.461195802	1.361622491	2.039359947
ENSG00000223479	LINC02238	0	0	0	0	0	0	0	0	0	0	0	0	0	0	0	0	0	0	0	0	0	0	0	0	0	0	0.033404879	0	0	0	0	0	0	0	0.081602035	0	0	0	0	0	0	0	0	0.042499832	0	0	0	0
ENSG00000223482	NUTM2A-AS1	1.144496793	1.116126553	1.555174468	0.891915575	1.107054375	1.722228216	1.785253984	2.009430302	1.888067656	1.262467453	1.111907091	1.169801901	1.564468471	1.428671199	0.897721839	1.53499225	0.888728669	1.024447803	1.776366111	1.513599446	1.349983834	1.779062042	1.445623089	1.602736202	1.300727362	1.400503898	1.490049971	1.677692152	1.255491993	1.586532765	1.43454111	1.468539382	0.831411926	1.434211277	1.482745577	1.44306613	1.29980246	1.010789301	0.683614201	1.566428274	0.859038207	1.168746022	1.297041936	1.01334896	1.506540373	0.38118615	1.223069137	1.3130559
ENSG00000223485	LINC01615	1.569185507	0.606801679	0.406536729	0.228114783	0.270573363	0.055229967	0.893598061	0.965018469	0.238121149	0.475971028	0.504367587	0.182623719	0.257032882	0.605542209	0.283046079	0.642939381	1.399142509	0.451029345	0.902992141	0.713244489	0.699009566	0.679959586	1.071684971	2.974037361	1.288639303	0.4886116	0.368746129	0.545847317	0.40282569	0.112538936	0.430641008	0.968901887	0.222480585	1.089440536	2.309339877	0.823447684	0.579369555	0.268736994	0.613898052	0.356649932	0.468381795	0.959797578	0.811911421	0.287702562	1.812127814	0.863171809	1.645577392	1.185180925
ENSG00000223486	AC092198.1	0.061141018	0.044086583	0.051616932	0	0.021039735	0.297808422	0.13735435	0.098096662	0.007779358	0	0.133742326	0.007605301	0.106192898	0.037937487	0.021454684	0.742537335	0.025831329	0.043013199	0.025119029	0.059002567	0.526631671	0.028668589	0.278807162	0	0.044602299	0.10570135	0.020425363	0.06354538	0.224298505	0.007620437	0.089649719	0	0.03579023	0	0.012719369	0.175289463	0.00795673	0.29539857	0.014201593	0.169272375	0.035677851	0.020011922	0.091785177	0.866680825	0.060422346	0.380228346	0.835111643	0.048481145
ENSG00000223487	FRMPD4-AS1	0	0	0	0	0	0	0	0	0	0	0	0	0	0	0	0	0	0	0	0	0	0	0	0	0	0	0	0	0	0	0	0	0	0	0	0	0	0	0	0	0	0	0	0	0	0	0	0
ENSG00000223492	RP11-15M15.1	0	0.01479649	0	0	0	0	0	0	0	0	0	0.012611325	0	0	0	0	0	0	0	0	0	0	0	0.04372092	0.02486664	0	0	0.011941015	0	0.025163041	0	0	0	0	0.041831042	0	0	0	0	0	0	0	0.068504938	0.010861824	0	0	0	0
ENSG00000223502	RP11-96B5.3	0.077710605	0.056123636	0	0.45595054	0.304220479	0.197300822	0.301200432	1.087018762	0.898399583	0.09117198	0.054925358	0.455891912	0.112864895	0.191471262	0	0.889069487	0.230469075	0	0.032034659	0	0	0	0.413991117	0	0.093424449	0.104005689	0.064289042	0	0.07554493	0.225595815	0.596693892	0.152479963	0	0.0685832	0.359537327	0	0.0501186	0.040511494	0.528691763	0	0	0.123376823	0.413106658	0	0.467534542	0.057983954	0.056266825	0.17768647
ENSG00000223504	RP11-542F9.1	0.066751429	0	0	0	0	0	0	0	0	0	0	0	0	0	0	0	0	0	0	0	0	0	0	0	0	0	0	0	0	0	0	0	0	0.115460644	0	0	0	0	0	0	0	0	0	0	0	0	0	0
ENSG00000223511	RP13-297E16.4	0.613749642	0.18159895	0.336216891	0.090114565	0.884979826	0.683195886	1.078750329	0.935445629	0.256739246	0.412393172	0.259220642	0.131198174	0.350685728	0.533998452	0.384983828	0.58897189	0	0.408237154	1.258200241	0.754860076	0.080472795	0.707204751	0.759646409	0	0.681009171	0.372852622	1.670390562	0.14814812	0.277491238	0.027265293	0.157662658	0.784521209	0	0.971122482	0.944948221	0.890042683	0.693862174	0.194655286	0.300577324	0.178749621	0.211444661	0.435335914	0.923723004	0.335972162	0.664936709	1.123500552	0.780121332	0.577690108
ENSG00000223516	AFF2-IT1	0	0	0	0	0	0	0	0	0	0	0	0	0	0	0	0	0	0	0	0	0	0	0	0	0	0	0	0	0	0	0	0	0	0	0	0	0	0	0	0	0	0	0	0	0	0	0	0
ENSG00000223517	AC010723.1	0	0	0	0	0	0	0	0	0	0	0	0	0	0	0	0	0	0	0	0	0	0	0	0	0	0	0	0	0	0	0	0	0	0	0	0	0	0	0	0	0	0	0	0	0	0	0	0
ENSG00000223522	AC093690.1	0.077531317	0.033856006	0.158517779	0.11085203	0.189687958	0.146937001	0.033034459	0.063319683	0.168797018	0.125800298	0.065511764	0.130104142	0.112607614	0.087191507	0.054106241	0.071759567	0.049018957	0.09429552	0.087761104	0.064378439	0.07608898	0.115285676	0.119303775	0.050237378	0.146375971	0.237542974	0.113474918	0.027357062	0.015392401	0.019358496	0.166905622	0.19481648	0.132384425	0.094910731	0.094590777	0.159252122	0.26001492	0.341487804	0.044800921	0.22417611	0.056466935	0.123096586	0.465239138	0.0654593	0.135123445	0.135128749	0	0.061549514
ENSG00000223523	AC079613.1	0	0	0	0.042932235	0.200131992	0	0	0.09932175	0.285777607	0.096151819	0	0	0.090143401	0	0	0.153819209	0	0	0	0.056959711	0	0.071521341	0	0	0.050102452	0.109660258	0.03431609	0	0.040397523	0	0.03851832	0	0	0.107222975	0.083790358	0	1.737307054	0	0.023894628	0	0	0.066483603	0.157457015	1.074502285	0.041078219	0	0.029995091	0.065098454
ENSG00000223525	RABGAP1L-IT1	0	0	0.047189845	0.023372205	0	0.115985607	0	0.036595635	0	0	0.092885187	0	0.033146939	0	0	0.06855818	0.092159792	0.039314015	0.018386327	0	0.027693298	0.02619187	0.027134139	0	0	0.060326547	0	0	0.043637072	0	0.041609335	0.045219529	0.051978268	0	0.045909154	0.028080715	0	0.023280694	0	0.075158633	0.032602404	0.036327977	0.611536334	0	0	0.03340728	0	0.035563364
ENSG00000223528	RP11-223P11.3	0.01580221	0.005683345	0.008331832	0.004098545	0.013417158	0.013957554	0	0.012854858	0.024595105	0.027824159	0.022112243	0.033555976	0.005828931	0.00812675	0.004575262	0.018230061	0.016482685	0.061165468	0.016026744	0.005461755	0.004862303	0.009178821	0.014243171	0.016897124	0.047236539	0.016007528	0	0.018248293	0	0.009686553	0.036306715	0.054950967	0.022865835	0.027688934	0.079049589	0.029335559	0.005065715	0.036332198	0.013551799	0.020018871	0.011441874	0	0.463704078	0.004168531	0.007827908	0.040632309	0.0056981	0.037148304
ENSG00000223530	AC012506.1	0	0	0	0	0	0	0	0	0	0	0	0	0	0	0	0	0.127767979	0	0	0	0	0	0	0	0	0	0	0	0	0	0	0	0	0	0	0	0	0	0	0	0	0	0	0	0	0	0	0
ENSG00000223534	HLA-DQB1-AS1	0.707634803	1.062922862	0.122723149	0.031121324	2.35556011	1.180623881	2.066013383	1.044968784	0.534150183	0.719663033	0.823340925	0.072495148	1.260866111	0.997009869	0.256734067	0.405878052	1.554636175	2.327773811	1.374390333	0.926948877	0.302041043	1.317362976	0.516955712	0.183264262	0.901025105	2.087375266	2.116525825	0.573212618	1.508450642	0.600617796	1.011331857	1.70181357	0.034906211	0.919279998	0.994875648	1.192733016	0.37469882	0.685409409	1.426474809	0.321810115	1.110755709	2.1278376	0.410351614	0.998593155	1.460203567	2.69456256	1.223211416	0.707615463
ENSG00000223536	AC008069.1	0	0	0	0	0	0	0	0	0	0.054753621	0	0	0	0.024080517	0	0	0	0.040788115	0.092976867	0	0	0	0.055772995	0	0	0	0	0	0.045270739	0.028672132	0	0	0	0	0	0.02913786	0	0	0.05310244	0.077940921	0	0	0	0	0	0	0	0
ENSG00000223537	RP5-919F19.5	0.085413916	0.120931708	0	0.324329076	0.650010581	0.403842002	0	0.06979208	0.340981181	0.100164015	0	0.290899519	0.123906191	0.044441029	0	0.190102217	0	0.213991526	0.035265549	0.324308392	0.052961209	0.098544416	0.197261189	0.091182522	0.452751916	0.114214156	0.26410135	0.145011832	0	0.153058584	0.293744595	0.576704957	0.098659425	0.147064141	0	0.295748277	0	0.129820608	0.049412647	0.331057244	0	0.198613496	0.030948411	0.089631285	0.239740423	0	0	0.254110212
ENSG00000223542	RP1-283K11.3	0	0	0	0	0	0	0	0	0	0	0	0	0	0	0	0	0	0	0.021452138	0	0	0	0	0	0	0	0	0	0	0	0	0	0	0	0.20296379	0	0	0	0	0	0	0.042341871	0	0	0	0	0	0
ENSG00000223546	LINC00630	0.467683668	0.540706605	0.530859438	0.572545578	0.612071618	1.202546527	0.468415369	0.455783888	0.749858037	0.281624082	0.534856638	0.303039547	0.708771564	0.684144202	0.629653315	0.499265821	0.115660902	0.69530807	0.618789699	0.614844901	1.043736331	0.701268996	0.342216894	0.736665459	0.420619203	0.731176078	0.579266429	0.924687676	0.262848955	0.749876109	0.551375956	0.59670826	0.50026932	0.402457174	0.105656875	0.707022873	0.960091657	0.714647159	0.516965112	0.891832477	0.835927294	0.433319859	0.992804003	0.924375141	0.515114167	0.434547793	0.414308935	0.449355095
ENSG00000223548	ACSL6-AS1	0	0	0	0	0	0	0	0	0	0	0	0	0.026528266	0	0	0	0	0	0	0	0	0	0	0	0	0	0	0	0	0	0	0	0	0	0	0	0	0	0	0	0.051719462	0	0.136948703	0	0	0	0	0
ENSG00000223552	CCR5AS	0.512177221	0.492958675	0.741926093	0.450991255	0.625140823	0.729760305	1.31613914	0.657416555	0.507322041	0.910105772	0.45792068	0.64499041	0.555822373	0.611919368	0.293196675	0.317360278	0.567266958	0.581667249	0.643373816	0.710218535	0.431231843	1.583292239	0.575888738	0.296254814	1.530619382	1.005372494	0.690772005	0.673751579	1.073152496	0.334227003	0.298799953	0.402662126	0.270321103	0.554520087	0.326861178	1.631221985	0.240610162	0.410316795	0.981062918	0.595197725	1.803529281	0.803123192	0.243866787	1.01895491	0.674946788	1.195112951	0.545411091	0.589470262
ENSG00000223554	AC078851.1	0	0	0	0	0	0	0	0	0	0	0	0	0	0	0	0	0	0	0	0	0	0	0	0	0	0	0	0	0	0	0	0	0	0	0	0	0	0	0	0	0	0	0	0	0	0	0	0
ENSG00000223561	AC003090.1	0.011281024	0	0.011862809	0.017446908	0.083979211	0	0.035200571	0.089218473	0.007055092	0.09054672	0.015795551	0.013761585	0.127422332	0.011571162	0	0.008691284	0	0.067663679	0.049677861	0.007779689	0	0.013067125	0	0.059335713	0.179960097	0.059928361	0.116405198	0	0.06454227	0.013788914	0.041332927	0.055934207	0.006556246	0.019790079	0.111417471	0.007024049	0	0.00581611	0.01928023	0.009547206	0.008164698	0.027148929	0.006368171	0.035271292	0.148715244	0.049495179	0.06368488	0.008913084
ENSG00000223563	AP001601.2	0	0	0.687903249	0.093136255	0	0	0	0	0	0	0	0	0	0	0	0	0.182273423	0	0	0	0	0	0	0	0	0.061553504	0	0	0	0	0	0	0	0	0	0	0	0	0.052235636	0	0.302528199	0	0.327224343	0	0	0	0	0
ENSG00000223571	DHRSX-IT1	0.193024958	0.26930642	0.053309981	0.17559385	0.085050974	0.396065571	0.104432777	0.232055053	0.317127649	0.059614746	0.323027849	0.120874284	0.395878973	0.126687787	0	0.114561735	0.052888163	0.392586515	0.081450659	0.453935156	0.061959359	0.246916012	0.118992553	0.156851772	0.282521715	0.195383516	0.082620068	0.696411995	0.23122222	0.259456954	0.376448176	0.148139149	0.320993853	0.130213873	0	0.208839893	0.269927185	0.127084532	0.268384325	0.381512625	0.036854754	0.265536966	0.403488277	0.499510333	0.190854904	0.427363673	0.141277233	0.225920827
ENSG00000223576	RP11-61K9.2	0	0	0.07750632	0.148531578	0.123052044	0	0.150652253	0.118078241	0.218902765	0.08658797	0.198092629	0	0.107230147	0.215977557	0	0.26539101	0.07689809	0.12659008	0.22690289	0.051224967	0.045681487	0.278429761	0.211105315	0.078790788	0.326234057	0.191262077	0.230001156	0.043099142	0.071727214	0.089765005	0.133750729	0	0.278735465	0.127406857	0	0.218006633	0.304080936	0.03844063	0.084004358	0.122694953	0	0.117238294	0.302639223	0.077444748	0.072922632	0.055036833	0	0
ENSG00000223581	LINC02665	0	0	0	0	0	0	0	0	0	0	0.05307005	0	0	0	0	0	0	0	0	0	0	0	0	0	0	0	0	0.043878046	0	0	0	0	0	0	0	0	0	0	0	0	0	0	0	0	0	0	0	0
ENSG00000223586	LINC01312	0	0.01755671	0	0	0	0	0	0.03950684	0	0	0	0	0	0	0	0	0	0	0.019858935	0	0	0	0	0	0	0	0	0	0	0	0	0	0	0	0	0	0	0	0.014009908	0	0.017707254	0	0	0.012891324	0	0	0	0
ENSG00000223587	LINC01986	0	0	0	0	0	0	0	0	0.035146019	0	0	0	0	0	0	0	0.05824728	0	0	0	0	0	0	0	0	0	0	0	0	0	0	0	0	0	0.11207157	0	0	0	0	0	0	0	0	0	0	0	0	0
ENSG00000223597	LINC02142	0	0	0	0	0	0	0	0	0	0	0	0	0	0	0	0	0	0	0	0	0	0.033371355	0	0	0	0	0	0	0	0	0	0	0	0	0	0	0.072565904	0	0	0	0	0	0	0	0	0	0	0
ENSG00000223598	RP1-292B18.4	0	0.108777283	0	0.040152554	0	0	0.040747851	0	0	0	0	0	0	0	0.066627423	0	0.079967463	0.034030201	0	0.026890253	0.023958354	0	0	0	0	0	0.063477965	0.044840366	0	0	0	0.07727093	0.022684978	0	0	0	0	0.020136722	0.108384075	0	0.083032508	0	0.21658973	0	0	0	0.028044906	0.030778275
ENSG00000223608	DSCR4-IT1	0	0	0	0	0	0	0	0	0	0	0	0	0	0	0	0	0	0	0.342020722	0	0	0	0	0	0	0	0	0	0	0	0	0	0	0	0.224790015	0	0	0	0	0	0	0	0	0	0	0	0	0
ENSG00000223617	LINC00370	0	0.100006701	0	0	0	0	0	0	0	0	0	0	0	0	0	0	0	0	0	0	0	0	0	0	0	0	0	0	0	0	0	0	0	0	0	0	0	0	0	0	0.034402477	0	0	0	0	0	0	0
ENSG00000223623	RP3-425P12.1	0	0	0	0	0	0	0	0	0	0	0	0	0	0	0	0	0	0	0	0	0	0	0	0	0	0	0	0	0	0	0	0	0	0	0	0	0	0.039675131	0	0	0	0	0	0	0	0.111436466	0	0
ENSG00000223626	LINC01044	0	0	0	0	0	0	0	0	0	0	0	0	0.037131575	0	0	0	0	0.04402876	0	0	0	0.029348906	0	0	0	0	0	0	0	0.030960456	0	0	0	0	0.051400836	0.03146295	0	0	0	0	0	0	0.018075049	0	0	0.037422808	0	0
ENSG00000223631	LINC01120	0	0.012888873	0	0.009301279	0.015242353	0	0.091736892	0	0	0	0.012609638	0	0	0	0	0	0	0.015697642	0.029018264	0	0	0.061475388	0	0	0	0	0.014796401	0	0	0	0	0	0	0	0	0	0	0.018470252	0	0.015196456	0	0	0	0.037472692	0	0	0	0
ENSG00000223634	AC012506.3	0	0	0	0	0	0	0	0	0.038854416	0	0	0	0	0	0.035925438	0	0	0	0	0	0	0	0	0	0	0	0	0	0	0	0	0	0	0	0.063100915	0	0.188539453	0	0	0	0	0	0	0	0	0.045991607	0	0
ENSG00000223635	RP4-613A2.1	0	0.040202231	0.058613627	0.029088193	0	0.049350126	0	0.089599034	0.135502296	0	0	0	0	0.02888098	0	0	0.16786015	0	0.253304423	0.038652655	0.034453514	0.032589693	0.066746946	0.059591432	0	0	0	0.125820616	0.054216839	0.034377085	0	0	0.032628602	0	0.264963725	0.034934363	0	0.085234183	0.09432339	0	0.040544245	0.045163243	0	0.05856676	0	0	0.040305366	0.044215502
ENSG00000223641	TTTY17C	0	0	0	0	0	0	0	0	0	0	0	0	0	0	0	0	0	0	0	0	0	0	0	0	0	0	0	0	0	0	0	0	0	0	0	0	0	0	0	0	0	0	0	0	0	0	0	0
ENSG00000223642	AC008277.1	0.043790698	0	0	0	0.037235422	0	0	0	0.067795811	0.025970001	0.075908611	0.01350793	0	0.04490406	0	0.017011472	0	0	0.008991393	0.015231798	0.040318456	0.0255394	0.013289859	0	0	0.156368811	0.018190258	0	0	0.013534758	0	0.022218626	0.012841632	0.038594002	0	0.040880006	0	0.022700176	0	0.05533402	0.047429072	0.052818171	0.607202237	0.023176021	0.043272919	0.016380493	0.015888598	0
ENSG00000223643	RP11-108M9.1	0	0	0	0	0	0	0	0	0	0	0	0	0	0	0	0	0	0	0	0	0	0	0	0	0	0	0	0.045684099	0	0	0	0	0	0	0	0	0	0	0	0	0	0	0	0	0	0	0	0
ENSG00000223646	AC002463.3	0	0	0	0	0	0	0	0	0	0	0	0	0	0.028736559	0	0	0	0	0	0	0.017242602	0	0	0	0	0	0	0	0	0	0	0	0	0	0.566971272	0	0	0	0	0	0	0	0	0.014791391	0	0.041335547	0	0
ENSG00000223647	LINC01946	0	0	0	0	0	0	0	0	0	0	0.108581632	0	0	0.04066699	0	0	0	0	0	0.054351916	0	0	0	0	0	0	0.064740246	0	0.076073071	0	0	0	0.045919807	0.134971965	0	0.049148937	0	0.080474268	0	0.06645996	0	0	0.087900955	0	0.077338995	0	0	0
ENSG00000223649	RP11-359E8.3	0	0	0	0	0	0	0	0	0	0	0	0	0	0	0	0	0	0	0	0	0	0	0	0	0	0	0	0	0	0	0	0	0	0	0	0	0	0	0	0	0	0	0	0	0	0	0	0
ENSG00000223652	AC106786.1	0.791562781	0.297745341	0.444004462	0.05019198	0.919462507	0.111900769	0.564752358	1.067088783	0.556528422	1.016616853	0.550393319	0.240347947	0.572408903	0.835900864	0.092042872	0.882809392	0.415368834	0.621930358	0.222573708	1.372436488	0.097635651	0.468728085	0.799739311	0.068833483	1.073477267	0.862061529	0.869933694	0.276440684	0.12267938	0.078458181	0.508788604	1.371514361	0.074524784	1.14123806	0.598342611	0.453374413	0.567047188	0.31827717	0.435446802	0.300812471	0.069760923	0.33107858	0.335740588	2.076122515	1.511252826	0.383696353	0.798010068	0.65722349
ENSG00000223653	RP11-131L23.1	0.127092865	0.121695681	0.104786606	0.138080219	0.120096375	0.206074519	0.201937615	0.07024083	0.080669583	0.297682457	0.090275343	0.129214053	0.094511785	0.01506438	0.090750001	0.230544085	0.118231727	0.135345715	0.103967974	0.059753181	0.035753739	0.050437862	0.077662559	0.015705167	0.27533721	0.151301241	0.071148658	0.090913578	0.149696275	0.017947496	0.130549522	0.072488352	0.452168855	0.088158029	0.12986192	0.071616336	0.091340379	0.123682715	0.181988898	0.049098022	0.112866315	0.168393036	0.600738154	0.023085145	0.241194762	0.222574233	0.082468135	0.079354286
ENSG00000223660	AC012314.20	0	0	0	0.082316547	0.132800286	0	0	0.065131723	0	0	0	0.049199998	0.059048348	0	0	0	0	0	0	0.055392337	0	0.046745888	0	0	0.095849486	0	0.065975018	0.046616069	0.412735775	0	0	0	0.046801425	0.137483936	0	0.098501951	0	0	0.04609144	0	0	0.064659982	0.214275643	0	0	0.171630687	0	0.063311999
ENSG00000223662	SAMSN1-AS1	0	0	0	0	0	0.034896553	0.081585747	0.063614654	0.02477509	0	0.027789427	0	0	0.020379958	0	0	0	0	0.016144377	0.054097889	0.048248678	0.089900336	0	0	0	0.026775771	0	0.022941296	0.112140253	0	0	0	0	0.034780731	0	0.024666741	0	0.040606605	0	0	0.056730607	0.031922371	0	0.06174043	0.113983069	0.113987575	0	0
ENSG00000223665	CTB-111F10.1	0	0.044264788	0	0	0	0	0	0.050083162	0	0	0	0	0	0	0	0	0	0	0.074378282	0.04256092	0	0	0	0	0	0	0.147147141	0	0	0	0	0.061818003	0	0	0	0	0.039511277	0.063139241	0	0	0	0	0.15502154	0	0	0	0	0
ENSG00000223669	RP11-93B14.4	0	0	0.733967862	0.155770992	0	0.039601008	0	0	0	0	0	0	0	0	0.149407533	0	0	0	0.372059835	0.061336416	0	0	0	0	0	0	0	0	0	0	0	0	0.026152879	0	0	0.028005451	0	0	0	0	0	0	0.074918509	0.448336772	0	0.128889613	0.267736571	0
ENSG00000223675	RP11-86H7.6	0	0	0	0.007976802	0	0.013602416	0	0	0.019208994	0.01813619	0	0.009420994	0	0	0	0.03531762	0.016063655	0	0.006268003	0	0	0.008944897	0	0	0	0.010419063	0	0	0	0	0	0	0	0.013556937	0	0.009594103	0.009856037	0	0	0.013036305	0	0.01243527	0	0.008112826	0	0	0.011084135	0
ENSG00000223685	LINC00571	0.186327884	0.225773926	0.950216083	0.303369159	0.876110951	0.430491568	0.058401846	0.501955314	0.069284182	0.245768844	0.44260507	0.589734453	0.761294446	0.628065914	0.016297006	0.330809545	0.058102504	0.664617027	0.183757552	0.450243267	0.100903807	0.283161471	0.960695178	0.116723873	0.192632749	0.230102899	0.275986554	0.348406371	0.722876971	0.051220674	0.306827593	0.110155752	0.08016228	0	0.19030485	0.371697026	0.500951162	0.360390041	0.168338768	0.485208519	0.890897736	0.398055251	0.556570684	0.561741231	0.159307145	0.196537001	0.172978764	0.284125763
ENSG00000223692	DIP2A-IT1	0	0.05522307	0	0	0.065134378	0.41830891	0	0.122310357	0.094897195	0	0.204995509	0	0.111088239	0	0.129876421	0.116104805	0.079694803	0.067045776	0.151117606	0.104324614	0.093217437	0.130459479	0.046411533	0.158933811	0.091944142	0.19794289	0.063260302	0	0	0.047256877	0	0	0.130610081	0.06748734	0	0.048019496	0.096995508	0.534262946	0.087051809	0	0.161009425	0	1.006520615	0.118776593	0	0.057054123	0.160098922	0
ENSG00000223695	RP4-633O19__A.1	0.349484944	0.443824945	0.194276234	0.160931785	0.158687231	0	0.067519441	0.052590432	0.040582253	0	0.173938142	0.323081387	0.181860808	0.357477397	0.730126125	0.189869375	0	0.163193253	0.705034362	0.17103678	0.224094919	0.509545359	0.380509954	0.75202546	0.287944955	0.127715562	0.293609839	0.074232422	0.180316621	0.039762375	0.465263477	0.243728441	0.277456937	0.056847178	0	0.155246709	0.121072867	0.601401832	0.421457979	0.345370939	0.515379864	0.372733712	0.335050947	0.19412792	0.12468802	0.225604212	1.147145924	0.324761103
ENSG00000223697	AF230666.2	0.572435697	0.16848014	0.220630572	0.165749883	0.294645187	0.09671963	0.157484852	0.283382543	0.339019859	0.175856151	0.313079631	0.14469898	0.157694611	0.376460832	0.113113055	0.326487937	0.198519369	0.302626952	0.793287104	0.320647934	0.429471322	0.448043269	0.33821331	0.181987148	0.227649414	0.455620735	0.525908453	0.251760878	0.146432628	0.556691475	0.158770044	0.211927671	0.184896832	0.255195826	0.784997477	0.455411142	0.733207189	0.265573791	0.238180429	0.484027198	0.268376315	0.172139209	0.678950582	0.178984019	0.440430698	0.493107368	0.444982712	0.136482921
ENSG00000223704	LINC01422	0.043826386	0.023726046	0.034682164	0.002870814	0.218527112	0.131315339	0.011620598	0.117158638	0.132652991	0.070378895	0.023213907	0.06960232	0.106391949	0.069617821	0.019123392	0.083186546	0.028728334	0.17810436	0.017941837	0.052664996	0	0.12053831	0.049258085	0.029447549	0.134714007	0.108515248	0.139588388	0.003210841	0.037335456	0.00678885	0.060496104	0.237107781	0.006440416	0.094691394	0.09361069	0.106624978	0.021161967	0.022718811	0.01580145	0.108710459	0.01599672	0.026672635	0.11383086	0.043189234	0.048631435	0.048633401	0.019849854	0.097618794
ENSG00000223711	AC091633.3	0.093754923	0.194571609	0.098447922	0.366331733	0.130848973	0.135902726	0.248276426	0.076647751	0.020024454	0.212001498	0.190605444	0.285236492	0.1140637	0.09609701	0.036777295	0.096142345	0.482291803	0.185111359	0.437374448	0.206843517	0.058196745	0.072972911	0.093840926	0.131938281	0.038514097	0.221907112	0.175050992	0.499664621	0.309353858	0.019617078	0.22123355	0.154077574	0.142595563	0.135466984	0.214421864	0.222780115	0.118728248	0.127154644	0.313749749	0.105303097	0.13367747	0.304156173	0.086388546	0.175513466	0.26184911	0.158461858	0.153923384	0.098521288
ENSG00000223714	LINC02601	0.504411509	0.137507062	0.304257844	0.061079952	0.221200866	0.198845897	0.041613699	0.063987256	0.049421117	0.178318341	0.257799183	0.26832288	0.08616111	0.099710933	0.090012467	0.202068649	1.225968863	0.134262271	0.094808938	0.106853511	0.20658909	0.023142369	0.202660717	0.308921666	0.139064313	0.026934617	0.096163825	0.175043237	0.148503756	0.024415995	0.239751779	0.507463533	0.023170089	0.167018936	0.598075969	0.096790496	0	0.060843878	0.110633138	0.033652432	0	0.1538539	0.13104111	0.082222873	0.869510043	0.220844111	0.084278893	0.234161865
ENSG00000223715	LINC01208	0.123813798	0.111419489	0	1.608142432	0.251032201	0	0.219675726	0.678784024	0.223893619	0	0	0.038931313	0.069579711	0.016483029	0.107733153	0.229519361	0	5.013597192	0.125508081	0	0.286585674	0.176105442	0.019281257	0	0.112692721	0.125363151	0.026370773	0.12515429	0	0	0	0	0.018632258	0.028156928	0.297640782	0.03963928	0	0.016536648	0	0.130590205	0.439704678	0.025838061	0.671391012	0.033572782	0.827566608	0.04712282	0.254834419	0.741629032
ENSG00000223716	RP11-113O24.3	0	0.059155565	0	0	0	0	0	0	0	0	0	0	0	0	0	0	0	0	0.033780458	0	0	0	0	0	0	0	0	0	0	0	0	0.082447214	0	0	0	0	0	0	0	0	0	0	0	0	0	0	0	0.065018688
ENSG00000223720	RP5-1024N4.2	0	0	0	0	0	0	0	0	0	0	0	0	0	0	0	0	0	0	0	0	0	0	0	0	0	0	0	0	0	0	0	0	0	0	0	0.075395889	0	0	0	0	0	0	0	0	0	0	0	0
ENSG00000223725	AC007879.5	0.025943924	0.176406797	0	0.040013766	0.263183054	0.153312548	0.155990149	0	0.048228722	0.030533015	0.018240424	0.047164288	0.07500097	0.065621211	0.044603936	0.078431943	0.079694803	0.067045776	0.216564188	0.087452685	0.152175942	0.102470899	0.372102548	0.158933811	0.121334584	0.034934446	0.182021998	0.102191707	0	0.093014779	0	0.051792119	0.015110019	0	0.152318758	0.063677264	0.06538275	0.200881832	0.208508927	0.064941582	0.558048761	0.061998221	0.250254755	0.216724965	0	0.019269833	0.176838689	0.156526039
ENSG00000223726	CTA-929C8.7	0.057013025	0.081049186	0	0	0	0	0	0	0	0	0	0	0.122878711	0	0.033160364	0	0	0.049943491	0	0	0	0	0	0	0.134162904	0	0	0	0	0	0	0.057414201	0	0.050274374	0	0	0	0	0	0	0	0	0	0	0	0	0	0
ENSG00000223727	AC026188.1	0.024924314	0	0	0.025745864	0.021172519	0.086143601	0	0.060026123	0.031063017	0.029334877	0.017521729	0	0	0.01283774	0	0.038193884	0	0.126136773	0.020257173	0	0.015331197	0.043060073	0	0.026645475	0	0	0.020554297	0	0.024217321	0	0.068174858	0.025101661	0	0.147064141	0.050531908	0	0	0	0	0	0	0.020138264	0.151332973	0	0	0.036787173	0	0.07728206
ENSG00000223729	LINC02247	0.087756061	0.032068466	0	0.023184974	0.3997032	0.11508536	0	0	0	1.197694716	0.031378202	0	0	0	0.608378403	0	2.241727323	0.468456164	2.381593058	0	0	0.025982254	0	0	0	0	0.3014546	0	0	0	0.195505325	0.044859983	0.026013345	0.039260161	0	0	1.434325842	0.154395746	0.050784937	0	0	0	0.015994468	0	0.667802038	0	0	0.780652763
ENSG00000223732	RP11-321C24.1	0.10294701	0	0	0	0.087801435	0	0.301847519	0	0	0	0	0.063714674	0	0	0	0	0	0	0.042656576	0	0.063979535	0	0	0	0	0	0	0	0	0	0	0	0	0	0	0	0	0.053892067	0	0	0	0	0.037446331	0	0	0	0.074718088	0
ENSG00000223734	LAPTM4A-DT	0.112797267	0.041447157	0	0.171259373	0	0	0.060248583	0	0	0.193822994	0.040557841	0.035374107	0.123906191	0.087553899	0.189950482	0.04446237	0	0	0.046831735	0.116393181	0.035522606	0.129951453	0.068794491	0.176943033	0	0	0	0.033507883	0	0	0.202317687	0.113575821	0.066516811	0.099689129	0.543462038	0.071159013	0.03699236	0.029875359	0.158524594	0.048782071	0.04179961	0.046559331	0.239829915	0.03050003	0	0	0.04155344	0
ENSG00000223742	RP11-149B9.2	0	0	0	0	0	0	0	0	0	0	0	0	0	0	0	0	0	0	0	0	0	0	0	0	0	0	0	0	0	0	0	0	0	0	0.211142513	0	0	0	0	0	0.031791993	0	0	0	0	0	0	0
ENSG00000223745	CCDC18-AS1	1.164386709	1.202612302	0.484787053	1.371269847	2.255439355	2.082611452	1.134043809	1.185150025	1.561554056	2.061201929	1.369532526	1.298178744	1.3624325	2.092034225	0.434030678	1.886745202	2.094528968	1.814908645	1.272701234	1.775814516	0.826178248	1.613287074	1.505373639	0.554509956	1.827057397	1.74167344	2.675240733	0.808291507	1.307672088	1.603969313	2.375889642	1.642951059	0.537980037	2.089105517	0.606728302	1.856418724	1.299534333	1.565103745	0.875247494	1.628389236	1.007273624	1.213758531	1.4538507	1.207714112	1.799840853	1.258502443	0.854520011	2.036123126
ENSG00000223749	MIR503HG	0.687901649	0.309015753	0.25078206	0.867847192	2.474742289	0.451739299	1.371452074	0.51478298	1.047200758	1.931737104	0.44385384	0.059883723	0.901251039	0.296188655	0.301309755	0.576900265	1.406775701	0.758387167	0.883622147	0.873460284	0.44097306	0.330550559	0.552846334	1.42134658	0.956014769	1.466228552	3.363890225	0.338898337	1.958430553	0.11760546	1.717056876	0.92221034	0.11178422	0.803327173	1.741237125	0.464496004	0.909229136	0.089912345	0.673479422	0.397348095	0.357357001	0.237810227	0.250639901	0.814581701	3.397013475	0.79976691	1.40948774	0.38617121
ENSG00000223751	AC116609.2	0.431244255	0	1.190634488	0	0.102848653	0	0	0.235056889	0.838891997	0.141000046	0	0.180056387	1.040234937	0.759111351	0.104819681	0	0.064104144	1.398561713	0.145367268	1.500690406	0.075049578	0.436514908	0.210297518	1.233247645	1.074184726	0.371975004	0.839078382	0.202888179	0.172374085	0.310047067	0	0.337051628	0.854864772	0.54571579	0	0.435079094	0	0.182006542	1.100594816	0.330946653	0	0.275926114	0	0.214355586	0.426763364	0.045822377	0.170166073	0
ENSG00000223754	AC008073.9	0	0.086120393	0.124671804	0.062584389	0.149525693	0	0	0.09725809	0	0	0	0.07366656	0	0.031406399	0	0	0	0	0.049375336	0.042020165	0.037459915	0	0	0	0.072954724	0.041213529	0.14534262	0	0	0	0	0.061037707	0.035477711	0.105001045	0.43411711	0	0	0.092531958	0	0	0	0	0.203402406	0.032166464	0	0.045157733	0.086337854	0
ENSG00000223761	RP11-57C13.4	0	0	0	0	0	0	0	0	0	0	0	0	0	0	0	0	0	0	0.078973718	0	0	0	0	0	0	0	0	0	0	0	0	0	0	0	0	0	0	0	0	0	0	0	0	0.101480034	0	0	0	0
ENSG00000223764	LINC02593	0.292146039	0.316560828	1.518566584	0.436893018	1.228044388	0.290303661	0.970342559	1.10378135	2.633160155	3.805761956	0.06112942	0.962664534	1.079898836	0.219162586	0.1421881	2.048199301	3.565913681	0.393778059	0.613970194	1.945786163	0.258328467	0.25322436	2.052300697	0.303461125	1.996926029	0.32644777	0.473144203	1.498612398	1.905852083	0.12332812	0.757710862	0.451399486	0.077722533	0.346548846	1.099047396	0.068799185	0.020537813	0.088857585	0.550735379	0.16176519	0.14995927	0.166347455	0.245873534	2.463195637	3.09518164	0.206464079	0.390139605	1.516314597
ENSG00000223765	LINC01626	0	0	0	0	0	0	0	0	0	0	0	0	0	0	0	0	0	0	0	0	0	0	0	0	0	0	0	0	0	0	0	0	0	0	0	0	0	0	0	0	0	0	0	0	0	0	0	0
ENSG00000223768	LINC00205	1.515626003	2.856619063	1.519754035	2.174179888	1.876359022	2.258511749	1.889602369	2.520271271	0.843945128	2.056254814	1.525654183	2.182035695	1.496978074	1.614417438	2.482649361	1.632995868	2.16271541	2.169340742	1.959084707	1.780026165	2.147223816	1.735373131	2.189359653	1.065536901	2.906805111	2.131726825	2.070307788	2.590641065	2.88325151	1.319539609	2.498531855	2.692848888	1.979930947	1.880427879	2.253660501	2.253922625	1.689478203	3.005997284	2.107959561	1.604090571	1.641171422	1.990015471	3.203596355	2.430794059	3.046999401	3.410311571	2.475639965	1.927248687
ENSG00000223770	CACNA2D1-AS1	0	0	0	0	0.021354859	0	0.013237247	0	0	0.04415572	0.069428321	0	0	0.006488838	0	0	0	0.064993214	0.025494712	0.008707163	0	0	0	0.154214349	0.030333804	0.008538118	0	0	0	0	0	0	0.007338234	0	0	0.007861682	0	0	0	0.01068462	0	0	0.059653013	0	0.024839547	0	0	0
ENSG00000223774	RP11-307B6.3	0.230957838	0	0.101706197	0.050853468	0.122172862	0.243545843	0	0.040145564	0.452723597	0.11351374	0	0.117414128	0.14026953	0.025467847	0	0	0.283755165	0.447957546	0.309744898	0.099968393	0.060150544	0.111686519	0.346071025	0	0.2748537	0.189926689	0.192770698	0	0.80078622	0	0.744100326	0.794446629	0.028776979	0.279563972	0.278678558	0.175719881	0	0.025550435	0.212496193	0.121818216	0	0.189088085	0.150797604	0.02608549	0.388194217	0.107275066	0.169627737	0.21967424
ENSG00000223776	LGALS8-AS1	1.276916366	0.048775563	0.471801862	0.515606321	0.506454124	0.734152568	0.522110319	0.852559468	0.410927678	0.053388581	0.430389034	0.592279384	0.190396364	0.528979134	0.151451767	0.345734591	0.601403731	0.257773262	0.224884023	0.287223276	0.108930308	0.245305596	0.716727492	0.048530744	0.471564962	0.307544978	0.635083279	0.077853073	0.724574675	0.718597265	0.811364247	0.599686216	0.065423285	0.259363705	0.113403093	0.562882099	0.46250509	0.167913391	0.101761576	0.779752163	0.096756579	0.431110882	0.079194785	0.27508795	0.396140592	0.03379254	0.171735103	0.381812875
ENSG00000223783	LINC01983	0.199428984	0	0.419892358	0.123469475	0.029927511	0.431832926	0.036908174	0.189728696	0.043846101	0	0	0.477324229	0.101190148	1.586057919	0	0.080050083	0.762126004	0.030816785	0.042745719	0.545463352	0	0.020510664	0.952199933	0	0	0.047361756	0	0.020453186	0	0.836637983	0	0.035461524	0	0	0.66103343	0.043655602	0.378352646	0.018226958	0.020220936	0	0	0	0	0	0	0	0.050344234	0.49529283
ENSG00000223784	LINP1	0	0.218977593	0	0	0.060891677	0	1.741999887	0.029485043	0	0.083927741	0	0	0	0.018679693	4.828867593	0.027943107	0.037745164	0	5.24191739	0	0.022299088	0	0	0.700536222	0.043644077	0.048682212	0.438996675	0.73181678	0	0	0	0	0.372778385	0	2.753403888	0	0.068585814	0	0.506839717	0	0.431905655	0.029268866	0	0.163702108	0.035768712	0.026910425	0.076939772	0
ENSG00000223786	RP11-554D15.1	0.143366958	0	0	0	0	0	0.369837232	0.040263921	0	0.113840049	0	0.08920209	0.07204834	0.075311956	0	0	0.195775271	0	0	0.417741004	0	0.028827692	0.02986381	0.052768984	0	0.066319495	0	0	0	0.030410924	0	0	0	0	0	0.148299752	0.031741975	0	0.028421633	0	0	0.039969804	0.17649984	0.02616277	0	0	0	0
ENSG00000223791	UBE2E1-AS1	0	0.17478382	0.044741132	0	0.105971328	0	0.210441859	0.196632804	0	0.098421673	0.088136652	0	0	0	0.024708361	0.065025397	0.044386076	0.037268721	0.051650801	0.029456209	0	0.024823384	0.075814879	0	0	0	0.035144018	0.049090272	0.041370082	0	0.077842608	0	0	0.144545961	0.043525899	0.176747314	0.106369777	0.281843824	0.072208435	0	0.03090255	0.100936604	0.039170989	0.044705186	0.122690658	0	0.030719874	0.033710924
ENSG00000223795	RP11-473E2.2	0	0	0	0	0.062017479	0	0.076287915	0	0	0	0	0	0.053896381	0	0.042455065	0	0	0	0.029991509	0.050553795	0	0.04265149	0.044176903	0.28869651	0	0	0.060231224	0	0	0	0	0	0.042702234	0	1.311935348	0	0	0	0	0	0	0	0.026314132	0.113191552	0.071974183	0.05431665	0.200171134	0
ENSG00000223797	ENTPD3-AS1	1.296131168	0.629560343	0.394504747	0.921690385	0.981573753	1.357702716	0.835109674	1.236109795	0.623413754	0.753919725	1.290165914	1.070398331	1.041690589	1.009355542	0.618775016	0.788115055	2.213118065	0.586831372	1.010915304	0.58884583	0.333989379	0.5283958	1.165329681	0.589784119	0.869899391	0.692835011	0.759811859	0.306207643	0.843926385	1.207376233	1.029629496	1.010359057	0.219537049	0.788135911	1.072147847	1.149347256	0.616140796	1.555581722	0.647445957	0.944919264	0.675656851	0.974352168	0.547555828	0.447685895	1.417622207	0.842374581	0.521473369	1.172995869
ENSG00000223799	IL10RB-DT	0.248816978	1.019284027	0.481257262	0.3510978	0.330303849	0.221756823	0.640942567	0.519449445	0.319796926	0.427766143	0.160044705	0.349939748	0.412064943	0.342764847	0.202635715	0.321389437	0.310369674	0.47813139	0.527312182	0.510933145	0.336685533	0.667071814	0.531973092	0.441438652	0.503004465	0.451285508	0.633281412	0.46542073	0.522863074	0.181839475	0.378578211	0.325130623	0.233839292	0.320070997	0.607943068	0.610349031	0.180903943	0.548719485	0.551862948	0.369470458	0.702667978	0.63851597	0.431677004	0.786875471	0.34326897	0.815101247	2.194478412	0.498532719
ENSG00000223800	RP11-598C10.2	0	0	0	0	0	0	0	0	0	0	0	0	0	0	0	0	0	0	0	0	0	0	0	0	0	0	0	0	0	0	0	0	0	0	0	0	0	0	0	0	0	0	0	0	0	0	0	0
ENSG00000223806	LINC00114	0	0	0.017817498	0	0	0	0	0	0	0	0	0	0.012477377	0	0.009798627	0	0	0	0.013765196	0	0	0	0	0.018119017	0	0	0.013967559	0	0	0	0	0	0	0.014917956	0	0	0	0.00874477	0	0	0	0	0	0	0	0	0	0
ENSG00000223808	RP11-428L9.2	0.600484441	0	1.333585386	5.56209675	4.275351644	1.205556063	0.10055859	5.94760556	1.804469946	3.817952005	6.829322416	8.262987039	5.640462162	3.657059581	0.028358534	1.770048351	0.050892407	3.371952712	0.170776722	3.894065643	0	0.137138279	3.770742003	0.15113251	1.296357357	2.334654955	0.040314448	0	0.738648927	1.479932141	1.338580464	5.324239473	0	0.084815707	0	6.132453149	5.571664596	0	0.028089028	5.759704744	0	0.58466068	0.054902105	0.723355824	3.6351353	0	0	0.600467456
ENSG00000223809	RP11-85L21.6	0	0	0	0	0	0	0	0	0	0	0	0	0	0	0	0	0	0	0	0	0	0	0	0	0	0	0	0	0	0	0	0	0	0	0	0	0	0	0	0	0	0	0	0	0	0	0	0
ENSG00000223811	RP11-437J19.1	0.064820233	0.092044333	0	0	0	0	0	0	0	0	0.045754666	0	0	0	0	0.050150861	0.067562762	0	0.052817851	0.130876915	0	0.074866411	0.077513421	0.069231163	0	0	0	0	0	0	0	0	0	0	0	0	0	0.033719343	0.037386322	0	0.047152963	0	0	0	0	0	0	0.051412049
ENSG00000223812	RP11-197K6.1	0	0.023683288	0	0.017108855	0.055444879	0	0.661045826	0.104417721	0	0.038743848	0	0	0.139938307	0.016986476	0	0	0.067889807	0.028821016	0	0.022765406	0	0	0.039469226	2.46471868	0.078373517	0.044310838	0.080031312	0	0.093954893	0	0	0	0	0	0.359978818	0	0.102655563	0	0	0.027904866	0	0	0.055249099	0.460627387	0.064369729	0	0.070092009	0
ENSG00000223813	AC007255.8	1.146321995	0.033081218	0.545452663	1.518056823	1.160519246	1.638643916	0.641534362	2.082210726	0.909999623	0.405151435	1.023192265	1.773970494	1.098918956	1.101137683	0.065798209	1.429635268	0.325626592	0.929696364	0.12684306	1.117809687	0.042305102	1.015817911	1.68067695	0.049094037	1.220330981	0.872229599	1.162865662	0.141238493	0.836612365	0.330354488	1.231340348	1.981696473	0.013480722	0.834200844	0.200298827	1.977222952	0.630175892	0.011962116	0.039460796	1.710035985	0.016778117	0.642657566	0.064906723	1.196790055	0.79521849	0.067582191	0.081528508	1.104055543
ENSG00000223814	RP11-543D5.2	0	0	0	0	0	0	0	0	0	0	0	0	0	0	0	0	0	0	0	0	0	0	0	0	0	0	0	0	0	0	0	0	0	0	0	0	0	0	0	0	0	0	0	0	0	0	0	0
ENSG00000223815	DIAPH3-AS2	0	0	0	0	0	0	0	0	0	0	0	0	0	0	0	0	0	0	0	0	0	0	0	0	0	0	0	0	0	0.05496369	0	0	0	0	0	0	0	0	0	0	0	0	0.550992679	0	0	0	0	0
ENSG00000223817	CDH23-AS1	0	0	0	0	0	0	0	0	0	0	0	0	0	0	0	0	0	0	0	0	0	0	0	0	0	0	0	0	0	0	0	0	0	0	0	0	0	0	0	0	0	0	0	0	0	0	0	0
ENSG00000223823	LINC01342	0.229692576	0.245569362	0.478504077	0.142769884	0.410812496	0.651938837	0.104899102	0.316656178	0.063373872	0.246692673	0.16480587	0.233392924	0.10301376	0.160955989	0.011918939	0.193981698	0.5947095	0.218322676	0.189085426	0.014221333	0.050005045	0.047313636	0	0	0.165686231	0.232464195	0.22131341	0.011941015	0.371151419	0.012636381	0.538648824	1.266082258	0.023879329	0.410301166	0.062300348	0.487873171	0.039222543	0.021197892	0.091841338	0.674508097	0	0.112643531	0.018944525	0	0.376733691	0.015294228	0.331583058	0.064076523
ENSG00000223826	LINC01870	0	0	0	0	0	0	0.087674554	0	0	0	0	0	0	0	0	0	0	0	0	0	0	0	0	0	0	0	0	0	0	0	0	0	0	0	0	0	0	0	0	0	0	0	0.030320196	0	0	0	0	0
ENSG00000223829	AC004870.4	0	0.046277096	0	0	0	0	0.667429057	0	0	0.050657941	0	0	0	0	0	0	0.022638027	0.110334228	0	0	0	0	0	0	0.026197351	0.014695017	0	0	0	0.013315622	0.020101717	0	0	0.019112162	0	0	0	0	0	0	0.031280447	0	0.525174931	0.022802016	0	0.047816417	0	0
ENSG00000223831	RP1-56J10.8	0	0	0	0	0.110205216	0	0	0	0	0	0	0.080141531	0.095980636	0	0	0	0.13438209	0.113388216	0.339981117	0	0	0	0	2.908035638	0	0	0	0.075974863	0	0	0	0	0	0	0	0.081578017	0.083749193	0	0	0.109884002	0	0.10497657	0.074136433	0.135318651	0.127563508	0.187357871	0	0
ENSG00000223834	RP11-472N13.2	0	0	0.081623022	0	0.248293193	0	0	0.124258884	0	0.09117198	0	0	0.112864895	0.11790325	0	0.173507649	0	0	0.742948555	0.297148818	0	0.132531964	0.09284788	0.082973773	0	0.052939879	0.296131725	0.089447851	0.215712077	0.183210852	0.140712466	0.223073615	0	0.134053497	0.294443124	0.141723572	0.23480806	0.155637332	0.044905698	0.065997042	0.163540339	0.342377784	0.028109196	0.041355389	0.149721831	0.167396542	0.21298872	0.06169263
ENSG00000223837	XXbac-BPG181M17.4	0.096169946	0.069577916	0.592167992	0.099260672	0.610052901	0.739250549	0	0.078634032	0.379981718	0	0.42044616	0	0.591467537	0.277551177	0	0	0.100193523	0.311436919	0.078518907	0.413980343	0.117055718	0.163296329	0.058521995	0.102639496	0	0.12843861	0.648554855	0.4420294	0.18131925	0.116803298	0.252670792	0.63729797	0.263009526	0.165151293	0	0.228266368	0	0.050288007	0	0.369061278	0.201016115	0	0.302261672	0.36711308	0	0.071873203	0.199894621	0.218166298
ENSG00000223838	AC007091.1	0	0	0	0	0	0	0	0	0	0.196064308	0.157633891	0	0	0	0	0	0	0	0	0	0	0	0	0	0	0	0	0	0	0	0	0.058607066	0	0	0.1166366	0.036458063	0.1095368	0	0	0	0	0	0	0	0	0	0	0
ENSG00000223842	RP11-135J2.3	0.29585225	0	0.12042268	0.146524621	0.074043205	0.026112605	0.030973665	0.138672395	0.207966647	0.101881749	0.061467639	0.05366071	0.043239115	0.045218146	0	0.110546045	0	0.100743184	0.223916364	0.079987883	0.188450808	0.06759127	0.069987249	0	0.070425303	0.020021758	0.140422651	0.01714876	0.164270931	0.203994281	0.054230018	0.143003661	0.034232234	0.051590164	0	0.0546315	0.074324682	0.200465423	0.098857235	0.275022615	0.083844418	0.047372886	0.375869037	0.12032841	0.085873851	0.064882428	0.042280801	0.046379518
ENSG00000223843	EFCAB6-AS1	0.049754582	0	0	0.038705632	0.073263995	0.138371516	0.013212441	0.020423999	0.061879072	0.014841393	0.069300709	0.022993393	0.081398195	0.038430816	0.014526515	0.047903632	0.126340133	0.04357154	0	0.076394618	0	0.014594379	0.007580616	0	0.145406101	0.033790427	0.12948274	0	0.03641732	0.02303891	0.101752546	0.062364697	0.007324455	0.033020012	0.087876199	0.076612329	0	0	0.014387807	0.01066458	0	0.059986173	0.022322661	0	0.119912851	0	0	0.096601735
ENSG00000223850	MYCNUT	0.031994214	0.023004881	0	0	0	0	0.066312668	0.026053954	0.059370111	0	0	0	0	0	0	0	0	0	0.038848842	0	0	0.055176802	0	0	0.038587252	0	0.026395923	0	0	0	0	0.032221307	0	0	0.032714943	0	0	0.065100043	0	0	0	0.124912441	0.011455849	0.033604721	0	0.04716744	0.045765569	0.050196263
ENSG00000223855	HRAT92	0.019048437	0.040654496	0.594777931	0.058245557	0.211458154	0.248183132	0.0877716	0.068470055	0.017850431	0.150128155	0.033227341	0.107125592	0.062081539	0.08126466	0.016495745	0.133814038	0.13364994	0.01665919	0.179016762	0.202952404	0.023321166	0.070479412	0.083881613	0.020366695	0.111476041	0.044628188	0.171021908	0.01652625	0.346106586	0.017487015	0.413764154	0.507585553	0.142881142	0.049738758	0.243078434	0.152578448	0	0	0.06950061	0.124237378	0.027462591	0.060578194	0.199361935	0.092676888	0.351356273	0.277095098	0.16271866	0.157583366
ENSG00000223859	AC007403.3	0	0.041879447	0	0	0	0	0	0	0	0	0.040980986	0	0	0	0	0	0	0	0	0	0	0	0	0	0	0	0	0	0	0	0	0	0	0	0	0	0	0	0	0	0	0	0	0	0	0	0	0
ENSG00000223863	LINC01805	0.267430848	0.041518585	0	0.030044417	0	0	0.06035174	0	0	0	0.040627757	0	0	0	0.033504192	0	0.11768587	0	0.069808523	0	0	0.066551925	0	0.061529242	0	0	0	0	0	0	0	0	0	0	0	0	0	0	0	0	0.041871636	0	0	0	0.681363023	0	0.121436715	0.045661196
ENSG00000223870	AP000233.3	0	0	0	0	0	0	0	0	0	0	0	0	0	0.058062024	0	0	0.115742745	0	0	0	0	0	0	0.752888335	0.133282129	0	0.092108763	0	0	0	0	0	0	0	0.57660561	0	0	0	0	0	0	0	0.102435616	0	0	0	0	0
ENSG00000223872	AC006372.5	0	0.043466167	0	1.295730019	0.051304679	0	0	0	0.110955788	0	0	0.073271905	0.044564804	0	0.259316232	0.21937938	0	0	0.049108608	0.160363064	0	0.035243105	0.036506901	0	0	0.040990267	0.144582743	0.167741296	0.367550738	0	0	0.060709293	0	0	0.120735034	0.110484654	0	0.03133678	0.068678262	0.051152096	0	0	0.152327024	0.702953206	0	0	0	0
ENSG00000223874	LINC01921	0	0	0	0	0	0	0	0	0	0	0	0	0	0	0	0	0.086583359	0	0	0	0	0	0	0	0	0	0	0	0	0	0	0	0	0	0	0	0	0	0.048052372	0	0	0	0	0	0	0	0	0
ENSG00000223880	LINC01078	0	0	0	0	0	0	0	0	0	0	0	0	0	0	0	0	0	0	0	0	0	0	0	0	0	0	0	0	0	0	0	0	0	0	0	0	0	0	0	0	0	0	0	0	0	0	0	0
ENSG00000223881	RP11-553K8.2	0	0	0	0	0	0	0.34399349	0	0	0	0	0	0	0	0	0	0	0	0	0	0	0	0	0	0	0.061221461	0.212322713	0	0	0	0	0	0	0	0	0	0	0	0	0	0	0	0	0	0	0	0	0
ENSG00000223882	ABCC5-AS1	0.069946835	0	0	0.036559694	0	0.178303377	0	0.164931597	0.044076288	0	0.097162565	0.599848311	0	0	0	0	0	0	0.028788542	0.048539835	0	0.080765565	0.042413267	0	0.084136061	0.047610097	0	0.080543872	0.132924226	0	0	0.070436821	0	0.17773985	0.20467848	0.043884804	0.088771522	0.140458103	0.079647815	0.059379559	0.147629129	0.056683363	0.615337918	0	0	0.052155479	0	0
ENSG00000223883	LINC01707	0	0	0	0.027433834	0	0	0	0	0	0	0	0	0.113643845	0	0	0	0	0	0	0	0	0	0	0	0	0	0	0	0.100564735	0	0	0	0	0	0.053814889	0	0	0	0	0	0	0	0	0	0	0	0	0
ENSG00000223884	AC019048.1	0	0.094143031	0	0.046003238	0.074787755	0	0	0.17301968	0.05542442	0.052365357	0	0.106445274	0.032882293	0.023019478	0	0.034409505	0.046443637	0.113975159	0.071611184	0.061013092	0	0.076583757	0.079289834	0	0.05367688	0.030235007	0.036778596	0.076373242	0	0	0	0.130600358	0.026013345	0	0	0.08200495	0.028611725	0.090238194	0.193220878	0.037765264	0.094929098	0	0.595098653	0	0.044018614	0	0.063601028	0
ENSG00000223891	OSER1-DT	2.594873995	2.778139844	1.544458053	3.093003855	1.752334809	3.471818293	2.28324014	2.571847356	2.90742438	2.352841661	2.261992378	3.254457583	2.527116229	2.577555256	1.172590553	3.049117365	3.816403333	2.383799312	3.948064198	2.412517351	1.881882304	2.333301004	2.489321243	1.615227815	2.427769553	2.239259605	2.520837229	1.033566077	2.272249558	3.803312614	2.718914937	2.909966327	2.415516643	2.811406581	1.778606347	2.424079647	2.32086486	2.050569358	2.919107706	2.427918387	2.762760611	2.242218155	2.16551749	2.837818127	3.008057253	2.7980832	2.730633174	3.010682945
ENSG00000223901	AP001469.5	0.087565493	0.042507525	0.091958445	0.104917353	0.418155023	0.452317896	0	0.57683335	0.319026355	0.03504291	0.082025809	0.370577639	0.205829543	0.104189068	0.100559313	0.132687565	0	0.429016217	0.483099518	0.331829317	0.173608594	0.133174213	0.217665901	0.03183595	0.070979007	0.309741161	0.350275928	0.017286108	0	0.123417659	0.08123074	0.116408658	0.034504781	0.220515582	0	0.674948222	0.278789113	0.425968918	0.16241696	0.417055741	0.396908323	0	0.683148394	0.246501262	0.029429119	0.08654887	0.238640992	0.069564809
ENSG00000223906	RP5-837M10.2	0	0	0	0	0	0	0	0	0	0	0	0	0	0	0	0	0.07320526	0	0	0	0	0.04112078	0	0	0.084486039	0	0	0	0	0	0	0	0	0	0	0.044069905	0	0	0	0	0	0	0	0	0	0.052374837	0	0
ENSG00000223910	ZNF32-AS3	0.017294131	0	0	0	0	0	0	0	0.032231658	0.040444516	0	0	0.025357717	0	0	0	0	0	0.007041504	0	0.031648919	0.01004759	0	0	0	0	0	0.010019332	0.016802314	0.010603202	0	0	0.02997102	0.015225192	0	0	0	0.069902266	0	0	0.012523911	0.027798423	0.063590682	0	0	0	0.024792307	0.013669979
ENSG00000223911	AC009480.3	0	0	0	0	0	0	0	0.064822547	0	0	0	0	0	0	0	0.061471557	0	0	0	0.055128515	0	0	0	0	0.095399247	0.054074925	0	0	0	0	0	0	0	0	0	0.09803967	0	0.04138388	0.045871215	0	0.057810391	0.064352996	0.488031886	0	0	0	0	0
ENSG00000223914	LINC02471	0	0	0	0	0	0	0	0	0	0	0	0	0	0	0	0	0.488199514	0	0	0	0	0	0	0	0	0	0	0.02896145	0	0	0	0	0	0	0	0	0	0	0	0	0	0	0	0.052243048	0	0	0	0
ENSG00000223923	TNS1-AS1	0.057996865	0.041806773	0.17559547	0	0.670468548	0.148769314	0.426711727	0.137508049	0.036490234	0.569025654	0.26464085	0.293216736	0.47720037	0.41859846	0.130459411	0.43008971	0.752520102	0.281036025	0.115314093	0.565901505	0.202743424	0.561138431	0.288906928	0	0.261041204	0.15161731	0.591335134	0.161594678	0.213358515	0.070639409	0.578773488	0.220645716	0.561699642	0.324929371	0	0	0.037313822	0	0.219133829	0.272816722	0.374687498	0.376055128	0.38422541	0.030765673	0.165533871	0.314026015	0.528251568	0.368984077
ENSG00000223930	RP11-33A14.1	0.023947644	0	0	0	0.040400828	0	0	0	0	0.069461214	0	0.014666507	0.026386633	0.012332663	0.013861828	0.009263868	0	0.041596849	0.009763896	0.016537386	0.007383055	0.013926601	0.007232954	0	0	0.032254079	0.009907638	0	0	0	0	0	0.013943336	0.041873234	0	0.007487079	0	0.012372839	0.013729436	0	0	0.047891726	0	0.012633148	0	0.035351317	0	0.037631239
ENSG00000223935	LGALSL-DT	0.133137725	0.216227339	0.048088555	0.115356719	0.038912245	0.423680117	0.182935337	0.109112134	0.08457081	0.340167186	0.39653968	0.210863944	0.033781332	0.114558805	0.152545063	0.103552411	0.182036572	0.190045961	0.907645372	0.031672576	0.480394153	0.224137105	0.054788963	0.096184618	0.159456291	0.177070525	0.14553384	0.533009196	0.248318466	0	0	0.046081312	0.247294737	0.117760909	0.337627765	0.084208463	0	0.517179225	0.198214731	0.284572784	0.784287358	0.362818171	0.680724806	0.139599971	0.36350512	0.067308207	0.549105572	0
ENSG00000223941	LINC01014	0	0.157786284	0	0	0	0	0.059738044	0	0	0	0	0	0.083070792	0	0	0	0	0	0	0	0.069598757	0	0	1.89394472	0	0	0	0	0	0	0	0	0	0	0	0	0	0.058643217	0.032845741	0	0.081728995	0	0.51977931	0.030238934	0.779776932	0	0	0
ENSG00000223942	RP11-252P19.2	0	0	0	0	0	0	0	0	0	0	0	0	0	0	0	0	0.094520367	0	0.037495787	0	0	0	0	0	0	0	0	0	0	0	0	0	0	0	0	0	0	0	0	0	0	0	0	0	0	0	0	0
ENSG00000223944	RP5-1180C18.1	0	0	0	0	0	0	0	0	0	0.186806894	0	0	0.040878595	0	0	0	0	0	0	0.038332657	0	0	0	0	0	0.037595889	0	0	0	0	0	0	0	0	0	0	0	0	0	0	0	0	0	0	0	0	0	0
ENSG00000223946	RP11-533O20.2	0.194987419	0	0	0	0	0	0	0.160407026	0.346091855	0	0.139433335	0	0	0	0	0	0	0	0.160178643	0	0	0.116185346	0	0	0.608628387	0	0.562318719	0	0	0.122367712	0	0	0	0	0	0	0	0	0	0	0	0	0.11310364	0	0	0.146964553	0	0.425171654
ENSG00000223947	AC016738.4	0.009613046	0.027392423	0.030117274	0.063366232	0.865842952	0.07465844	0.030032509	0.176822999	0.064778688	0.201297677	0.098038567	0.0801639	0.069222319	0.029381387	0.027552523	0.10727502	0	0.057824045	0.14506964	0.215581102	0	0.033153625	0.100670725	0.020488554	0.481302591	0.160140693	0.136308569	0.060044844	0.055147918	0	0.052594972	0.216118018	0.054905171	0.04181402	0	0.607601391	0	0.082000699	0	0.925299808	0.107466949	0.09046469	0.307346216	0.025120851	0.092278675	0.062933157	0.532889608	0.015148835
ENSG00000223949	ROR1-AS1	0.073948583	0.072909073	0	0.234640986	0.297098124	0.07344664	0.382256843	0.038032585	0.029314697	0.107680353	0.026359734	0.005778453	0.074732857	0.085010826	0	0.007282264	0.039048104	0.156909995	0.266290491	0.106991545	0.149026453	0.256171409	0.028203201	0.020149835	0.182821624	0.151860951	0.210371528	0.048504551	0.221617304	0.017300633	0.093473809	0.028377027	0.04869729	0.008319878	0.556482474	0.040698025	0.26995034	0.019391726	0.104489856	0.17362674	0.053839489	0.131528383	0.771947432	0.029597076	0.018620788	0.048378116	0.098781507	0.149245876
ENSG00000223956	LINC01767	0	0.205661686	0	0.122135085	0.101026067	0	0	0.314045434	0.075044371	0.138533188	0.042611068	0	0.087950431	0.031292387	0	0	0	0.052912789	0.073180644	0.041868179	0.583004841	0	0.07224182	0	0	0.157678344	0	0	0	0	0	0	0.136478965	0	1.364056431	0.037844601	0.038867507	0.031393658	0.034810758	0	0.774730305	0.048911265	1.090663143	0.600904085	0.059683833	0.130980801	0.167217856	0
ENSG00000223960	CHROMR	1.094601946	1.866456934	1.550568813	0.975058666	1.484530938	2.469577321	1.663634441	1.597140306	0.842183194	1.389551192	1.585341907	1.170783155	2.097410756	1.636312502	1.614663175	1.971789927	1.213117597	1.322592585	1.763697879	1.075218189	1.701637785	2.285162766	1.61183488	0.431710842	1.42353658	1.957107318	1.741899942	1.427248764	1.04110727	1.589277772	1.234442061	1.21390371	1.414542107	1.492379126	1.453723705	2.421978931	2.082738414	2.048739328	2.070495785	1.262308238	1.482070916	1.423105129	1.732850549	1.526996778	1.591530641	1.227762759	0.960358702	1.91184581
ENSG00000223966	RP11-141J10.2	0	0	0	0	0	0	0	0	0	0	0	0	0	0	0	0	0	0	0	0	0	0	0	0	0	0	0	0	0	0	0	0	0	0	0	0	0	0	0	0	0	0	0	0	0	0	0	0
ENSG00000223969	AC002456.2	0.843407856	0.880054443	0	0.082186652	0.401496761	0.263417157	1.348840073	1.074869617	0.191206303	0.236753099	1.061685611	0.032932773	0.322231737	0.255801053	0.031136668	0.78897734	1.046455603	0.481936758	0.531085407	0.448614576	0.245499779	1.169540833	0.18433349	1.343377237	0.449720736	0.268264722	0.284524681	0.336042755	0.19782073	0.187533672	0.316219519	0.05393778	0.410543778	1.534376555	0.430994728	0.358605267	0.283847283	0.514191029	0.623106325	0.045429865	0.184883408	0.687228086	0.615020741	0.462175303	1.538946497	0.18921068	0.37739935	0.44181383
ENSG00000223975	AP001048.4	0	0	0	0	0	0	0	0	0	0	0	0	0	0	0	0	0	0	0	0	0	0	0	0	0	0	0	0	0	0	0	0	0.068025107	0	0	0	0	0	0	0	0	0	0	0	0	0	0	0
ENSG00000223979	SMCR2	0.658411255	0.161491619	0.430387839	1.481677272	0.275337543	0.149771489	0.061189891	0.380882447	0.270683067	0.524319976	1.839157611	0.791889561	0.085073199	0.145276322	0.067166077	2.10668887	1.113488576	0.62431718	0.619484733	0.328935671	0.071284391	0.252805535	0.261202329	0.122180716	0.262733736	0.078336537	0.422400665	0	0.486751465	0.036002428	0.467142608	0.543668439	0.034172252	0.522161308	0.508443214	0.269594043	0.883143326	0.060069006	0.033651624	0.315659905	0.042456905	0.180515856	0.02103388	0	0.985170004	0.205468142	0.083214069	0.176895804
ENSG00000223985	LINC01874	0	0.091519711	0	0	0.550983124	0	0.193759227	0	0	0.34398195	0	0	0.138499332	0	0.244228929	0	0.965881018	0.056473876	0	0	0	0	0	0	0	0.086387321	0.53745181	0	0	0	0	0	0	0.056847178	0.065882623	0	0	0	0	0	0	0	0.023243147	0	0.12468802	0	0	0
ENSG00000223989	RP11-84A14.5	0	0	0	0	0	0	0	0	0	0	0	0	0	0	0	0	0	0	0	0	0	0	0	0	0	0	0	0	0	0	0	0	0	0	0	0	0	0	0	0	0	0	0	0	0	0	0	0
ENSG00000223991	AC104809.2	0.042373703	0	0.014998089	0.014735239	0	0.049743163	0	0	0.008923643	0	0.010016063	0	0.010499905	0	0.134124982	0.010991536	0.087049157	0.024836432	0.023076607	0.009839497	0	0.008283084	0	0	0	0	0.011754878	0	0.027582689	0	0.198044875	0	0	0	0.014586628	0.008884404	0	0	0	0	0	0	0	0.007512416	0.613609897	0	0.010264606	0.011271809
ENSG00000223993	LINC02647	0	0	0	0	0	0	0	0	0	0	0	0	0	0	0	0	0	0	0	0	0	0	0	0	0	0	0	0	0	0	0	0	0	0	0	0	0	0	0	0	0	0	0	0	0	0	0	0
ENSG00000223999	LL22NC03-102D1.18	0.20787055	0	0	0.075024313	0	0	0	0.17113853	0	0.085282978	0.051336	0	0	0	0	0	0	0	0	0	0	0	0	0	0	0	0	0	0	0	0	0	0	0	0	0	0	0	0	0	0	0.115489545	0.158921027	0.076273941	0	0	0.05259139	0
ENSG00000224000	RP3-471M13.2	0	0	0	0	0	0	0	0	0	0	0	0	0	0	0	0	0	0	0	0	0	0	0	0	0	0	0	0	0	0	0	0	0	0	0	0	0	0	0	0	0	0	0	0	0	0	0	0
ENSG00000224008	LINC01441	0	0	0	0	0	0	0	0	0	0	0	0	0	0	0	0	0	0	0	0	0	0	0	0	0	0	0	0	0	0	0	0	0	0	0	0	0	0	0	0	0	0	0	0	0	0	0	0
ENSG00000224015	AC063976.3	0	0	0	0	0	0	0	0	0.106182709	0	0	0	0	0	0	0	0	0	0	0	0	0	0	0	0	0	0.138431175	0	0	0	0	0	0	0.075597989	0	0	0	0	0	0	0	0	0.18630683	0	0	0.063938492	0	0
ENSG00000224017	LINC01449	0.027292123	0.01961495	0	0	0.046006763	0.116746647	0.056664969	0.128449102	0.017103782	0.032117047	0	0.016722304	0.059522502	0.027990078	0.031439617	0.062260592	0.110628436	0.023877397	0.118000482	0.037464215	0.016792959	0.015879255	0.064713871	0	0	0.018488939	0.044674538	0.031497458	0.026518582	0	0.122187147	0	0	0.160410877	0.05528627	0.083202399	0.051853701	0.04191881	0	0.023117136	0.039298434	0.043777644	0.275746415	0.070630065	0	0.020273639	0.380661957	0.063819638
ENSG00000224018	AP000470.2	0	0	0	0	0	0	0	0	0	0	0	0	0	0	0	0	0	0	0	0	0	0	0	0	0	0	0	0	0	0	0	0	0	0	0	0	0	0	0	0	0	0	0	0	0	0	0	0
ENSG00000224020	MIR181A2HG	0.144809312	1.285671025	0.05244007	0.07662471	0	0.044137384	0.601001823	0.297261282	0.17870889	0.871629528	0.554724682	0	0.445988574	0.366061111	0.290789924	0.46390827	0.666761304	0.244313396	0.740812624	0.36837919	0.495651033	0.632917699	0.172258949	1.064734453	0.674125216	0.606854475	0.334362693	0.139722632	0.34880453	0.11917416	0.296351767	0.278204491	0.316203878	0.550341342	1.5925478	0.501564463	1.363823656	0.874286063	0.239953713	0.123405488	0.327053976	0.15517596	1.123116678	0.127590936	0.572224107	0.875443901	0.382406869	0.585077792
ENSG00000224023	EDRF1-DT	0.485979195	0.208785868	0.156066195	0.279700523	0.452698568	0.570838767	0.37744549	0.319918828	0.613464011	0.184013226	0.840117193	0.452958746	0.442919259	0.179277833	0.033504192	0.381929961	0.859585751	0.703831502	0.319487141	0.516210117	0.364206536	0.707888724	0.301464919	0.284344447	0.418424101	0.376315495	0.317256323	0.119434427	0.425370302	0.449353331	0.468118986	0.704028783	0.429354364	0.396742561	0.133836848	0.533460733	0.154123256	0.617761834	0.436079446	0.785324802	0.240740492	0.468137527	0.224035217	0.275563672	0.594311946	0.681385353	0.35398849	0.603935769
ENSG00000224027	RP1-231P7P.1	0	0	0	0	0	0	0	0	0	0	0	0	0	0	0.065686731	0	0	0	0.023443563	0	0	0.033371355	0	0.061007175	0	0	0	0	0	0	0	0	0	0	0	0	0	0	0	0	0	0	0	0	0	0	0	0
ENSG00000224028	LINC01853	0	0	0	0	0	0	0	0	0	0	0	0	0	0	0	0	0	0	0	0	0	0	0	0	0	0	0	0	0	0	0	0	0	0	0	0	0	0	0	0	0	0	0	0	0	0	0	0
ENSG00000224029	RP11-136K14.2	0	0	0.054292502	0	0.043950295	0	0	0	0	0	0	0.062836544	0	0	0	0	0	0	0.062645518	0	0	0	0	0	0	0	0	0	0	0	0	0.052030942	0	0	0	0	0	0.026818135	0	0	0	0	0.387599314	0	0	0	0	0
ENSG00000224031	TCEAL3-AS1	0.09023032	0	0	0	0.349102678	0	0	0.073749936	0.164672662	0.105782109	0.063854945	0.055750632	0.066880119	0.220969733	0.052732625	0.200426154	0	0.293478922	0.073641779	0	0.055983025	0.335503161	0	0	0.108382168	0.061553504	0.074701954	0	0	0.055859752	0.162824919	0	0	0.155174689	0	0.111368261	0.539510468	0.09278021	0.102645877	0.284930447	0	0	0.195957511	0.048115418	0.252532516	0	0	0.139995823
ENSG00000224032	EPB41L4A-AS1	2.146642308	3.318965897	1.75146754	3.384275932	2.475919362	1.733244916	2.906167794	1.939866244	2.093422752	3.145930642	2.407110837	3.350506858	2.569962524	1.672234372	1.12535756	3.525025898	3.620999612	1.942343275	1.420229359	1.783550939	1.695212036	1.776819415	1.489368727	2.022609478	2.532058368	2.424066229	3.136019052	2.873706584	2.691949055	3.166429731	2.847502136	2.648482288	2.126815082	3.088921324	2.205690474	1.917119662	2.616214017	1.743473352	1.570591224	3.595819262	1.594516789	2.826240073	1.514880801	0.7334941	2.463558776	1.842651002	1.721713816	3.070994156
ENSG00000224034	LINC02561	0.047774352	0.0680065	0.399130838	0.024879042	0.118613563	0.162053698	0.050065419	0.184986406	0.418362133	0	0.130184751	0	0.319075241	0.142237489	0.390373667	0.418906943	0	0	0.452934076	0.127981154	0.194703479	0.348422661	0.084964595	0.365272596	0	0	0.288995637	0.055076023	0	0.114206742	0.169484641	0.183509179	0.475822663	0.083029109	0.664859987	0.059169331	0.030698111	0.187268419	0.027485925	0.155631139	0.101684269	0.148783701	0.203879303	0.098645078	0	0.169602681	0.195572214	0.037845932
ENSG00000224038	RP11-347J14.8	0	0	0	0	0	0	0	0	0	0	0	0	0	0	0	0	0	0	0	0	0	0	0	0	0	0	0	0	0	0	0	0	0	0	0	0	0	0	0	0	0	0	0	0	0	0	0	0
ENSG00000224043	CCNT2-AS1	1.035436968	0.953048636	1.541994451	1.334081274	1.509077703	0.785090833	0.935826635	0.77182109	1.157774155	0.708218019	0.654884458	1.375323921	0.885218535	0.890324895	0.959899362	1.017787766	1.334906145	1.067838946	0.888917757	1.003752874	1.370354273	2.025525612	0.931467322	0.928877598	0.667260908	1.00211049	0.743842165	1.540354707	0.959840426	0.555655299	0.996631355	1.273985774	0.659347929	0.820338025	0.274402221	1.058271846	0.913132066	0.829715731	2.425824731	0.813879048	0.720599499	0.901034105	0.946864794	0.753717827	1.096477244	0.96246637	0.78039032	1.036359552
ENSG00000224046	AC005076.5	0.997854948	1.246649722	0.684476169	1.078279915	1.094379884	1.427968311	0.932127444	0.922598546	0.511979077	0.666875508	0.927124014	0.755948538	0.744276701	0.447160204	0.240754859	0.870300209	1.859132628	0.611015847	1.160157993	0.955872504	0.812300933	0.33169368	0.412409658	0.813761254	0.763645374	0.615046978	0.602654193	0.737379253	0.939252969	0.551321088	1.130926818	1.04056743	0.496757399	0.872597881	0.542209816	0.510076807	0.504859826	0.790009215	1.117124309	0.636721936	1.242311611	0.551502261	1.150737384	1.385743367	1.607811836	0.51373519	0.69798669	0.562086554
ENSG00000224048	LINC02612	0	0	0	0	0	0	0	0	0	0	0	0	0	0	0	0	0	0	0.010036969	0.016998784	0	0	0	0.052156558	0.029701843	0	0.020298037	0	0	0	0	0	0	0	0	0	0	0	0	0	0	0.019887155	0	0.025856363	0	0	0	0
ENSG00000224049	RP11-30O15.1	0.124118777	0.030641007	0	0	0	0	0	0	0.026731272	0	0	0	0	0	0.024708361	0	0	0.037268721	0	0	0.026247076	0	0	0.089591606	0	0	0	0	0	0.19729549	0	0	0	0	0.043525899	0	0.027336682	0	0.048538264	0	0	0	0	0.022525748	0	0	0	0
ENSG00000224057	EGFR-AS1	0	0.017071552	0	0	0.020183454	0	0	0.028912863	0.022269287	0.014051869	0	0	0.034804293	0.006131163	0.006893221	0	0	0	0.080342476	0.008227558	0	0.020677585	0.01431725	0.050366405	0	0.016090733	0.009830222	0.013779121	0	0	0.011045488	0	0.02753767	0.010500125	0.012200281	0.007428529	0.007631495	0.012276243	0.03381757	0.078859973	0.487695991	0	0.664595848	0.183016329	0	0.026387752	0.042414438	0.009425989
ENSG00000224063	AC007319.1	0.044962309	0.372930691	0.070311396	0.011749309	0.093749655	0	0.614675293	0.190918713	0.014190037	0	0	0.107420885	0.049505158	0.068616471	0.01311188	0.068649149	0.046878256	0.039366708	1.158962383	0.046430548	1.207887618	0.026227135	0.1434777	0.02422216	0.054177926	0.06040682	0.07331649	0.013136156	0	0.013900784	0.197243218	0.045280015	0.013188999	0.078197463	0.133737608	0.161034512	0.014512841	0.102059825	0.100759982	0.019185769	1.970132377	0.018303008	0.720846027	0.757294999	0.02238648	0.113838654	0.064192669	0
ENSG00000224066	RP4-622L5.7	0.141454859	0.052305527	0.194678013	0.110807098	0.789353566	0.22244672	0.051044143	0.039707854	0.14694149	0.241411799	0.132659459	0.197538521	0.339226901	0.09821922	0.014217599	0.19582223	0.46066324	0.144077946	0.134251001	0.19145368	0.116641388	0.110498047	0.0148001	0.126748975	0.087144334	0.112594822	0.310735595	0.123399014	0.243013309	0.059368318	0.251816516	0.667167522	0.46316277	0.329730007	0.189647783	0.132342675	0.031302327	0.110386047	0.082500157	0.10112497	0.086872524	0.133493047	0.267407996	0.076054933	0.267309135	0.054041643	0.199206674	0.183383392
ENSG00000224074	LINC00691	0	0	0	0	0.008251573	0	0	0	0	0	0	0	0	0	0	0	0.010141022	0	0.007893306	0	0	0.005641798	0	0	0	0.006572834	0	0	0	0.00595428	0	0	0	0	0	0	0	0.005010748	0	0	0.014035695	0	0.032610379	0.005116442	0	0.007210172	0	0
ENSG00000224075	TTTY22	0	0	0	0	0	0	0	0	0	0	0	0	0	0	0	0	0	0	0	0	0	0	0	0	0	0	0	0	0	0	0	0	0	0	0	0	0	0	0	0	0	0	0	0	0	0	0	0
ENSG00000224076	AC009487.4	0	0	0	0	0	0	0	0	0	0	0	0	0	0	0	0	0	0	0	0	0	0	0	0	0	0	0	0	0	0	0	0	0	0	0	0	0	0	0	0	0	0	0	0	0	0	0	0
ENSG00000224077	AP000936.4	0	0	0	0	0	0	0	0	0	0	0.139433335	0	0	0	0	0	0.138361484	0	0.05539258	0	0.198952996	0	0	0	0	0.046251978	0.056195126	0	0	0	0	0.068442835	0.039824577	0.059959817	0.259842908	0	0	0	0.039218999	0	0.049456253	0	0.024531468	0	0	0	0.096711055	0
ENSG00000224078	SNHG14	0.421748302	1.243435603	0.290571278	1.2391434	1.157791629	0.850852822	0.572475124	0.587050813	0.306039339	0.656238704	0.806253467	0.791070547	0.943453451	0.628238137	0.031462577	1.010471973	0.278206159	0.772396654	0.409804694	0.780620823	0.956976303	1.068735956	0.70634382	1.43053001	0.542671359	1.142273625	1.071833689	1.068124529	0.643872827	0.804246454	0.964738563	0.966503433	0.381128398	0.726476248	0.554961299	0.855963287	0.805641577	0.688596143	0.921858652	0.9246405	0.853535611	0.651599759	0.186711253	0.207460326	0.573172182	0.437790981	0.883728684	0.511947013
ENSG00000224079	AC091729.7	0.111610641	0.10684683	0.079155276	0	0.095232107	0	0.116841657	0.120554976	0	0	0.104604149	0.046469965	0.055782333	0.019704468	0.107454391	0.029470909	0	0.033410837	0.105871341	0.052324891	0.046664295	0.044149955	0.068059885	0.080466317	0.046016746	0.025890187	0.062334096	0.022181561	0.037093078	0	0	0.112381319	0.02227051	0.033633463	0.03902902	0.070399769	0.024498197	0.039269768	0.021929833	0.032350417	0.027697349	0.030868382	0.432792751	0.020183314	0.03771882	0.056217023	0.054551237	0
ENSG00000224086	PPM1F-AS1	0.073573368	0.061068303	0.119163077	0.054028722	0.282985581	0.165693699	0.136738101	0.118407678	0.090800502	0.105924917	0.130868637	0.106556417	0.090462722	0.13180092	0.112300399	0.084298829	0.063438088	0.118389377	0.10019997	0.142019254	0.052914499	0.114710032	0.197560712	0.114105097	0.20294712	0.093465387	0.192094555	0.097231083	0.1325971	0.061152359	0.164507988	0.153429603	0.09375352	0.236528374	0.191119471	0.09041229	0.039721315	0.112482023	0.075120588	0.079629695	0.053564421	0.101631813	0.149207638	0.074122181	0.131560644	0.063718721	0.184834619	0.133807252
ENSG00000224087	POTEF-AS1	0.264894634	0	0	0	0.04851149	0	0	0.258876553	0	0	0	0.102756785	0	0	0	0	0	0.397276565	0.023403331	0.852143058	0	0.433392849	0	0	0.068640444	0.113263928	0.047107913	0	0	0	0	0.057414201	0	0.098855646	0	0.701803608	0	0	0	0	0	0	0	0.030238934	0.213258207	0	0	0
ENSG00000224090	AC097468.4	0.01677624	0.093654932	0.017639696	0.791737478	0.04231957	0.550500686	0.085879927	0.066984767	0	0.058470922	0.102741427	0.346336598	0.048788354	0.025733952	0.009700577	0.171262703	0.118253096	0.126955079	0.060335504	0.011576165	0.020542915	0.174773249	0.088439789	0	0.359272106	0.077647387	0.054534087	0.019372087	0.032416051	0.08029708	0	0.066428034	0.520379566	0	0.0508684	0.061611881	0	0.008657234	0.009607797	0	0	0.214607858	0	1.018901549	0.016576041	0	0.012075992	1.0046528
ENSG00000224091	AC104389.16	0	0	0	0	0	0	0	0	0	0	0	0	0	0	0	0	0	0	0	0	0	0	0	0	0	0	0	0	0	0	0	0	0	0	0	0	0	0	0	0	0	0	0	0	0	0	0	0
ENSG00000224093	BCAR3-AS1	0.376394227	0.10691271	0.070615742	0.833770938	0.541223459	0.198307112	0.472666134	0.24379987	0.246289988	0.373131237	0.41622694	0.130440641	0.433650969	0.212894604	0.707309561	0.421795222	0.087056363	0.209506255	0.087991409	0.42754542	0.187628663	0.212795742	0.493829902	0.089191449	0.282390399	0.622510654	0.316673205	0.086804429	0.016614223	0.494099771	0.107361816	0.148067096	0.21303461	0.088057989	0.708549908	0.454874565	0.340929709	0.151137792	0.09507084	0.25291978	0.060881199	0.376469196	0.684500304	1.768055409	0.11431956	0.168259061	0.174451841	0.129786158
ENSG00000224095	LINC01935	0	0	0	0	0	0	0	0	0.047251541	0	0	0	0.108884563	0.038922493	0.043699092	0	0	0	0	0	0	0	0	0	0	0	0	0.043779147	0	0	0	0	0.086607192	0.066128809	0	0	0	0	0	0	0	0	0	0	0	0	0	0
ENSG00000224099	AC064834.1	0.033593027	0	0	0.017452753	0.028549214	0.029692836	0	0	0.021069656	0	0	0.100180483	0.024773037	0	0	0.051396258	0.035030368	0	0	0.023222092	0.041082102	0	0.020268586	0	0	0.045193021	0.027717659	0.038756277	0.032642911	0.020641168	0	0.033831336	0	0.029594109	0	0.041654134	0	0	0	0	0	0	0	0.017749377	0	0.024968176	0	0
ENSG00000224100	AP001630.5	0.214059198	0	0	0.114544662	0.294142869	0.066346648	0	0.119893179	0.137350847	0	0.104026791	0.296114818	0.393500292	0.076822423	0.043699092	0	0.152182837	0.128530116	0.203410526	0.052030883	0	0.043901185	0	0.080018516	0.090108466	0.194128526	0	0.043779147	0.142193023	0	0.199182481	0.343114559	0	0.189933643	0.408367033	0.092607105	0.184246029	0	0.085310948	0.124577836	0	0	0.341624871	0	0.144505465	0.055901567	0.054244953	0.116604102
ENSG00000224101	ELMO1-AS1	0	0	0	0	0	0.055127338	0	0	0	0	0	0	0	0	0	0	0.127073075	0	0	0	0	0	0	0	0.074974356	0.04236734	0	0	0	0	0	0	0	0	0	0	0	0.032393174	0	0	0	0	0.320395961	0	0	0	0	0
ENSG00000224116	INHBA-AS1	0.141728445	0.151841849	0.025872554	0.068857048	0.071878679	0.03784043	0.038528467	0.120859188	0.007729229	0.050313298	0.168194437	0.070235346	0.044913109	0.110254593	0.007140749	0.069923326	0.032011666	0.042739361	0.192940666	0.07088825	0.059617534	0.087210891	0.100744521	0.108644182	0.073125441	0.101140868	0.025323601	0.017818913	0.006015104	0.011342145	0.110526202	0.079040723	0.02851923	0.120388835	0.012637546	0.100574545	0.065854693	0.025321332	0.164012559	0.026005728	0.103839543	0.169794826	0.204977929	0.057528062	0.054147163	0.1190974	0.073884433	0.135493928
ENSG00000224122	POU6F2-AS1	0	0.061891199	0	0	0	0	0	0	0	0	0	0	0	0	0	0	0	0	0.035356985	0	0	0	0	0	0	0	0	0	0	0	0	0	0	0	0	0	0	0.044699424	0	0	0	0	0	0	0	0	0	0
ENSG00000224127	RP11-510C10.2	0	0	0	0	0	0	0.101573066	0	0	0	0	0	0	0	0	0	0	0.04318713	0	0	0	0	0	0.103526449	0.059406404	0.066222748	0	0	0	0	0.09000644	0	0	0	0.14626503	0	0.031695116	0	0	0	0	0	0	0	0	0	0	0
ENSG00000224128	LINC01248	0	0.099456059	0	0	0.059680842	0	0	0.05721767	0	0	0	0	0	0	0	0	0	0	0.138802603	0	0.085481372	0	0	0	0	0	0	0.119434427	0	0	0	0	0	0	0	0	0	0.036494035	0.079813381	0	0	0	0.116586092	0.037255318	0	0	0.099706046	0
ENSG00000224132	AC112715.2	0.847052644	0.193010581	0.189073627	0.18594868	0.592894793	0.23423176	0.640188583	0.076007776	0.272444892	0.631598102	0	0	0.315800046	0.268868444	0.106744157	0.268988063	1.488380888	0.607422499	0.462691147	0.498419278	0.267899762	0.429966126	0.056554336	0.099238687	0.851764538	0.344547907	0.468526675	0.054458314	1.156152691	0.112951302	0.453855778	0.619526213	0	0.370514064	0.184179149	0.271349426	0.422414214	0.228082588	0.542357808	0.225164472	0.25400009	0.215478961	0.066718965	0.18892903	0.609902855	0.374038075	0.252607975	0.751189147
ENSG00000224137	LINC01857	0.413041149	1.33769981	0.845531769	0.598146814	0.882582987	1.740214409	2.725150089	1.470016585	0.798518869	0.152692663	0.301514809	0.119990255	0.27368501	0.706217025	0.379032921	0.051652798	0.318499406	0.367002365	0.407754629	0.724528867	0.521533735	1.21244318	0.361098103	0	1.212036608	0.626401299	2.315372969	0.551123326	1.505912898	0.231188041	0.479740418	0.51526835	0.185719614	0.906790045	0.368050243	0.55687011	0.478436758	1.474522199	0.835557092	0.401003915	1.180633973	1.101623599	0.353854524	1.317893795	0	2.555270143	1.320439338	0.377488068
ENSG00000224138	AC000123.4	1.417198201	0.880877927	0.853877415	2.416539435	1.485631278	1.922184283	0.77428602	1.07094787	2.222070272	0.846691801	1.118662391	1.692752774	1.658891455	1.452576211	0.746027875	1.192812673	0.06641105	1.388314751	1.190520128	1.335680765	0.872199304	2.067777664	1.521607668	0.471343756	1.368992967	1.561546807	1.623899416	1.137697698	1.211538621	1.129376187	0.971778957	1.585440807	1.618101571	1.519526405	1.011495383	1.378592779	1.978877524	1.080857916	1.227334994	1.126907538	1.00861435	1.439268971	1.862314557	0.890754594	1.750344957	1.454126241	0.721581059	1.666484596
ENSG00000224141	MIR548XHG	0	0	0.203745785	0	0	0.059955124	0	0	0	0	0	0	0	0	0	0	0	0	0.501899851	0	0	0	0.013817461	0	0	0	0	0.01329803	0.684425957	0	0	0	0	0.020195558	1.631248633	0.028463184	0	0.011847409	0	0.019421691	0	0	0	1.156608568	0.022661452	0.639780093	0	0
ENSG00000224142	AMMECR1-IT1	0	0	0	0	0.049956371	0	0	0	0	0	0	0	0	0	0	0	0.061195293	0	0	0	0	0.034311892	0.035542705	0.06270985	0	0	0.095445063	0	0	0	0	0	0.034352833	0.051770825	0	0.036778894	0	0	0.099197823	0	0	0	0.303395443	0	0	0	0	0
ENSG00000224149	RP11-510C10.3	0.015177859	0	0	0.0311912	0	0	0.015914364	0	0	0	0	0	0	0.030969166	0.00877429	0	0	0	0	0	0	0.008815363	0	0	0.018327546	0	0.012509293	0	0	0	0	0	0.008825975	0	0	0	0.009713352	0	0	0	0	0	0	0	0	0	0	0
ENSG00000224152	AC009506.1	1.390603673	1.365214886	1.537397028	1.670569905	1.86109324	1.126876455	1.371017198	2.001292157	1.349627499	1.505020575	1.73041973	1.589179213	1.102004608	1.137392189	0.292647648	1.938466546	1.513404521	1.573378042	0.929625528	1.228178859	0.895665187	1.258098643	1.220302657	1.451499334	2.110341419	1.620543013	1.529900605	0.768035861	2.164869477	1.229612233	1.701251843	2.033607254	1.584837229	1.262667296	1.82216081	1.656482181	1.522431094	1.013769361	1.004847109	1.873588556	1.170887399	1.65585203	0.725644828	1.27849807	1.904040575	1.492801875	1.900958384	1.611649822
ENSG00000224153	LINC02054	0.056916474	0.061106239	0.030211645	0.014918797	0.095285162	0	0	0.046422868	0.053380453	0.066858686	0.190399844	0.052204361	0.062641152	0.029473476	0	0.188255337	0.059331429	0.09805173	0.046354145	0.039442893	0	0.016724531	0.01732825	0.030720685	0.165570367	0.183817986	0.158298497	0.016677602	0.027924747	0	0.176784898	0.360310376	0.016744608	0.213257224	0	0.01793487	0.01842307	0.014860213	0.01648798	0	0	0.046084475	0	0.01517258	0.187957412	0	0.020711017	0
ENSG00000224157	HCG14	0.592374284	0.216296795	0	0.232501695	0.364189425	0.262056244	0	0.297749037	0.144944307	0.340272003	0.161785936	0.096097238	0.169186921	0.194940393	0.176529205	0.061325835	1.000412942	0.069423177	0.095808407	0	0	0.046411733	0.139654702	0	0	0.297020286	0.188219588	0.257741661	0.076969913	0.22963552	0.143307092	0.079728192	0.046466879	0.069880023	0.230323407	0.144335925	0.148093734	0.120471541	0.215542904	0.067246095	0	0.585501041	0.045151656	0.272028345	0.475249255	0.115844021	0.112478942	0.180921194
ENSG00000224164	LINC02828	0.223197199	0.238661087	0.06211552	0.307676701	0.145951195	0	0.386361577	0.183926232	0.073468084	0.069436863	0.160044705	0.036377534	0.086111056	0.425756174	0.100820873	0.045719538	0.177500637	0.150114074	0.28761507	0.119601726	0.072158208	0.593653318	0.070722969	0.181718534	0.071165515	0.293964775	0.14186328	0.133156806	0.361128698	0.072000198	0.158533845	0.224680667	0.101396119	0.198110954	0.174211152	0.362968949	0.214513684	0.090277454	0.252379629	0	0.312586473	0.139106768	0.165429547	0.150428469	0.114573235	0.283302621	0.124569745	0.220466654
ENSG00000224165	DNAJC27-AS1	0.250545999	0.228243549	0.293367507	0.306187134	0.355945283	0.569524993	0.297696596	0.638020198	1.263421823	0.45350391	0.46030256	0.880225529	0.437916357	0.388189318	0.070309845	0.750461833	1.038350743	0.56479631	0.283872559	0.520547368	0.15541809	0.217201893	0.177898811	0.184877481	0.426423554	0.338605766	0.17505516	0.040670069	0.29664863	0.122035494	0.283952567	0.444957677	0.232211551	0.502962434	0.516142005	0.203186252	0.120230044	0.317432144	0.280171463	0.227584973	0.322375465	0.221922822	0.276604332	0.305848985	0.492981086	0.181968866	0.282497652	0.538466251
ENSG00000224167	LINC01357	0.261179488	0.596562346	0	0.057986202	0.094027964	0.144186641	0.736434147	0.175073669	0	0.065968011	0.115691589	0.164982638	0	0.139851093	0	0.085566903	0.457011606	0.187434876	0.915094282	0.038912525	0.165645032	0.590768366	0	0.747883248	0.656056821	0.248106841	0.177255836	0.186023503	0.25432962	0.101430365	0	0.262893196	0.523631917	0.232158018	1.599220851	0.671070082	0	0.725607017	0.267925327	0.093752384	0.873563651	0.469051787	0.346946188	0.058957807	0.304851435	0.404400718	0.040576193	0.0445122
ENSG00000224173	LINC02831	0	0	0	0	0.028016275	0	0	0	0	0	0	0	0	0	0	0.025442573	0	0	0.013466163	0.022787813	0.020300069	0.019196811	0	0.03523681	0	0	0	0	0	0	0	0.033200924	0	0	0	0	0	0	0	0	0	0	0	0	0	0	0.023767756	0
ENSG00000224174	RP4-798A10.4	0	0	0	0.102483836	0.08467206	0	0.200949378	0	0	0	0	0	0	0	0	0	0.103445905	0.087139702	0	0	0	0	0.060449942	0	0	0.132566523	0.082251678	0	0.096548792	0	0	0	0.058442973	0	0	0.122469358	0	0.102093305	0.057559879	0	0	0	0	0	0	0.074229794	0.14065976	0
ENSG00000224177	LINC00570	0	0.014528813	0.123150897	0.010486403	0.083924273	0.017870977	0	0	0	0.092991396	0.042229309	0	0.014899821	0.020747851	0	0.061398609	0.102538126	0	0.149064056	0	0.049111162	0.034989875	0.024264026	0.021628587	0.072049011	0.040696322	0.01667765	0	0.03904484	0	0	0.020373398	0.011771974	0.035405411	0	0.025111347	0.025793156	0.010445162	0	0.034055564	0.014653525	0.032496289	0	0	0	0.029880471	0.028987233	0.031811437
ENSG00000224184	MIR3681HG	0.008646208	0.054887554	0.009092538	0.004473347	0.014639811	0.007634691	0.07098705	0.027917979	0	0.010186398	0.006068074	0.082312053	0.031531255	0.022070579	0.004993582	0	0.035744504	0.022557115	0.051834051	0.005960961	0.015862254	0.024912275	0.010379039	0.018434872	0.051486573	0.005845125	0.056024482	0.044413148	0.016750596	0.005294928	0	0.017363913	0	0.007609112	0.026366832	0.021407167	0	0.008897715	0.009874592	0	0.037136368	0.013923133	0.031533674	0.009085143	0	0.140714515	0.030829656	0.006830019
ENSG00000224186	C5orf66	0.372175327	0.189837679	0.216785964	0.298515161	0.63768213	0.275363722	0.126793115	0.224022668	0.63556438	0.451607771	0.182842916	0.157687389	0.261033897	0.260235612	0.272806707	0.158292475	0.036450438	0.312510646	0.195334476	0.356072148	0.234048245	0.360936074	0.200874738	0.099238687	0.210022318	0.281347114	0.453408032	0.193775552	0.175465524	0.30537795	0.125389962	0.709445617	0.173857819	0.267150142	0.03574215	0.242419797	0.102795621	0.12690525	0.097683382	0.46084157	0.260115976	0.267213662	0.22810672	0.198219115	0.156048791	0.101240813	0.228006883	0.21120766
ENSG00000224187	LINC01991	0.019490243	0.013997062	0	0	0	0.034232202	0.155903834	0	0	0	0	0	0	0	0.011274373	0	0	0	0	0	0	0.033717951	0	0	0	0	0	0	0	0	0	0	0	0	0	0	0	0	0.011166598	0	0	0	0	0.010274223	0	0.11187463	0.014033298	0
ENSG00000224189	HAGLR	0.845819461	1.891182256	0.737095232	1.105232642	2.875005211	0.360700684	0.979801298	1.13122633	1.160739915	0.72834353	0.305379833	0.334512593	0.684675553	1.628301802	0.832891588	3.1364049	0.384786776	0.783989188	0.626359505	3.067622007	0.227471105	1.613399508	0.945547443	1.001330017	1.74477087	1.420636531	1.901775773	0.781458216	1.43949175	1.157674427	0.964478687	1.9590007	0.287063839	0.482516201	2.502517098	0.70757038	1.092243761	2.369328133	1.24604663	0.90252324	0.38083734	2.611189496	0.714489887	3.585090562	1.896771581	0.30854731	0.520956598	2.036176351
ENSG00000224190	LINC02667	0	0	0	0	0.121478515	0	0	0	0	0	0	0	0	0	0	0	0	0	0.029991509	0	0	0	0	0	0	0.04958614	0	0	0	0	0	0	0	0	0	0	0	0	0	0	0	0	0	0	0	0	0	0
ENSG00000224192	SEZ6L-AS1	0	0	0	0	0	0.42864677	0	0	0	0	0	0.037853975	0	0	0	0	0	0	0	0	0	0	0	0	0	0	0	0	0	0	0	0	0	0	0	0	0	0	0	0	0	0	0	0	0	0	0	0
ENSG00000224194	AC008278.3	0	0	0	0	0	0	0	0	0	0	0	0	0	0	0	0	0.060456708	0	0	0	0.035831454	0	0	0	0	0	0	0	0	0	0.155623389	0	0	0	0.417521618	0	0	0	0	0.09678555	0	0	0	0	0	0	0	0
ENSG00000224195	RP11-574K11.5	0.143673608	0.4985778	0.077336735	0.314340675	0.882794908	0.909273774	0.15033075	0.511450678	0.443241438	0.454493111	0.562925997	0.173575219	0.585348372	0.280762775	0.202890589	0.264846162	0.408982094	0.400827274	0.76637519	0.444275859	0.214736193	0.684230633	0.731467046	0.417960952	0.707450161	0.39862175	0.828642728	0.509536272	0.139756623	0.400825145	0.522214737	1.338714622	0.864120542	0.352038935	0.715982619	0.475729444	0.223073512	0.313225382	0.274260927	0.528907845	0.339103376	0.508257804	1.64091191	0.441115329	0.389977735	0.890299863	0.537565212	0.456279722
ENSG00000224204	PHEX-AS1	0	0	0	0	0	0	0	0.028382116	0.010971187	0.020639791	0	0	0.01290751	0	0.040126499	0.013511343	0	0	0	0	0	0	0	0.126354213	0.021162561	0.011861734	0	0.020240066	0	0	0	0	0.200310695	0.015431774	0.053121864	0	0	0	0.020010219	0	0.012694002	0	0.064439042	0	0.017319492	0	0	0
ENSG00000224209	LINC00466	0.447892936	0.152940594	0.433043433	0.584719132	0.255961035	0.402006228	0	0.012143379	0	0	0.336351738	0.13125416	0.021897348	0.060296011	0.017208266	0.011504715	0	0.437735597	0.122499855	0.090147339	0.054167868	0.025855799	0	0.222673305	0.233924411	0.088444714	0.036600258	0.17917673	0.253350793	0.139859518	0.206693255	0.184201361	0.961630064	0.026163842	0.060121048	0.018539482	0.196816103	0.241208135	0.138834293	0.074210197	0.328464193	0.244377477	0.043823182	0.091647284	0.141125292	0.043807474	0.093931387	0.023500341
ENSG00000224215	RP11-371A19.2	0	0	0	0	0.092853902	0	0	0.030302799	0	0	0	0	0	0	0	0.028718522	0	0.032558994	0	0	0	0.043028366	0	0	0.044848466	0.025228417	0.030699945	0.144908718	0	0	0.06812509	0	0	0	0.075094542	0.046112127	0.070461865	0.019262156	0.021368545	0	0.053483971	0.059546972	0	0	0	0.054794659	0.053170247	0
ENSG00000224216	RP13-228J13.1	0.01940025	0.027731361	0	0	0.048871796	0.03407494	0.060180008	0.015785474	0.128288657	0	0.013630576	0.035333498	0.17554255	0.142945657	0.011222167	0.044411487	0.020234581	0	0.015761857	0.052832405	0.047117798	0.077132615	0	0.020742681	0	0.013131032	0.108400325	0.044455503	0	0.023698363	0.017965873	0.019538557	0.077223299	0	0	0.035976851	0.012422086	0.205722508	0.065440032	0.016425646	0.10876014	0	0.12265252	0.010226632	0.019168945	0.084326253	0.013968379	0.07510516
ENSG00000224218	RP11-359D14.3	0.509561944	0	0	0.149814111	0.442951867	0	0	0.426806089	0.179218144	0	0.531624548	0	0.55302406	0	0	0.217898519	0	0	0.330905222	0.196470611	0	0.167034361	0.818224458	0	0.32888597	1.000977754	0.231932625	0	0	0	0.258278829	0.713684894	0.167224795	0.640627787	0	0.337281052	0	0	0	0.237744198	0	0	0.593297854	2.919639154	0	0	0	0
ENSG00000224220	DTNB-AS1	0	0.78752152	0.082964184	0.158723131	0.515709355	0.92156956	1.670784611	0.242373326	0.357443707	0.550277492	0.161416217	0	0.168801258	0.194499882	0.440505853	0.230544085	0	0.135345715	0.213912299	0.38968554	0.186509872	0.371311522	0.266386947	0.084336486	0.347238285	0.25101418	0.300651243	0.370387292	0.629174289	0.141790025	0	0.22656403	0.258123002	0.069715244	0.364908146	0.09758171	0.050951225	0.785758062	0.997588424	0	0.450153382	0.861653492	1.291117582	1.409268607	0	1.773489467	0.216332881	0.062713393
ENSG00000224222	LINC02636	0.122907791	0	0.065939286	0.03276555	0.249272306	0.05554016	0	0	0.115432652	0.073699925	0.04429281	0.183605471	0.046406067	0.032532435	0.072167061	0	0	0.054993423	0.025793686	0.126812085	0.076583954	0.107424387	0	0	0.147305411	0.201820506	0.242524356	0.036601826	0.119533752	0.14898819	0.365233527	0.123753183	0.175038183	0	0	0.07763719	0	0.0645533	0.105951037	0.104624633	0	0	0.158383648	0.033319438	0.06202504	0.135990089	0.132066127	0
ENSG00000224223	VSTM2A-OT1	0	0	0	0.681343924	0.009377702	0.07626056	0	0	0	0.148911299	0	2.33083245	0	0.066691764	0	0	0.034299419	0	0	0	0	0.0380546	0	0	0.176439182	0.007470451	0	0	0	0.910172269	0	0	0	0	0	0.013724161	0	0.005695459	0.006321531	0	0	0	0	0	0.085094328	0	0	0
ENSG00000224228	RP1-15D23.2	0	0.05843807	0	0.021333566	0	0	0	0	0	0	0	0	0	0	0	0	0	0	0.159615637	0.028373221	0.098570053	0.023909318	0	0	0.143487538	0.081917996	0	0	0	0.025224785	0	0	0.04748518	0	0.082681715	0	0	0.021249978	0	0	0	0.033172197	0	0.06413203	0	0.089638526	0.029590901	0.06423165
ENSG00000224231	LINC01832	0	0	0	0	0	0	0	0	0	0	0	0	0	0	0	0	0	0	0	0	0.07266722	0	0.036050514	0	0	0.079852422	0	0	0	0	0.108350415	0	0	0	0	0.073667955	0	0	0	0	0.043288891	0	0.192142041	0	0	0.129168293	0	0
ENSG00000224238	WARS2-IT1	0.063835266	0.123238639	0.067065246	0.025070608	0.193995762	0.070276012	0.361419247	0.126857326	0.050069547	0.128721405	0.431833462	1.531987131	0.115234469	0.024891768	0.018702195	0.037196328	0.114500416	0.211801569	0.071043012	0.055128515	0.049169759	0.073732652	0.009766433	0.017349636	0.095399247	0.242849164	0.188647822	0.009398795	0.178670019	0.029636487	0.087887013	0.255383743	0.01881198	0.070045583	0.112333267	0.08853013	0	0.049520088	0.045871215	0.309354583	0.011748886	0.16169599	0.355874079	0.050548376	0.031887602	0.082250524	0.011678976	0.025535698
ENSG00000224239	AC090044.2	0	0	0	0.034524436	0.110418684	0.220975385	0	0.425318545	0	0.528147829	0	0	0.048884875	0.034278955	0	0.148289558	0	0.113607609	0.053860988	0.438493939	0.119316176	0.076333613	0	0	0.359911865	0.288805117	0.693871661	0	0	0	0.120064049	0	0	0.619307097	0.067566172	0.041447588	0	0	0	0	0	0.053548451	0	0.198871097	0	0.143023206	0	0.151892503
ENSG00000224243	SOX1-OT	0	0	0	0.313764712	0	0	0	0	0	0	0	0	0	0	0.625270154	0	0	0	0	0	0	0	0	0	0	0	0	0.103148214	0	0	0.211983618	0	3.159875733	0	0.232535128	0	0	1.726781346	0.068801319	0	0	0	0	0	0	0	0	0
ENSG00000224247	AJ009632.3	0	0	0	0	0	0	0	0	0	0.028511599	0.017028029	0	0	0	0	0	0	0	0	0	0	0	0	0	0	0	0	0	0	0	0	0	0	0	0	0.015108266	0	0	0	0	0	0	0	0	0	0	0	0
ENSG00000224250	RP11-78A18.2	0	0	0	0	0	0	0	0	0	0	0	0	0	0	0	0	0	0	0	0	0	0	0	0	0	0.073994856	0	0.06354538	0	0	0	0	0	0	0	0	0	0	0	0	0	0	0	0	0	0	0	0
ENSG00000224251	RP11-499O7.7	0.068104129	0.04914036	0	0.104227371	0.49578132	0	0.204253577	0.05558735	0	0.079947089	0	0.041956371	0.050379928	0	0.290491865	0.052705092	0	0.059687554	0.702718372	0.093005086	0.236102108	0.224137105	0.041285551	0.331745793	0.081930047	0.134798395	0.483389703	0.152814272	0.066200068	0	0.291261199	0.423089322	1.046687896	0.06008166	1.549983615	0.042718538	0.127803386	0.13684386	0.039299268	0	0.049557117	0.1083336	0.198537853	0.071487847	0	0.099820215	0.466885059	0.054029319
ENSG00000224257	VWC2L-IT1	0	0	0	0	0	0	0	0	0	0	0	0	0	0	0	0	0	0	0	0	0	0	0	0	0	0	0	0	0	0	0	0	0	0	0	0	0	0	0	0	0	0	0.1168259	0	0	0	0	0
ENSG00000224259	LINC01133	0.126996767	3.530221511	0.081434961	0.105762096	0.475422181	0.155379041	3.16845885	0.549549339	0.064842369	0.120052122	0.107589859	0.109218675	0.01938895	0.053469624	0.315167395	0.020293869	0.229964241	0.419776123	1.138897855	0.071357439	0.559608135	0.316496129	0.031543789	0.596308237	1.67917877	0.457206947	0.125549469	0.14581076	3.252086068	0	0.328281128	0.152137034	0.103997619	0.090529985	5.171104481	0.437974554	0.05000187	1.735390044	0.395510639	2.64285263	0.056466935	0.725243333	1.841482219	0.334684284	1.026032287	2.122623957	4.638785884	0
ENSG00000224260	RP1-272L16.1	1.880019238	0	0	0.109453968	0.077886527	0.106956963	0.095689135	0.074691212	0.038746828	0.300090672	0.780965361	0	0.045508669	0.016038351	0	0.02400276	0.295594131	1.673663954	0	0.021497118	0	0.035991995	0	2.982032427	0.109748926	0.021081572	0.193546967	0	0	0	0	0.178503456	0	0	0.209193545	0.54667827	0.38546282	0.016090531	0	0.635083686	0.022555705	0.18985048	0	0	0.680719397	0	0	0.311369529
[truncated: 14,143 more rows]
[truncated: 716 more columns]
