# Supplementary material for: Pyroptosis-Related lncRNAs Predict the Prognosis and Immune Response in Patients With Breast Cancer
Source: Front Genet. 2022 Mar 14;12:792106. doi: 10.3389/fgene.2021.792106 (PMC8963933; doi:10.3389/fgene.2021.792106)
Supplement: Supplementary file 4 [file DataSheet2.ZIP]

Archive with 1 entries (1 files):
- raw data 2.csv
