# Supplementary material for: Pyroptosis-Related lncRNAs Predict the Prognosis and Immune Response in Patients With Breast Cancer
Source: Front Genet. 2022 Mar 14;12:792106. doi: 10.3389/fgene.2021.792106 (PMC8963933; doi:10.3389/fgene.2021.792106)
Supplement: Supplementary file 4 [file DataSheet2.ZIP › raw data 2.csv]

Ensembl_ID	Symbol	TCGA-A2-A0D0	TCGA-AO-A129	TCGA-BH-A1EW	TCGA-AO-A03M	TCGA-B6-A0RP	TCGA-E2-A15T	TCGA-A2-A4RW	TCGA-A8-A08O	TCGA-BH-A18I	TCGA-BH-A0BM	TCGA-E2-A14N	TCGA-5L-AAT0	TCGA-BH-A6R9	TCGA-EW-A1PG	TCGA-AN-A03Y	TCGA-B6-A0RT	TCGA-A2-A25D	TCGA-A7-A56D	TCGA-D8-A73W	TCGA-AO-A0J5	TCGA-A2-A1G6	TCGA-AC-A3OD	TCGA-A7-A0CJ	TCGA-A8-A07U	TCGA-D8-A1XS	TCGA-B6-A0I8	TCGA-LL-A5YM	TCGA-E2-A15E	TCGA-D8-A27G	TCGA-BH-A1EX	TCGA-A8-A076	TCGA-EW-A1OV	TCGA-B6-A0X7	TCGA-B6-A0WT	TCGA-A2-A4S3	TCGA-BH-A0BZ	TCGA-OL-A5RU	TCGA-D8-A73U	TCGA-A2-A0YT	TCGA-A1-A0SK	TCGA-E9-A295	TCGA-AR-A1AR	TCGA-D8-A1XY	TCGA-LL-A8F5	TCGA-E9-A1R6	TCGA-BH-A1FL	TCGA-E9-A1RE	TCGA-D8-A1JN
ENSG00000064012	CASP8	3.69413888	2.850243443	2.552571596	2.824401702	2.653575111	1.289686338	2.001367828	1.976844972	3.024983627	2.672729607	2.176913385	2.883743108	3.108154204	2.962336953	1.736412068	3.448451276	3.186233748	2.260180169	2.965702135	1.836635045	3.176411123	3.057819506	2.466243145	3.347463176	2.013341922	1.858368029	2.305823815	2.532079287	2.430283738	2.67879086	2.602829553	2.94314042	2.329626152	2.196040158	2.164779053	3.107305261	2.755907729	3.558390415	1.52226586	0.664023109	2.139115727	3.600748804	2.437072538	2.269846956	1.246814971	2.71778974	1.534590888	2.338594229
ENSG00000073605	GSDMB	0.492543928	1.226039626	1.237572871	0.919319411	1.202910851	0.444880814	1.514420617	0.949759299	1.333933915	1.143673388	0.501149269	1.684976937	1.961425592	0.947673503	0.897699006	2.796218577	1.380185848	1.185880299	2.138916844	1.043894936	1.673311542	2.353653332	0.530590975	1.529237544	0.924929491	0.608990904	1.15247266	1.153469318	1.31742805	1.207333494	0.853392355	1.863322731	1.216802415	0.870090705	1.437002414	1.156027453	2.05708912	2.715077858	0.824088923	2.110905826	1.489245809	1.070223008	0.958979586	1.146569141	0.813097337	0.995510276	0.78336524	0.645484329
ENSG00000091106	NLRC4	3.369814718	2.656172185	4.092793064	3.679432342	3.469742356	3.701138622	3.427827604	3.954803409	3.862047097	3.096245722	2.85578492	3.0508522	3.177054071	3.796947785	3.252279325	4.26703189	2.835716829	1.639414319	3.866011234	3.355028613	3.817311404	4.381511595	3.389464112	2.896199697	3.832652372	3.706526165	1.738111848	3.684048697	3.431633321	3.734414585	3.761657993	3.322428274	3.390379902	3.754974678	3.422697445	3.421509438	3.200902683	3.401754417	4.154879807	3.443258077	2.963849606	3.725971533	3.696280806	2.065148597	3.453743045	3.861270556	3.643007164	3.506940082
ENSG00000091592	NLRP1	3.025326558	3.645724992	4.598285111	4.627713899	3.665365933	4.402530711	3.738446908	4.250613605	4.111560438	3.45498358	4.035032323	3.738292608	3.926254751	3.310548832	3.706207151	4.511797632	3.461552595	2.886651938	3.522199453	3.424518155	3.611000492	2.941584008	4.027527445	3.733691576	3.563747739	3.558890867	2.798512254	3.817961277	3.913648067	4.271272159	4.761146999	4.022605	3.587586593	3.961170826	3.702865734	3.842492552	3.78126161	3.747723786	4.662045554	3.852545181	3.758529429	4.547936665	3.883839007	3.560971406	3.922900804	4.086627663	4.757742133	4.823826742
ENSG00000103313	Pyrin	1.867903772	2.420273593	2.221037083	2.399136841	2.420257926	2.308862152	2.412127618	1.902503539	2.687932485	2.084008673	2.581592903	2.527914897	1.890193494	2.165437546	1.787159551	2.919764317	2.346641776	1.196459534	3.035593536	1.365789342	2.529446016	2.797566489	2.761479818	2.477644226	2.246685795	1.354163876	1.311834949	2.156084913	2.435048073	2.657364249	2.749593187	2.878698774	2.163080854	2.481432241	3.143807557	2.298281223	2.744566605	3.053629699	2.13973148	0.974289454	1.888229575	2.815119304	1.672226805	1.453094371	1.720002388	2.808636362	1.659436501	2.344505501
ENSG00000103490	ASC	0.10102162	0.37150969	0.134484467	0.088117465	0.426424962	0.526127295	0.558257246	0.275236685	0.671309384	0.133986813	0.249797537	0.934780174	0.100470479	0.064726587	0.4727076	0.666121518	0.059235114	0.375543536	0.263346995	0.398542721	0.598118289	0.33487986	0.150432085	0.177127211	0.687755964	0.183878962	0.798562277	0.046649733	0.309347907	1.215432949	1.669739375	1.415714362	0.118416461	0.431418269	0.56768326	0.728114031	0.257687596	1.094870781	0.601926377	0.158723974	0.583618627	0.750790799	0.087538337	0.418684938	0.143107157	0.054593252	0.043853206	0.135586598
ENSG00000104518	GSDMD	1.30257259	1.699361795	2.548008445	2.380396442	1.853828467	1.939255924	1.881795943	2.067096316	2.3089537	2.01905318	1.442681954	2.249420219	1.458939632	1.52310621	1.375194463	2.395705054	1.554098035	1.354263851	1.608599452	1.848482915	2.273774413	1.218434227	2.066255507	1.325709806	1.591538875	1.658122878	2.303225785	1.708030488	2.506708441	2.036742017	1.548258834	1.79908107	2.208025578	2.049364984	1.58053088	1.908471581	2.869252789	1.948652379	2.666915994	1.527067774	1.713282057	1.717567027	1.553678714	1.346196452	2.185156108	2.500120237	1.440302763	2.265749709
ENSG00000105928	GSDME	0.016079747	0.158225937	0.102453603	0.061838303	1.714847982	0.267832447	0.141769867	0.463290522	0.034885921	0.447572092	0.061868282	0.258717677	0.049778132	0.078388673	0.349830499	0.679739997	0.273657966	0.043525632	0.484154569	0.239621923	0.045430253	0.212839701	0.205193981	0.226895956	0.117616735	0.019350605	0.009478039	0.489250684	0.11223156	0.035007667	0.135248766	0.474193242	0.083359681	0.183617498	0.023403126	0.185723662	0.422189996	0.334639236	0.566974665	0	0.039470373	0.037264325	0.04800176	0.105340776	0.20238897	0.632037818	0.201918626	0.194910065
ENSG00000125538	IL1��	0.641901902	0.764257468	1.008635371	1.013080378	0.614439432	0.430985345	0.683836647	0.532877683	0.731716669	0.535203995	0.740064299	0.713653518	0.979608025	0.658863653	0.674856509	1.428988884	0.671920379	0.526525474	1.239467791	0.546066512	1.114647771	1.691851349	0.559139979	1.208664798	0.930370563	0.446219754	0.34290955	0.583825266	0.678578391	0.868660893	1.178238094	0.939831735	0.53785236	0.378817852	0.570289864	1.08785893	0.679589789	1.317744821	0.654618797	0.310281427	0.452251753	2.332174544	0.715060151	0.561028353	0.530313362	0.717828095	0.340142834	0.359482247
ENSG00000132906	CASP9	3.360440008	4.406692259	3.400141834	3.780389939	4.101382478	4.236573598	4.552165322	4.039330352	4.142811395	3.346762134	2.129113784	4.069826676	3.640205451	2.378595458	4.640939375	4.084389732	4.684566908	5.53572241	4.090659163	3.392024899	2.641709052	1.635465944	4.458513197	4.027978871	4.404281878	3.809839608	5.154798607	4.925740425	3.487804325	2.93657482	4.198097168	3.676970605	4.500730561	3.277479938	4.317591988	5.78728704	4.548280855	4.440422728	4.509060537	3.68239425	4.801832552	2.17840275	3.533900073	5.129562512	4.509240362	3.797811528	5.278491437	2.925150691
ENSG00000137752	CASP1	1.456205479	3.02263365	1.268656248	2.640966522	2.382052265	0.785021366	1.728553978	1.094247455	2.653442862	4.170892629	1.825239316	2.646683364	2.170135561	0.892679924	1.511261474	3.733913996	2.182304528	2.183178851	1.497178583	1.273482381	1.54568362	2.236810177	0.833440258	2.34891361	2.221634282	2.003607816	1.672575218	1.467877891	2.157293316	2.645762521	1.980480814	3.390698144	1.075163475	1.441202419	2.443734807	2.958129676	2.579739927	3.764256908	1.428097854	0.509716672	2.410215617	3.649606	2.675985825	1.893088893	1.118202642	1.1622852	0.962032196	1.529073906
ENSG00000137757	CASP5	2.713937678	1.775795837	1.346146983	1.073997593	2.889241623	0.352439131	0.380100142	0.61990712	1.481110677	1.469891578	0.89713491	1.271993128	1.557236484	2.13620415	0.588487743	0.975882048	0.918835091	0.530256005	0.949370868	0.748368203	2.234476095	1.47913148	0.630437763	1.807062203	1.457610888	0.188873073	0.285087097	0.889209186	1.156433332	2.092193748	0.742268361	1.526619974	0.553112216	0.724876709	0.924360806	0.980564746	1.504984093	1.199523409	0.64097428	0.519668392	0.323537611	2.635901793	0.47560484	1.458178716	0.625847032	0.654520213	0.366247431	0.297134622
ENSG00000138794	CASP6	0.930733333	0.179179235	0.578749463	0.232502039	0.252134535	0.085988232	0.277863641	0.074580393	0.112956467	0.07130323	0.098710694	0.15430821	0.367776917	0.103423138	0.049968128	0.499887691	0.372020092	0.126610919	0.363380314	0.12538097	0.286872933	0.626737175	0.214617162	0.512908108	0.090862442	0.071655608	0.055859313	0.112510154	0.12000433	0.131906351	0.125650422	0.438770662	0.114325423	0.141732925	0.068981338	0.160886906	0.239999464	0.757435287	0.14517334	0.022657197	0.084050214	0.264833078	0.178711939	0.132559845	0.171473767	0.211192815	0.087926105	0.078244236
ENSG00000139218	CASP11	0.572756942	0.814857341	0.87345025	0.943603898	1.281198748	0.712395302	0.981544115	0.398348536	0.921275604	0.460887676	0.415083192	0.937248937	1.435109102	0.615788062	0.562767728	1.323449402	0.975289959	0.400607036	1.202572526	0.88378777	1.137877324	1.295399823	0.330673672	1.079806123	0.783691166	0.405650915	0.257637502	0.706324032	0.97344586	1.007266832	0.440653419	1.250111441	0.437467474	0.588101097	0.658856694	0.807302695	1.546266522	1.730997628	0.786849944	0.153475005	0.492316626	1.527305454	0.735262074	0.440918618	0.548464316	0.610992849	0.369894708	0.582906717
ENSG00000147697	GSDMC	0.503542803	0.462630448	0.282956917	0.311046216	0.085845548	0.041737845	0.130336222	0.075234657	0.011806956	0	0.122031596	0.050981881	1.057266421	0.111492068	0.068313133	0.317986183	0.121764929	0.147928246	0.283046513	0.03179646	0.174902322	0.297175464	0.146104616	0.801870183	0.048545727	0.013022174	0.110586409	0.085939095	0.025889747	0.079358144	0.207823153	0.577113687	0	0	0.114181993	0.311559675	0.058094648	0.447929972	0.094186256	0.106565425	0.059224066	0.484491149	0.095118005	0.151826969	0.032062164	0.03845151	0.153679989	0.085895608
ENSG00000150782	IL18	3.419921623	3.648813405	4.395947364	4.667851862	4.426445149	4.024322389	4.71875914	4.302246274	3.586797622	4.278143148	5.64572197	4.154915504	2.473188703	3.77527963	3.244652943	3.240641594	3.986243832	2.763103836	3.767689404	3.578831915	3.917986271	3.136927304	5.133208837	3.124521571	3.986780044	2.756513638	3.361763901	3.963179399	4.378446912	4.35307772	4.470736442	4.561863634	4.288307782	4.381434979	4.391519695	3.496310996	4.837163749	3.400127343	4.630848173	3.429655337	3.42795723	4.869819974	3.83049451	3.00639643	4.097655976	4.950891664	4.642342259	4.164021439
ENSG00000162711	NLRP3	1.982748486	1.93492765	0.592088736	0.364258118	0.356585319	0.131671644	0.317595985	0.139684391	0.509536269	0.321522473	1.883184897	0.121450445	0.349464028	1.775644736	0.860475967	1.666418008	0.422018559	0.253996902	1.597955914	0.195471761	0.166569516	0.581547091	0.490370873	4.332249979	0.284733096	0.447917904	0.040988376	0.608374536	0.356162463	1.709533061	0.264046173	0.86182716	0.134254674	0.264646826	0.111620423	0.416030321	0.103421723	0.773763711	0.648363642	0.087321165	0.717422487	1.824314558	0.803129596	1.680504922	0.093648641	0.332194268	0.16000295	0.158988178
ENSG00000163568	AIM2	2.856985445	2.874401435	2.364203218	3.034831877	2.587624532	0.786174996	2.201066486	1.590123088	2.935615961	2.150747516	2.808143085	2.81223086	3.680948243	2.812572251	1.793869545	4.176168998	3.039171349	2.236376646	3.260796304	1.443832675	3.538096924	2.994904936	2.71187336	3.766460495	2.05791119	1.065545419	1.171101816	2.427528147	2.247785505	2.176563809	2.064627749	3.079101295	1.739202676	1.749553681	1.814520833	2.754011585	2.9401237	4.047913876	1.724778922	0.531612041	1.965135182	3.573900551	2.074036525	2.322268248	1.44470086	1.832726888	1.124308891	1.424183338
ENSG00000164305	CASP3	0.709420724	1.655322913	0.955969597	1.231043716	0.495175316	0.207978892	0.636390331	0.172823693	1.057254974	0.434124159	1.463947893	1.008544117	2.037807022	0.205146529	0.613783394	3.457065705	1.555077373	0.643656039	1.604556724	0.137591024	0.2476212	2.231946549	0.736615037	2.341720832	0.631478004	0.229517429	0.102527322	0.271082497	0.731226707	0.626043646	0.621881872	2.184106183	0.396717787	0.282932022	0.946187613	1.537582818	1.326917628	4.087149993	0.586104998	0.322611247	0.301529055	1.839061111	0.510290939	1.178968393	0.258082852	0.346102469	0.318069886	0.226687855
ENSG00000167914	GSDMA	0.949514406	0.772568216	0.791244445	0.525211989	0.902889161	0.448014736	0.974044619	0.904334334	1.368584665	0.766645634	0.763152943	1.383539733	2.853166645	1.029184752	0.745692001	1.130605446	0.741872549	0.812525162	1.002802355	1.022494038	1.500622633	1.41679501	0.535276257	0.528088019	1.098986861	0.606373284	0.501598195	1.122944752	1.185847761	1.275235516	1.264958847	0.823835644	0.541634116	0.828469586	0.733948413	1.025155639	0.680688274	2.098118782	0.529703553	0.8959094	0.56305775	1.17190059	1.02738058	0.740015321	0.725470944	0.613574793	0.543950642	0.292818333
ENSG00000174885	NLRP6	3.522982467	4.587426754	4.683281438	4.717309854	6.084386822	3.265778581	5.757178807	3.7293081	6.107760759	5.863273616	2.9280582	5.905348703	3.494882339	2.811876752	4.161771599	5.032081147	2.868365703	6.634185632	3.619671977	2.649746102	3.009297246	2.808801647	4.261736933	3.594763129	2.334176862	3.010184024	4.434912377	3.353519965	5.384602929	5.417281475	3.204363311	4.582116476	3.366272526	4.29185934	4.101555006	4.102025114	4.97887882	5.461525473	3.874565115	1.000814344	3.94664047	2.57488654	4.142931736	5.321791772	4.75418528	4.777360848	2.54385571	3.681797579
ENSG00000196954	CASP4	0.048244076	0.093544745	0.226336735	0.243522191	0.13707075	0.511697027	0.163824257	0.176195469	0.262318484	0.148433888	0.050847545	0.190879161	0.292617353	0.334393341	0.046084785	0.188116161	0.165013554	0	0.23000608	0.144911461	0.350508313	0.934358585	0.117981252	0.226920233	0.218124387	0.072573864	0.009585285	0.174273325	0.178640436	0.232747627	0.113848975	0.245135725	0.115768947	0.210237821	0.035355963	0.083740561	0.138622811	0.338025948	0.41014556	0.056710899	0.48273905	0.312606223	0.071089159	0.046142541	0.216254694	0.2416178	0.131590068	0.096663492
ENSG00000249437	NAIP	1.018396612	1.70500743	1.442942569	0.546525421	0.990612666	1.422409707	2.857021854	1.316232244	0.594125189	1.151888078	1.778490266	1.119953532	1.030813746	0.545194224	1.475367051	2.214072816	1.490420823	1.37912108	1.034547433	0.71443604	1.237616091	2.678545085	0.545708037	1.78966681	1.751267776	2.171668644	0.959806431	1.830509299	0.896570893	0.927051147	3.272171283	1.88986646	1.849292054	1.597950518	1.431057069	0.701152217	1.484558675	2.082549434	0.580751823	0.905530264	1.274857344	0.667877015	0.35711465	1.925029623	1.776732052	1.133747798	1.379320889	1.254080598
ENSG00000082929	LINC01587	0.043875993	0.064362817	0.28495378	0.246684555	0.06752305	0	0.036837827	0.051870509	0.016124163	0.065727411	0	0.06928386	0.039327612	0.12155935	0.0562947	0.078896599	0.01917945	0.947311276	0.02494241	0.02901997	0.102254864	1.358515099	0.045991462	0.022391112	0	0.035345506	0	0.197748925	0	0.521090674	0.016885868	0.506346719	0.019569478	0.075083089	0.239070831	0.134462077	0.053063641	0.026364848	0	0.091573284	0	0.589420553	0.074867394	0	0.086065508	0	0	0.029948718
ENSG00000083622	AC000111.6	0	0	0	0	0	0	0	0	0	0	0	0	0	0	0	0	0	0	0	0	0	0	0	0	0	0	0	0	0	0.083868983	0	0.25730066	0	0	0	0	0	0	0	0	0.082897183	0	0	0	0	0	0	0
ENSG00000093100	XXbac-B461K10.4	0.023766286	0.166974381	0.029947618	0.041945817	0.013876871	0.040951841	0.143178781	0.028132329	0.021641168	0.044520955	0.084468476	0.028352063	0.118321357	0.130367414	0.055529102	0.100046376	0.03589843	0	0.040038215	0.035048103	0.211675984	0.506590738	0.012514077	0.088277962	0.044702155	0.03329491	0	0.139597457	0.065743277	0.04068287	0.013639544	0.048129372	0.107196003	0.050911113	0.017377793	0.018827574	0.04296477	0.116792939	0.008922637	0.01517594	0.022068497	0.015896189	0.035721214	0	0.029510333	0.009524539	0.022761755	0.048024439
ENSG00000099869	IGF2-AS	0.026860384	0	0.053764804	0.006406333	0.055029835	0.015581213	0.18448163	0.152369873	0.083082019	0.117830059	0.020048996	0.250495209	0.305035939	0.087349432	0	0.048526259	0.015582283	0.20673123	0.010171584	0.189213815	0.185332717	0	0.018836585	0.027207729	0.073438382	0.14490517	0.092627582	0.024361315	0.049863658	0.011273155	0.034050593	0.048398829	0.187161046	0.105489271	0.439862955	0.056072624	0.115835556	0.124050372	0.020111952	0.037856189	0.04405011	0.012006216	0.112417376	0.096636277	0.070224302	0.042611501	0.020617559	0.036370697
ENSG00000103472	RRN3P2	0.531338301	0.576768617	0.355246221	0.372423069	0.266051355	0.128496578	0.510320726	0.125666849	0.505002733	0.049303508	0.207082618	0.212878438	0.766190965	0.409072858	0.161839353	0.861959334	0.180257673	0.130153416	0.391943884	0.241051261	0.361615536	1.840834315	0.079117904	0.311614027	0.419488343	0.043807284	0.228433959	0.235600794	0.252011438	0.504064128	0.182233923	0.729904527	0.175071675	0.162894926	0.441975111	0.368961632	0.514463611	0.731401461	0.263897332	0.160018826	0.204125409	1.01000744	0.277239394	0.272070718	0.106231124	0.190080665	0.160403999	0.115615804
ENSG00000115934	RP11-153K16.2	0.019378745	0	0	0	0	0	0	0	0	0	0	0	0	0	0	0.017648042	0	0	0	0.025448618	0	0.15004062	0	0	0	0	0	0	0	0	0	0	0	0	0	0	0	0	0	0.016466527	0	0	0.01672853	0	0	0	0	0
ENSG00000116652	DLEU2L	0.043109945	0.123837051	0.126879255	0.070777701	0.150329113	0.316575455	0.411706526	0.281853504	0.351626443	0.075077393	0.132241369	0.03444388	0.124967905	0.129016839	0.085154641	0.168938556	0.091840466	0	0.163383064	0.110810633	0.236297539	0.942529223	0.089005552	0.133966793	0.181542575	0.0517814	0	0.286753178	0.112484649	0.171996306	0.065238753	0.132729665	0.26986557	0.221779108	0.102679571	0.078571865	0.243679755	0.21039434	0.037642164	0.325604584	0.070447955	0.165295494	0.132143206	0.078485729	0.063898462	0.245462067	0.153531727	0.53248891
ENSG00000117242	PINK1-AS	1.125084708	0.985580234	1.175441822	1.894758716	0.835584338	1.33631891	0.900943231	1.035756863	1.148003384	1.139378386	1.300937996	1.391744526	1.092913935	2.102138477	0.796340564	1.943295478	0.699632918	0.704955725	0.684951205	1.324124763	1.511546866	1.382067584	1.383032583	1.148641994	0.940858029	0.998133617	0.542739378	1.611802817	1.173423041	1.207539314	0.914733287	1.275574424	1.180518636	1.425717631	1.02772026	1.190791618	1.337028019	0.954087328	1.223772672	1.353575572	1.17074418	0.961287419	0.807396843	0.774660612	1.544211774	1.563181426	0.867191364	1.621639257
ENSG00000120664	SPART-AS1	0.35438362	0.431941982	0.173586989	0.260407987	0.210526554	0.20610905	0.421375371	0.084086837	0.151280616	0.58180308	1.33729759	0.446721913	0.493390243	0.44393293	0.334504912	0.352145857	0.031311181	0.18694409	0.040668399	0.201509789	0.764189421	1.344064395	0.074649739	0.358479492	0.1321394	0.057501106	0	0.426602734	0.112637051	0.397240767	0.207156636	0.048884763	0.441733231	0.285643382	0.05232536	0.084138695	0.352082651	0.164712547	0.130329183	0.736471265	0.044493052	0.856344187	0.091520417	0.489909848	0.138524163	0.19070216	0.324276964	0.350619899
ENSG00000122043	LINC00544	0.050879331	0	0	0.024321972	0.039629694	0	0.084239116	0	0.037213239	0	0	0.053980257	0.060506837	0	0.029358486	0.284282065	0.05864253	0	0.019367019	0	0.016331211	0	0	0.034558219	0	0	0.079011121	0.046181045	0.093794555	0.010768425	0	0.023314531	0	0	0.049517168	0.04038473	0.120489983	0.346596647	0	0	0	0.011468795	0.014811597	0	0	0	0.013161369	0.046157355
ENSG00000122548	KIAA0087	0	0	0.01217986	0.004294475	0.004689147	0.005237361	0.010104935	0.021371092	0.039124752	0.009109198	0	0.01916107	0.02150918	0.034062866	0.005191231	0.080365802	0.005237722	0	0.01361077	0.035411859	0.072997908	0.493754549	0	0.024324769	0.192956483	0.004854105	0.007102761	0.048545507	0.047751636	0.018829063	0.013782168	0.008219109	0.333206591	0.010435076	0.034907389	0.004779593	0.021867994	0.042747017	0.004515089	0.005129646	0.094232204	0	0.020734351	0	0.012000933	0.02394137	0.013843355	0.140924741
ENSG00000124835	AC105760.3	0	0	0	0	0.008988655	0.010037784	0.019337044	0.013712261	0.008435087	0.01743706	0	0	0	0	0	0	0.010038475	0	0.013067218	0.015213661	0.011015144	1.008613557	0.012139839	0	0.043379667	0	0	0	0	0.021667076	0.017615572	0.015737656	0.020414333	0	0	0	0.014031952	0	0.00865548	0	0.014309009	0.007731279	0.019908273	0	0	0	0.017693674	0
ENSG00000124915	MYRF-AS1	0	0.017572164	0	0	0.006946314	0	0	0.010600592	0	0	0	0	0.023896013	0	0	0	0.015474986	0	0	0	0	0.035918474	0	0.009063392	0	0	0	0	0	0.005608567	0	0	0.007916649	0	0.038761149	0.00708019	0	0.01068062	0	0	0.032936052	0.011923442	0	0.010986325	0	0	0	0.012141447
ENSG00000125462	MIR9-1HG	0.008397827	0.050937981	0.014813654	0.01191792	0.024298397	0.005464476	0.051957904	0.004983732	0.015246262	0.018945125	0.016369937	0.026589346	0.018721187	0.067338	0.021544444	0.206751457	0.023532954	0.050879692	0.023588299	0.009665814	0.074185547	0.18400187	0.034913726	0.03164633	0.012709775	0.001690186	0.014783249	0.061629344	0.013446488	0.107924053	0.022304262	0.039588327	0.027669533	0.021691936	0.01528055	0.021486452	0.022810609	0.094897816	0.010968346	2.285845808	0.012968272	0.019529949	0.007245576	0.163703328	0.012520076	0.021667778	0.011244981	0.008556189
ENSG00000125514	LINC00029	0	0	0	0.01025433	0	0	0	0	0	0	0	0	0	0	0	0	0	0	0	0	0.013716067	0	0	0	0	0	0	0	0	0	0	0	0	0	0	0	0	0	0	0	0	0	0	0.017690341	0	0	0	0
ENSG00000125804	FAM182A	0	0.008799172	0.026905232	0.0031796	0.034349003	0.015449987	0.022341081	0.041878592	0.016215595	0.046581609	0.034612959	0.069669559	0.035642379	0.01900685	0.00767751	0.016219722	0	0.048163582	0.030048183	0.011744453	0.012732062	0.018043087	0.07330396	0.009049341	0.003391543	0.014323098	0	0.018155383	0.031982309	0.008391663	0.020354058	0.01818604	0.007904371	0.007730325	0	0.003538933	0.021581691	0.015966691	0.010005874	0.364400704	0.096489401	0.0642941	0.026798338	0.027268445	0.008891565	0	0	0.094243409
ENSG00000125899	LINC02871	0	0	0	0	0	0	0	0	0	0	0	0	0	0	0	0	0	0	0	0	0	0.218217285	0	0	0	0	0	0	0	0	0	0	0	0	0	0	0	0	0	0	0	0	0	0	0	0	0	0
ENSG00000128254	C22orf24	0.01470705	0.215958525	0	0.101374193	0.141883246	0.074894394	0.207229644	0.017418877	0.042412164	0.065434324	0.032650595	0.091253197	0.051968278	0.081802403	0.012643461	0.091231515	0.099026029	0.206651922	0.142945612	0.038391432	0.041587785	0.93620265	0.045784989	0.115086965	0.022233664	0.069534716	0.051239087	0.152402736	0.102936823	0.009226243	0.033425	0.134427619	0.076393021	0.168747424	0	0.04601971	0.13678574	0.182221641	0.032752673	0.131819321	0.036125697	0.086119453	0.012692923	0.187131628	0.085684392	0.091363319	0.098460568	0.039616008
ENSG00000129816	TTTY1B	0	0	0	0	0	0	0	0	0	0	0	0	0	0	0	0	0	0	0	0	0	0	0	0	0	0	0	0	0	0	0	0	0	0	0	0	0	0	0	0	0	0	0	0	0	0	0	0
ENSG00000129845	TTTY1	0	0	0	0	0	0	0	0	0	0	0	0	0	0	0	0	0	0	0	0	0	0	0	0	0	0	0	0	0	0	0	0	0	0	0	0	0	0	0	0	0	0	0	0	0	0	0	0
ENSG00000130600	H19	6.767896454	2.000527281	3.068832659	3.109241877	3.108652377	2.577245757	3.622590095	3.001159415	3.648491659	4.206944898	1.18844442	4.833240085	5.047206643	3.454316813	1.661851668	4.810895899	2.457885903	2.544284288	4.463879757	4.044103703	3.233785027	2.732466974	1.043395379	2.872308691	3.257420016	3.952891603	4.693743614	2.064263404	3.481366273	2.917743227	3.440572856	3.446342436	3.782656356	2.911969399	2.8294551	4.005235827	2.011999648	3.537082463	2.084421062	4.88856736	2.899699995	2.742115296	3.97460077	1.468181628	3.380706033	2.269228529	3.097993433	1.664182112
ENSG00000131007	TTTY9B	0	0	0	0	0	0	0	0	0	0	0	0	0	0	0	0	0	0	0	0	0	0	0	0	0	0	0	0	0	0	0	0	0	0	0	0	0	0	0	0	0	0	0	0	0	0	0	0
ENSG00000131484	RP11-798G7.5	0	0.090478115	0.047108337	0	0.071737828	0.079911345	0	0.15943712	0.06740878	0	0	0	0	0	0.040156375	0.083800928	0.040511648	0	0	0.030857103	0.129321991	0.615957971	0.141949613	0.047237459	0.23180113	0.074201792	0	0	0.074094521	0.058170348	0	0.123626803	0.195735484	0.155334526	0	0.073089289	0.213442887	0	0	0.039685652	0.057490409	0	0	0.112027928	0.135018658	0	0.170980618	0.063000273
ENSG00000131538	TTTY6	0	0	0	0	0	0	0	0	0	0	0	0	0	0	0	0	0	0	0	0	0	0	0	0	0	0	0	0	0	0	0	0	0	0	0	0	0	0	0	0	0	0	0	0	0	0	0	0
ENSG00000131548	TTTY6B	0	0	0	0	0	0	0	0	0	0	0	0	0	0	0	0	0	0	0	0	0	0	0	0	0	0	0	0	0	0	0	0	0	0	0	0	0	0	0	0	0	0	0	0	0	0	0	0
ENSG00000132204	LINC00470	0	0.006271901	0	0.643872717	0.004942617	0	0.010650074	0	0.009260787	0	0	0.02019136	0.011376877	0.009055154	0.016353497	0.017319902	0.005520788	0	0.014344103	0.0083737	0.006058842	0	0	0.006450378	0	0	0.014934072	0	0.010199774	0.023777412	0	0	0.06619334	0.010997957	0	0	0.007721858	0	0.032989108	0	0.023496206	0.004250386	0.043371245	0.007820422	0	0	0	0.008643672
ENSG00000132832	RP11-445H22.5	0.088766329	0.185883632	0.358491766	0.282630055	0.437757248	0.136196972	0.467469486	0.163978152	0.210465876	0.027378483	0.344099218	0.510583201	0.281916406	0.14847553	0.284594823	1.879695866	0.399483646	1.053278657	0.379671698	0.148696921	0.164473022	0.906403886	0.309931745	0.56143585	0.387145838	0.594268233	0.393407285	0.332023386	0.204998572	0.362996003	0.081431806	0.602584785	0.094045265	0.480503033	0.602694101	0.605915491	0.577991146	1.054083466	0.203760935	0.045892321	0.411205561	0.844628473	0.149860887	0.553737851	0.672421775	0.301965527	0.325097117	0.4274527
ENSG00000136275	C7orf69	0	0.061867662	0	0	0	0	0	0	0.023171579	0.093762582	0.035404881	0	0	0	0	0.057260104	0	0	0.035796502	0.020961627	0.03021218	0.124507779	0.033274512	0.063593811	0	0	0	0	0	0.019953806	0.048125507	0	0	0	0	0.049882418	0	0.037829868	0.047162286	0.026985373	0	0	0	0	0	0	0	0
ENSG00000136315	RP11-84C10.2	0.457652495	0.144117919	0.147633354	0.053650594	0.058490399	0	0	0	0.158931344	0	0.162384271	0	0.363285477	0.203916545	0	0.255983348	0	0	0	0.049757048	0.071404738	0	0.153005805	0	0	0	0	0.19531846	0.060420956	0.137733444	0.057505104	0.195628836	0	0	0	0.171878963	0	0.173002747	0	0	0	0.439061308	0.064874208	0	0.07461593	0	0	0.283746342
ENSG00000137808	RP11-809H16.2	0	0	0	0	0	0	0	0	0	0	0	0	0	0	0	0	0	0	0	0	0	0	0	0	0	0	0	0	0	0	0	0	0	0	0	0	0	0	0	0	0	0	0	0	0	0	0	0
ENSG00000145063	AC062028.1	0.119518001	0.055562843	0.304418309	0.085918091	0.014797268	0.666633216	0.123047833	0.566050861	0.177064857	0.070588637	0.190301682	0.238715756	0.033910338	0.040361852	0.016375539	0.164708603	0.057016402	0.113308071	0.073861327	0.037354646	0.062465975	0.147562486	0.019970749	0.066419931	0.270761641	2.980865313	0	0.283023013	0.022879641	0.611956731	0.725552896	0.025868653	0.074356086	0.048908793	0.836133996	0.88024795	0.034473569	0.222383562	2.281338004	0.016182016	0.20938891	0.196918066	0.163926129	0.068994196	0.368457968	0.088939378	0.021858147	0.012963635
ENSG00000145075	CCDC39	0.110240816	0.410297795	1.125708667	0.243889439	0.643143651	0.428837259	0.871358645	0.80077561	1.046817133	0.690132377	0.381409769	0.420721836	0.398019242	0.417673826	0.635768793	0.907489917	0.2165503	0.040852835	0.838951263	0.406860568	0.776775562	1.583528229	0.246342976	0.412775066	1.022844939	0.782691779	0.050621837	0.893085667	0.565122275	0.659105434	0.497112348	0.301166342	1.020620379	0.954114024	0.579320777	0.264628827	0.714054575	0.819176681	0.380536995	0.02832235	0.194710595	0.51441514	0.701718684	0.294811345	0.441479281	0.655889333	0.4843034	0.452134146
ENSG00000146521	LINC01558	1.937581717	0.337949391	0.1395019	0.07525599	0.081990119	0.15851214	0.207029739	0.123472424	0.158112978	0.250502336	0.039928428	0.471882365	0.02146441	0.28044891	0.128989432	0.185483859	0.334937582	0.095801853	0.328140098	0.186199415	0.372743438	0.094742529	0.025127755	0.277507731	0.212470806	0.120940348	0.055751507	0.155533193	0.190356032	0.088039349	0.583127556	0.282914897	0.271918586	0.08127464	1.15976146	0.145309496	0.112748507	0.150608517	0.153943092	1.714558966	0.308401899	0.188594854	0.176333472	0.167987219	0.159239437	0.120127591	0.089692027	0.255096496
ENSG00000146666	LINC00525	0.240662658	0.103668502	0.146628955	0.188678813	0.204868067	0	0.105706263	0.215875175	0.092305321	0	0.024174319	0.283220703	0.233884636	0.175302585	0	0.077344692	0.037347301	0.271078617	0.048478304	0.028439448	0.060987618	0.515138242	0.045076706	0.619544006	0.016446263	0	0.025444444	0.058144117	0.017398256	0.798121158	0.049081385	0.114221689	0.093432034	0.30514306	0.122070491	0.083817601	0.052010739	0.261556792	0	0.018408469	0.078822722	0.043025685	0.018701171	0.817346865	0.202353648	0.051297533	0.03305087	0.029349806
ENSG00000147753	TTTY7	0	0	0	0	0	0	0	0	0	0	0	0	0	0	0	0	0	0	0	0	0	0	0	0	0	0	0	0	0	0	0	0	0	0	0	0	0	0	0	0	0	0	0	0	0	0	0	0
ENSG00000147761	TTTY7B	0	0	0	0	0	0	0	0	0	0	0	0	0	0	0	0	0	0	0	0	0	0	0	0	0	0	0	0	0.014115077	0.011031852	0	0	0	0	0	0	0	0	0	0	0	0	0	0	0	0	0	0
ENSG00000149443	SCP2D1-AS1	0	0	0	0	0	0	0	0	0	0	0	0	0	0	0	0	0	0	0	0	0	0	0	0	0	0	0	0	0	0	0.026543776	0	0.030746008	0	0	0	0	0	0	0	0	0	0	0	0	0	0	0
ENSG00000149656	LINC00266-1	0	0	0.018101254	0	0.013921689	0.030921305	0	0.062742049	0	0.026963509	0	0.028443171	0	0	0.030651338	0.016317861	0	0	0	0.023535265	0.03390831	0	0	0	0.040422705	0.084375954	0.021052965	0.048202426	0.028635019	0.011245824	0	0.024343467	0.04706949	0	0.051681975	0.069590999	0	0.021378242	0.013406513	0.030290868	0	0.023855615	0	0	0.03545394	0.014309391	0.067448614	0
ENSG00000151303	RP11-96C23.13	0.005674811	0.033217537	0.078257492	0.039840922	0.110366852	0.057957922	0.074251407	0.059426018	0.040807304	0.025521687	0.025183351	0	0.005079533	0.016097053	0.00973641	0.020553152	0.034093426	0.023121891	0.111202245	0.029624687	0.148926967	0.272176658	0.035350516	0.011474667	0.111894739	0.044961244	0.026506006	0.067933763	0.013615979	0.055867978	0.025782228	0	0.054289015	0.038819893	0.080669025	0.01787559	0.034087548	0.046776339	0	0.042798422	0.075386954	0	0.15778019	0.00697012	0.06636362	0.031400314	0.117059933	0.125682942
ENSG00000152931	PART1	0.064982942	0.613565147	0.021329313	0.145420043	0	0.04759823	0.26010679	0.143875341	0.069888487	2.220608087	0.589118197	0.234084716	0.058290343	0.240013348	0.07780559	0.40824953	0.144604699	0	0.011962324	0.006980883	0.49060601	0.655397373	0.022141164	0.002690942	0.027937273	0.037935388	0	0.384721847	0.170732991	0.008299853	0.858885831	0.322994204	0.123871702	0.102092159	0.064488563	0.309199425	1.430207259	0.04993909	0.011867637	0.072619278	0.110779234	0	0.015962563	0.6576091	0	0.008457234	0.032219679	3.12040287
ENSG00000153363	LINC00467	1.110773126	1.371783472	2.084397011	1.214406937	2.498769096	2.630729408	1.485583235	1.736702912	1.666085795	1.79244217	1.801869933	2.300589456	0.577015228	1.157548883	1.863144262	1.23467556	2.545975208	2.489414457	1.955929808	1.675075025	1.651332527	2.407692908	1.874187899	1.704629063	2.432212052	1.75926751	3.184787657	1.516924001	2.065349623	2.914044062	1.309667447	1.329340622	2.255208435	2.321428447	1.589961211	1.283752771	2.476111836	1.981437046	1.78819928	1.010937425	1.52847432	1.538756459	2.250954706	1.491703582	1.422791894	2.716983862	2.372340028	2.196743696
ENSG00000157306	ZFHX2-AS1	0.074354585	0.24797665	0.183149416	0.070527953	0.403600805	0.304879656	0.424991308	0.170441096	0.305834806	0.220324593	0.05025237	0.252163522	0.105317777	0.104719081	0.361469197	0.288573575	0.212787693	0.434786318	0.532113656	0.090802902	0.202842139	1.338506834	0.378063848	0.146864555	0.452876251	0.391244268	0.256912451	0.287432233	0.172810901	0.210079596	0.229061695	0.20016213	0.3709121	0.197108925	0.207078751	0.134348724	0.396787567	0.386764981	0.109718987	0.112117226	0.248054813	0.14820416	0.359309054	0.241201064	0.139832207	0.601644278	0.10516514	0.337383856
ENSG00000161149	TUBA3FP	0.13375537	0.261507333	0.063911055	0.117621186	0.112591087	0.02776322	0.201895639	0.062529291	0.163076113	0.109641699	0.322397448	0.115480979	0.206408795	0.159637373	0.132635446	0.315967524	0.072884902	0.085785133	0.193439026	0.028099838	0.312356353	0.240858515	0.022442621	0.115397393	0.024305476	0.092237719	0.507807084	0.139566721	0.092105196	0.059509122	0.07215107	0.08549006	0.2924694	0.124982906	0.106116534	0.090863215	0.113165583	0.362482241	0.070718642	1.213761198	0.10295584	0.097319021	0.098814956	0.209271138	0.052679592	0.099658714	0.133957995	0.028999433
ENSG00000162888	C1orf147	0.060562248	0.225163457	0.09666362	0.043286439	0.246430957	0.113364171	0.080590815	0.0433376	0.137326514	0.090467156	0.229456953	0.038886391	0.176894281	0.051880495	0.288041044	0.507326314	0.199929976	0.01680462	0.512101282	0.063690158	0.113140185	1.277762379	0.038412842	0.334099736	0.108328881	0.159728492	0.014476805	0.065737005	0.067826797	0.202043659	0.108969659	0.203853582	0.286815592	0.062814005	0.201804775	0.029054145	0.458921614	0.566938087	0.027458993	0.091539418	0.059962108	0.356425363	0.151761125	0.059556391	0.072046266	0.219248917	0.109437788	0.173941926
ENSG00000162913	OBSCN-AS1	0.474361012	0.76875434	0.309130013	0.418025563	0.397620454	0.140786753	1.379278083	0.336730586	0.238000857	0.218655509	0.764727679	0.376658209	0.196017148	0.180498351	1.657549678	0.587200764	0.243266431	0.103086147	0.379135475	0.180076561	0.661184131	0.998908506	0.343468037	0.377992866	0.181990199	0.537260338	0.321040866	0.548121782	0.240984444	0.030828878	0.18303986	0.198635489	0.490952014	0.386157001	0.247263193	0.233117685	0.390560557	0.325514031	0.524121076	0.361151093	0.077075908	0.785047006	0.054154345	0.388273817	0.135006878	0.541925501	0.149852981	0.829114615
ENSG00000162947	LINC01931	0.011992792	0.023530428	0.012115075	0.008530531	0	0	0.020032755	0	0	0.088143745	0	0.019059396	0	0.017040991	0	0	0.010400846	0	0.026950953	0	0.011412632	0.655406905	0	0.012148687	0	0	0	0	0	0.015002713	0	0	0.141915416	0.020684933	0	0	0	0	0	0	0.014824749	0.008010595	0.010349049	0.029297023	0	0.00957304	0	0
ENSG00000163081	CCDC140	0	0.013158343	0	0.046901747	0	0	0	0	0.009736121	0	0	0.062756562	0.023822411	0	0	1.45186376	0.011585826	0	0.015078991	0.008803641	0	0	0.04162695	0.013531868	0.010135098	0	0	0	0	0.00837867	0.010197121	0	0.046717888	0	0	0	0.01619142	0.047307155	0	0.109646005	0.171991037	0	0	0.18544597	0	0	0.020412694	0
ENSG00000163364	LINC01116	0.53961401	1.051184612	2.868524675	2.892098133	2.048211879	3.116097863	3.649467673	2.967748121	4.510432799	2.456398146	0.602077201	3.35975036	2.893667187	2.55889085	1.384380095	1.3610604	4.174267922	3.266313634	1.393979183	2.894023702	1.851401474	2.436013636	4.201934492	1.243853359	2.376790937	1.223925674	1.822555341	3.71276583	3.254687297	2.019582251	2.68570001	1.526171519	3.591614913	3.156512957	2.010702003	2.961920079	1.432899557	3.405432184	2.096042118	3.447328274	2.319347497	1.489848946	3.144245805	1.489720842	2.879840498	4.211427326	1.926920363	3.525663377
ENSG00000163597	SNHG16	2.260269372	3.252572806	2.798271314	2.15007604	2.426677445	2.781745243	1.968594011	2.005717515	1.992413733	2.048524123	4.160340079	2.023268177	2.171988594	3.186036989	2.550996566	2.795452209	3.190422397	1.576798468	2.275756848	2.809828106	2.530331391	3.393387413	3.368454086	2.837786623	3.168941274	3.787243142	2.651363184	2.414849236	2.050454746	2.113859991	2.739055267	2.196115757	2.288864174	2.305376433	4.044694765	2.718598523	1.918975911	1.510792638	2.863329584	2.751248275	2.713113835	3.152149205	3.263439811	2.394697502	2.483831901	2.30382425	3.238910123	2.193613434
ENSG00000163915	IGF2BP2-AS1	0.007572507	0	0	0	0.005878575	0	0	0	0	0.01141537	0.098337587	0	0.006778631	0.021454205	0	0.034143696	0	0	0	0.004987164	0.007205648	0.06025884	0	0.015301617	0	0	0	0	0	0	0	0	0	0	0	0	0	0	0	0	0.00936405	0	0	0.027720821	0	0	0.005803486	0
ENSG00000164385	LINC01600	0	0.35067431	0.087754818	0.025229759	0.027530179	0	0.014924731	0	0.032234429	0.013456264	0.106047155	0.042182582	0.070389772	0.098544172	0.052876947	0.094643343	0.007742206	0	0.069128021	0.029168823	0.041988938	0.513662477	0.046225983	0.104964249	0.026897879	0.014315713	0.328328847	0.036066665	0.014294586	0.044179289	0.040404289	0.059718977	0.039075786	0.015411502	0.01300954	0.021093685	0.032236139	0.010658566	0.006674835	0.095594893	0.032868563	0.163608652	0.007703614	0.136412903	0	0.035280599	0.027181118	0.012116389
ENSG00000164621	SMAD5-AS1	0.014207401	0.055182608	0.028562934	0.020145733	0.021986121	0.036654377	0.02371988	0.033461251	0.051051305	0	0	0.022568768	0.050224553	0	0.036334983	0.075934052	0.012322738	0.112547782	0	0.027912109	0.092086675	0.214644311	0.044245567	0.028641728	0.021480208	0.022754788	0.113007345	0.038300964	0.022721304	0.035323241	0.010846037	0.01931012	0.061801631	0.024491079	0.041075898	0.022407616	0.017219525	0.050276912	0	0.059360386	0.243280985	0.009492262	0.048432516	0.133940747	0.02814567	0.011342568	0.021706827	0.038281263
ENSG00000165511	ZNF22-AS1	0.847935048	1.374645053	0.468230327	0.440151408	0.502601793	0.319585186	0.630132384	0.680066135	0.458406648	0.769851056	0.257801988	0.877501408	0.729780122	0.646310945	0.647827562	0.828527791	0.464223551	0.617809983	0.382241319	0.420177171	0.874436041	1.110635027	0.694758311	1.253461017	0.631063592	0.792099841	0.38850876	0.637430594	0.625923371	0.483879249	0.300435125	0.688986291	0.667906688	0.46868219	0.404631327	0.47288032	0.399211687	0.446437243	0.215841497	1.084160934	0.576552589	0.865346983	0.380886859	0.364004324	0.584769819	0.670314819	0.590095064	0.729781295
ENSG00000166770	ZNF667-AS1	2.155983325	2.558876951	1.053564699	1.215934612	1.174034368	2.534677271	2.033587523	1.74094144	1.378840401	2.69755037	2.210621718	2.12988153	2.18866414	2.46614114	0.507095131	1.250501934	0.822420517	0.835892826	0.934895979	1.356639045	2.830095073	2.515048297	1.667517329	1.459915912	0.88320361	1.140927794	0.574620601	2.202057514	2.716412886	2.139058919	2.477481335	0.702296734	1.328410311	2.730620466	1.828160607	2.106186718	2.590518219	1.576130662	0.507650492	3.876537304	1.227731031	2.321074982	1.054030054	2.638631481	0.582895396	2.64459965	2.143251335	2.513387652
ENSG00000166917	MIR202HG	0	0	0.092563064	0.022237272	0	0.027082863	0	0	0	0	0	0.097157754	0	0	0.026846097	0	0.027084715	0	0	0.0409241	0.222081132	0.122474705	0	0.031605711	0	0	0	0	0	0.01961626	0	0	0	0	0	0	0.179681809	0	0	0	0.076020435	0	0.053406969	0	0.06146316	0	0.093537718	0
ENSG00000167046	RP11-93B14.6	0	0.013151567	0.013487498	0.037623364	0.020664837	0	0	0.046933211	0.028998578	0	0	0.083041326	0.011954214	0	0.011477293	0.071449838	0.011579856	0.122909897	0.044749433	0.01754486	0.012705831	0.053357466	0	0.092115118	0.010129873	0.010733458	0.061765106	0.018118049	0.010717598	0.024978609	0.069875802	0.10561751	0	0	0	0.041819327	0.079159026	0.235961435	0.00998524	0.066748548	0.016502379	0.017784174	0	0.080144547	0.103038074	0.042169756	0	0
ENSG00000167459	LINC00905	0	0	0	0	0	0	0	0	0	0	0	0	0	0	0	0	0	0	0	0	0	0	0	0	0	0	0	0	0	0	0	0	0	0	0	0	0	0	0	0	0	0	0	0	0	0	0.007358181	0
ENSG00000167912	RP11-25K19.1	0.245613859	1.195221179	0.285398766	0.337671426	0.272612447	0.038169395	0.727980712	0.19746819	0.536389228	0.390981204	0.950754752	0.445080134	1.137220136	0.338206733	0.493094796	1.575369383	0.421821743	0.225358699	0.0495446	0.307382443	0.694248267	0.971614649	0.015520491	0.524778888	0.228867161	0.081300701	0.051556745	0.135018429	0.604991015	0.207826677	0.011298514	0.802458904	0.728278943	0.236803429	0.652342307	0.407267848	0.609208983	0.724881186	0.117330208	1.198733801	0.221391908	0.593544737	0.225225984	1.148177291	0.140947034	0.219676741	0.109659475	0.134951244
ENSG00000167920	TMEM99	2.87241783	2.54630723	3.02110533	2.471493387	3.508919423	4.320450891	3.767423431	3.585531598	3.443735795	3.744615027	4.155361879	3.61888314	1.946009803	3.144265552	3.950961427	2.051022472	3.304083443	3.359450742	2.881306722	2.052810963	3.966296551	2.6561373	2.687824102	2.404201712	4.624755618	3.425932476	4.507595759	4.228622681	3.02171253	4.235143449	5.861229638	4.355906806	3.730731966	3.03103046	3.028750999	2.94660499	3.546087021	3.259974688	3.306724001	1.859469082	4.343429144	2.490188024	4.953388034	4.068071885	4.280470742	3.860633145	4.905709465	3.22212135
ENSG00000168367	LINC00917	0	0	0	0	0	0	0.05363824	0	0	0	0	0	0	0	0	0	0.007052234	0	0	0	0	0	0	0	0	0	0	0	0	0	0	0	0	0	0	0.006435747	0	0	0	0	0	0	0	0	0	0	0	0
ENSG00000168746	LINC01620	0	0	0.029134817	0	0	0	0	0	0	0	0	0.045681583	0	0	0	0.02627422	0.025033167	0.114735846	0.064353014	0	0	0.316717241	0	0	0	0	0	0.039065196	0	0	0	0	0	0	0	0	0	0	0	0	0	0	0	0.035361551	0	0	0	0
ENSG00000170161	RP11-262H14.4	0.208644148	0.2985324	0.174552135	0.413206182	0.253456761	0.385714501	0.066798361	0.811171715	0.365486069	0.329102043	0.120221354	0.319497053	0.2040276	0.335435582	0.341810287	0.300699511	0.47116152	0.388750688	0.468274458	0.323439245	0.509893988	0.679782406	0.236416367	0.175010111	0.228390065	0.117976742	1.358369301	0.594099522	0.422601157	0.207893326	0.601925501	0.322369958	0.453236616	0.385041771	0.389135042	0.264673346	0.23903983	0.429089445	0.178982858	0.699905732	0.414199675	0.14861982	0.390773046	0.6460911	0.676614574	0.273476666	0.308426675	0.093913507
ENSG00000170919	TPT1-AS1	0.602478804	1.035615118	0.370982191	0.896611859	0.631888386	0.778873024	0.975722671	0.737885069	0.78716302	1.202508716	2.025849899	1.358082718	0.769823588	1.109921773	0.799620652	0.895422425	0.756069517	1.152441607	0.654187299	0.901922806	1.738069496	2.142980381	0.493427868	0.765635649	0.759299832	0.47502747	0.335878725	1.125169437	0.755883804	0.62984413	0.427786196	0.446019287	1.502000446	1.011678268	0.727239902	0.332976666	0.984729196	0.979685502	0.488183366	1.279184456	0.444977974	0.957212677	0.501550588	0.581878716	0.744881662	1.155609242	0.99456789	0.796622452
ENSG00000170983	LINC00208	0	0	0	0	0	0	0	0	0	0	0	0	0	0	0	0	0	0	0	0	0	0	0	0	0	0	0	0	0	0	0	0	0	0	0	0	0	0.014333588	0	0	0	0	0	0	0	0	0	0
ENSG00000171671	SHANK2-AS3	0	0.015094969	0	0	0	0	0	0.03607275	0.149031704	0	0.017106177	0	0	0.021764177	0	0	0	0	0.051279867	0	0	5.714128147	0.016070735	0	0	0.036651932	0	0	0	0.009614173	0.011699684	0	0.026999564	0	0	0	0.036907136	0.018285772	0	0	0	0	0	0	0	0	0.011751664	0.020779318
ENSG00000171889	MIR31HG	0.680852605	0.099338503	0.196887603	0.443510513	0.078812734	0.02985326	0.31318888	0.394605867	0.396250391	0.327570663	0.038359385	0.253578547	2.701564389	1.795907778	0	0.206256561	0.059105275	0.092106102	0.038783249	0.415041608	0.545016714	1.699743899	0.071227837	0.034833207	0.077033585	0.158665556	0	0.219029529	0.158442699	0.021628587	0.02629663	0.091789971	0.65637866	0.415615605	0.098149289	0.297406624	0.159724798	0.040983876	0.194292405	1.088319845	0	0	0.458900546	0.72434336	0.132305604	0.054473396	0	0
ENSG00000171987	C11orf40	0	0	0	0	0	0	0	0	0	0	0	0	0	0	0	0	0	0	0	0	0	0	0	0	0	0	0	0	0	0	0	0	0	0	0	0	0	0	0	0	0	0.026205177	0	0.047912124	0	0	0	0
ENSG00000172460	PRSS30P	0.03460771	0.185867568	0.23611875	0.351601473	0.575063544	0.312651363	0.800899479	0.157209405	0.179570045	0.039118452	0.029048098	0.33466136	0.536884414	0.061012973	0.190024629	0.460107184	0.116598427	0.291515167	0.318227037	0.223716664	0.501601684	0.42690701	0.363463249	0.052266734	0.209636314	0.320340593	0.109063631	0.220332911	0.178147253	0.361803267	0.454441289	0.907658804	0.287018526	0.558281508	0.873814392	0.327000404	0.207450182	1.096433443	0.668500054	0.014790109	0.192438942	0.101481114	0.347329313	2.380313572	2.373106347	0.177220356	0.097249334	0.136125524
ENSG00000172965	MIR4435-2HG	3.832526797	2.184786347	1.144772449	1.857679857	2.00425217	1.324535871	1.699982475	1.517217855	1.802060864	1.56697363	2.123768074	2.122668635	2.894751664	2.807601972	1.361404344	1.632026315	2.193367383	4.19238569	2.014386185	2.64430099	1.453163036	1.839567539	1.511958941	1.437908278	1.995830203	1.458104269	2.511003772	1.611114121	1.804336444	1.951908554	1.674746547	1.189718579	1.536113178	1.817169994	1.960062396	1.850727795	1.521102349	1.684784391	1.236787344	0.845500544	1.721164735	2.367111468	1.626638225	2.555642267	1.47310681	1.621785319	1.1522896	1.195179033
ENSG00000173077	DELEC1	0	0.005415403	0.016598591	0.072502937	0.02121178	0.004766365	0.655909103	0.082489425	0.219067079	0	0.012253342	0.117907436	0.206344841	0.061401293	0.143996481	0.024851943	0.00951769	0.129492254	0.024674458	0.003619979	0.010443874	0.086635038	0.095030644	0	0.008325179	0.004417523	0.019306904	0.087161572	0.004410981	0.037449285	0.793831376	0.291064301	0.004864123	0.720125498	0.008015285	0.004349702	0	0.045338222	0.020428737	0.023192	0.079555883	0.032695125	0.018878794	0.033453035	0	0.056011461	0.020942251	0
ENSG00000173811	CCDC13-AS1	0	0.091450423	0.082334928	0.050190594	0.107448158	0.138517353	0.058987324	0.135477139	0.042962499	0.170390012	0.026520956	0.212596998	0.162102194	0.145865206	0.354168307	0.11522773	0.070925247	0	0.116927859	0.046544116	0.231230814	0.182209797	0.024920539	0.059448021	0.10504576	0.075003705	0.027913186	0.1688666	0.110933654	0.129087645	0.044972451	0.016222183	0.169773056	0.119297005	0.051517746	0.046616105	0.24046427	0.174997835	0.061329753	0.117159683	0.029350278	0.092851429	0.099801624	0.126770808	0.280864489	0.153939827	0.071608325	0.032193257
ENSG00000173862	RP11-89N17.1	0	0.093459132	0.09577964	0.01730659	0.055941772	0	0.227400945	0.111767914	0.035244234	0.140863904	0.027116947	0.076045432	0.021766442	0	0.061815612	0.065408463	0.082559627	0.128086834	0.027417763	0.016035912	0.090375193	1.710007389	0.099329659	0	0.054669173	0.07666069	0.056526649	0.096623833	0.03878264	0.074752933	0.107977296	0.032987566	0.310809529	0.082394636	0	0.057001503	0.08655149	0.360720216	0	0	0.030009192	0.016254759	0.04166403	0.059004831	0.07138187	0.112750883	0.018649098	0
ENSG00000174171	RP11-23P13.6	0.089440191	0.405632014	0.063132175	0.064108171	0.171157431	0.060242165	0.270259416	0.113239217	0.184074147	0.478813335	0.069643821	0.419032456	0.156361488	0.069043247	0.122679951	0.786922148	0.157222254	0.038281368	2.344462161	0.03232725	0.852083433	0.188475167	0.114463984	0.104014755	0.052812704	0.156518286	0.008324183	0.83923246	0.15118131	0.086253576	0.005402035	0.31944394	0.079390845	0.060124913	0.289881382	0.016742017	1.820031314	1.314283239	0.0571746	0.059026027	0.060203258	0.17374653	0.231389823	0.262433961	0.007047415	0.224935695	0.068995525	0.408717856
ENSG00000174325	DIRC1	0.07312408	0.328896292	0.04965364	0.1355364	0.075579436	0	0.399807954	0.219544092	0.514933785	0.177347243	0.15852854	0.254923397	1.516595097	0.289269973	0.103587298	0.151098029	0.084183667	0.512233442	0.055403412	0.436707199	0.136105081	0	0.101272164	0.254747399	0.073871423	0.115724642	0.085631724	0.220204827	0.058936583	0.204042151	0.179065101	0.130124442	0.402634137	0.274857595	0.171771346	0.318120002	0.030021071	0.271442172	0.12515262	0	0.201771743	0.647494267	0.377331559	0.145978427	0.096261484	0.019804893	0.074636687	0
ENSG00000174365	SNHG11	2.59016581	2.393403547	2.467523148	6.01134315	1.957867258	0.221718247	2.400740903	2.478905676	1.939943312	2.08090636	1.401268725	3.21809897	1.47709297	1.585305208	1.99286613	1.629163091	2.729424699	3.235051437	1.995482426	1.61546718	2.251767939	1.89471736	2.787507141	1.684158078	3.597811578	3.319056301	3.818933952	2.521443593	1.881631261	2.308116454	2.540538842	2.088617542	3.163896284	1.833595211	2.610854315	2.419614981	2.789606799	2.321608187	2.611501547	1.736396439	3.34178213	1.16082901	2.397890861	2.664141526	3.443879578	3.107328264	2.368564155	2.428470979
ENSG00000174403	MIR1-1HG-AS1	0	0.00749835	0.015339756	0.010804678	0.005909661	0.006600241	0.012728891	0	0.016572508	0.011475618	0	0.012108927	0.020347586	0.021567041	0.013054734	0.013827132	0.006600695	0.020709301	0.025633785	0.005013544	0.021622993	0	0.039487392	0.007711634	0.005772935	0	0	0	0.00610841	0.004771227	0.017355267	0	0.006735523	0	0.011094395	0.012022152	0.036574566	0.027095282	0.005690388	0.006464559	0.009413507	0.010146621	0.00656778	0.037036724	0.022613008	0.018147922	0.005834176	0
ENSG00000174407	MIR1-1HG	0	0	0	0	0	0	0	0.024977526	0	0.031728954	0	0	0	0	0	0	0	0	0	0	0	0	0	0	0	0	0	0	0.333326721	0	0	0	0	0	0	0	0	0	0	0	0	0	0	0	0	0	0	0
ENSG00000174680	GRIK1-AS1	0.019364271	0.110840875	0.095256973	0	0.428643891	0.066050777	0.469669417	0.291924713	0.173603745	1.230341623	0.021612532	2.557484075	0.26972472	0.509096106	0.38052932	0.119143569	0.233506296	0.026394975	0.315217855	0.050418819	1.324355457	2.383069659	0.117759377	0.058063613	0.256498415	0.046225486	0	0.980735071	0.475229562	1.373316078	0.127941623	0	3.320224668	0.663959743	0.283197047	0	2.600741342	0.215875504	0	0.032722884	0.047454865	0.038492675	0.033240584	0.431565863	0.093896532	1.314560499	0	0.126694049
ENSG00000175061	SNHG29	6.32231198	6.778492556	5.831400406	5.636807347	6.485641319	5.697856994	5.548226071	5.22298504	5.382516306	6.170942251	7.032887796	6.05671933	5.408617181	5.661408404	6.705246642	5.666822045	6.969752597	4.384471062	5.361872166	6.245275605	6.212111216	5.326860484	6.649436741	5.29226247	5.146137658	5.257054994	5.157475131	5.391433908	5.029309269	4.667834232	4.284442404	6.300562054	5.977493512	5.483431852	5.379302753	4.69583112	5.891030118	5.146479574	5.090507768	7.825046851	5.735640125	6.56070258	4.847171048	5.275132439	5.318076234	6.631397306	6.420972909	5.825868668
ENSG00000175147	TMEM51-AS1	0.112367207	0.33546749	0.14717869	0.100215539	0.16070444	0.169991858	0.231238078	0.271494066	0.179722235	0.478768939	0.150906833	0.293758036	0.134098332	0.459137715	0.049341664	0.853065707	0.097893313	0.101157491	0.196368249	0.065759649	0.48768286	0.269217525	0.271558088	0.352696776	0.098930278	0.137006475	0.021317872	0.303300409	0.136812617	0.542466908	0.153089052	0.048884763	0.114822577	0.155562664	0.146800249	0.301249858	0.331103364	0.309015321	0.132819347	0.161150211	0.061913043	0.805682909	0.085596408	0.157155312	0.091538728	0.087577106	0.070948929	0.100595508
ENSG00000175170	FAM182B	0.122475105	0.013192329	0.085754185	0.018992892	0.577286391	0.159899077	0.491783184	0.062434021	0.443410116	0.325853391	0.014951346	0.142750657	0.098883133	0.204976991	0.214424543	0.059966903	0.062759518	0.071728076	0.319097428	0.090089145	0.197125515	0.827643261	0.814103012	0.0403236	0.15457057	0.296864158	0.099365275	0.080038921	0.088925702	0.663541497	0.191854405	0.204619844	0.270512386	0.225785292	0.019500689	0.198511349	0.409418686	0.145133161	0.174901286	1.070691571	0.134997065	0.265655161	0.651766601	0.284214306	0.964582644	0.350746928	0.284359929	0.155792804
ENSG00000175604	RP11-276H1.3	0.038875881	0.025645282	0	0.018543574	0.05988354	0	0	0.075828712	0.047030987	0	0.029048098	0	0.034839594	0.036916527	0.022392781	0.070001246	0.066741941	0	0	0.008616888	0.024779728	0.734742452	0.013712866	0.052266734	0	0.031307002	0	0.017744042	0.010495802	0.016355458	0.039515907	0.035331703	0.056951306	0.022546035	0	0.010350292	0	0.01560467	0	0	0.016161537	0.017417017	0.011283828	0	0.025912982	0	0.01002528	0.017734849
ENSG00000175611	LINC00476	0.393557686	0.979557068	0.357540883	0.403770201	0.269095658	0.407955956	0.563770724	0.507860722	0.741637121	0.75376797	0.577263481	0.540763615	0.561884176	0.586505084	0.164904606	0.764843189	0.220256674	0.576417834	0.631587998	0.34366123	0.924892607	1.201326389	0.365502965	0.405842879	0.392279899	0.264183701	0.439835795	1.071544473	0.646378948	0.792897012	0.406137191	0.391629161	0.645403219	0.48157107	0.448981698	0.33885326	0.994156416	0.851177425	0.843968068	0.977600994	0.320241036	0.871643258	0.338464185	0.886529094	0.395801786	0.617302205	0.563382185	1.119634573
ENSG00000175728	LINC02873	0	0	0.007365879	0.045998549	0.01129835	0.012615884	0.012192864	0.017228492	0.015875511	0	0	0.011598902	0.006526937	0.051109275	0.018717153	0.013245069	0.006322168	0.00995386	0.040702315	0.004801877	0.020715105	0.167610366	0.030350344	0	0.005529269	0.023295702	0.017093783	0.00990195	0.011677596	0.009125119	0	0	0	0	0	0	0	0.059861587	0.010879887	0	0.009016658	0	0.037338854	0	0.021663864	0.084903148	0.00558793	0.067892941
ENSG00000175746	C15orf54	0.097700096	0.024678751	0.025306551	0.011919848	0.019474488	0.241453708	0.014041697	0.039402286	0.042296742	0.037650725	0.0093785	0	0.04453643	0.070206761	0	0.015252608	0.119073157	0	0.118670198	0.01104316	0.007992389	0.71268979	0.034919329	0.050314224	0.08671681	0	0.00987391	0.067114282	0.013448662	0.0467056	0.019142062	0.056236716	0.029500178	0.043069435	0.024375719	0.019848163	0.030339573	0.029874518	0	0.021293718	0.020696985	0.092491055	0.063946465	0.040821343	0.016672097	0.026626441	0.012846353	0.131179307
ENSG00000175772	LINC01106	0.565037338	0.413407507	0.177473001	0.260532912	0.323457363	0.388286624	0.162694045	0.452771612	0.178936893	0.160087163	0.204100866	0.319290411	0.180596287	0.600681044	0.108249649	0.137820492	0.238420039	0.24598793	0.434290224	0.362464575	0.542150432	0.704965184	0.429322756	0.558324013	0.431472293	0.156370774	0.021821257	0.499674849	0.221901148	0.10167552	0.103131177	0.179279904	0.807938917	0.123885025	0.462719265	0.323148387	0.332732714	0.471903501	0.133291042	0.64242772	0.132508069	0.531183371	0.078439854	0.441748999	0.207598471	0.325607931	0.279023982	0.02517535
ENSG00000175773	ZBTB44-DT	0.095433736	0.190870464	0.087025702	0.068444209	0.239270951	0.058649497	0.214588773	0.112463454	0.103894767	0.207696647	0.195515963	0.347522452	0.017551474	0.134015044	0.049978322	0.095540647	0.214181171	0.153329226	0.107341811	0.063500481	0.363212497	0.661724321	0.175206451	0.169543676	0.065772037	0.046779325	0.164338926	0.268435886	0.091957033	0.290026393	0.101655885	0.078429267	0.042987225	0.235681126	0.137223011	0.075988109	0.311059847	0.287537037	0.41917392	0.081408844	0.071448332	0.089311164	0.082675053	0.138605752	0.076496327	0.218629601	0.329588588	0.176411279
ENSG00000175779	LINC02694	0.037579842	0.024786539	0.037959613	0.104332431	0	0	0.041902776	0	0.036487779	0.019031107	0.028076515	0.020078491	0.011313087	0	0	0.12177199	0.053979725	0	0	0.008326701	0.012024561	0.584075018	0	0.146577462	0	0	0	0	0.020214314	0.015806085	0.019225829	0.100123533	0	0.02179029	0.018400485	0.039598287	0.045469735	0.15780075	0.009449368	0	0.031070008	0.016832195	0.021726534	0.015511346	0	0	0	0.034077607
ENSG00000175967	LINC02880	0	0.022474327	0.023046495	0.008145758	0.026517055	0.019794739	0.019132598	0	0	0	0	0	0.020434197	0.01627451	0	0	0	0	0.012928765	0.007545923	0.010898351	0.505749343	0	0.011601371	0.202889318	0.578116321	0	0.030923868	0.009192056	0.028514024	0.017429217	0.015571061	0.049975906	0.077449609	0.065595354	0	0.243331713	0.34091162	0	0	0.042062294	0	0.123475951	0	0	0	0	1.152832652
ENSG00000176124	DLEU1	0.46388596	0.471964291	0.198021215	0.458363578	0.462373829	0.664569113	0.54841577	0.307302036	0.757168837	0.305515341	1.04789436	0.542779742	0.313837492	0.423500271	1.168115427	0.568755033	0.506674404	0.234124378	0.609778673	0.487763858	0.520490146	2.145406447	0.632824168	0.333104184	0.598278266	0.207570846	1.27091524	0.77343145	0.900138114	0.368106868	0.294808285	0.458232442	0.70189102	0.640621081	0.923326696	0.329683397	0.520417864	0.387415636	0.62979164	0.907395687	0.372618767	0.480935069	0.302037394	0.609451659	0.374006625	0.714796508	0.469459357	0.589694971
ENSG00000176236	RPP38-DT	0.210739351	0.835849476	0.131372084	0.246388815	0.155608467	0.088976485	0.233443691	0.10377697	0.09584833	0.130885432	0.696646491	0.222863147	0.040051751	0.042434859	0.21678247	0.263524502	0.101257765	0	0.146118134	0.029556254	0.274409995	0.226464426	0.350470707	0.363789663	0.078098139	0.214141455	0.214529661	0.118378817	0.105253522	0.091738558	0.183861481	0.262881201	0.152242268	0.125252301	0.064743949	0.047076347	0.220803472	0.087630505	0.180345319	0.63398097	0.224860314	0.332026672	0.07622886	0.374449339	0.14321721	0.202298462	0.302053681	0.060372415
ENSG00000176320	RP11-404O13.5	0.012912576	0	0.051483727	0.08063816	0.010028243	0	0.063750148	0	0.06462219	0.038635719	0	0	0.079047209	0.054351113	0.011099807	0.069146439	0.01119901	0	0	0.025379211	0.083896739	0.19626989	0.013542172	0	0.019527031	0.010380349	0	0.03483665	0.010365009	0.040046047	0.01964614	0.017553069	0.045176314	0	0.037363829	0.0304492	0.061612937	0.060678489	0.01924912	0	0.03174642	0.282011377	0.011143253	0.092593776	0	0.020542682	0.048835926	0.051917928
ENSG00000176349	AC110781.3	0.010844154	0	0.01095477	0	0.004216396	0.01408242	0	0.01284687	0.00790183	0.008192089	0	0	0.004862388	0.007726292	0.004667942	0.02941877	0	0	0.018324808	0.00357672	0	0.450907829	0.005697854	0.016446553	0	0	0	0	0	0.006799521	0.008276227	0.022061509	0.004806022	0.018709167	0	0	0	0.006486407	0	0	0.013406132	0.007242405	0.004686254	0.013313964	0.005406981	0	0	0
ENSG00000176515	RP5-856G1.2	0	0	0	0	0	0	0	0	0	0	0	0	0.006739255	0	0	0.006853648	0	0	0	0	0	0.117440968	0	0	0	0	0	0	0	0	0.00574419	0	0	0	0	0	0	0.026798305	0	0.006393202	0.009309704	0	0	0	0	0	0.005769764	0
ENSG00000176593	CTD-2368P22.1	0.261101597	0.696418824	0.443102585	0.790310082	0.641688456	0.827548863	1.448971545	1.059246852	0.644111488	0.60574174	0.475766344	0.869985134	0.249175685	0.59405396	0.23783215	0.565859905	0.889648812	0.577120679	0.51336287	0.490657771	1.123832279	1.842360665	0.051682917	0.446360595	0.50280309	0.539432304	0.346913435	1.024455481	0.385971745	0.763795268	1.606990618	1.119292723	0.852043311	1.130195303	0.835837961	0.540539712	0.700742251	0.638789244	0.542827938	0.906914062	0.536524165	0.829957645	0.570548527	1.753830674	0.750158771	1.026782187	1.047402952	1.23121011
ENSG00000176605	C14orf177	0	0	0	0	0	0	0	0	0	0	0	0	0.016294285	0	0	0	0	0	0	0	0	0.14125852	0	0	0	0	0	0	0	0	0	0	0	0	0	0	0	0	0	0	0	0	0	0	0	0	0	0
ENSG00000176659	C20orf197	0.037471216	0.167497558	0.037849903	0.026721192	0.211906135	0.008202256	0.150808584	0.05518622	0.150737299	0.083491685	0.031456589	0.323687047	0.56826428	0.091593476	0.109852018	0.267314667	0.06435264	0.088034173	0.133026258	0.148235374	0.293156287	0.565445215	0.058529155	0.146169272	0.232036255	0.037618625	0.011119605	0.025572183	0.144719885	0.275087524	0.214764962	0.09984026	0.08950585	0.095293604	0.054355368	0.080284279	0.045338658	0.385653736	0.021113149	0.159972625	0.046224044	0.150167485	0.095021735	0.057162564	0.073657379	0.059317939	0.098336696	0.087542904
ENSG00000176728	TTTY14	0	0	0	0	0	0	0	0	0	0	0	0	0	0	0	0	0	0	0	0	0	0	0	0	1.209135182	0	0	0	0	0.005003566	0	0	0	0	0	0	0	0	0	0	0	0	0	0	0	0	0	0
ENSG00000176753	C15orf56	0.199220616	0.360674519	0.140587467	0.262229046	0.319516452	0.066652592	0.19358579	0.090413494	0.295048993	0.485412696	0.049381155	0.390014745	0.010027299	0.107895651	0.138065539	0.173356342	0.44867553	0.240053918	0.286961722	0.532216918	0.254342079	0.130598891	0.046423251	0.151254061	0.176248997	0.828797347	0.242856275	0.199510853	0.161898131	0.134349509	0.10736059	0.159275863	0.677841743	0.37475852	0.198916285	0.035136615	0.381377618	0.07841312	0.419718772	0.204341653	0.277574306	0.022326071	0.770416759	0.08060425	0.528233511	0.078531697	0.485364623	0.551758052
ENSG00000176754	LINC00303	0.080007808	0.767297409	0.040967905	0	0.05223251	0.035218205	0.045218695	0.016163948	0.019824874	0	0.059995856	0.021680347	0.012218601	0	0.011731176	0.061084691	0	0	0.015404189	0.087511535	0.012986767	0	0.028482972	0.054518016	0.030841871	0.010970949	0.016037518	0.141886344	0.01095474	0.514460704	0	0.036862838	0.116451203	0.72915835	0	0.010802891	0.016540472	0	0	0.164803361	0.066315251	0.080050053	0.046542255	0.033309633	0.01358323	0.213104753	0	0.090254679
ENSG00000176840	MIR7-3HG	0	0	0.045870773	0	0	0.077834981	0	0	0	0	0	0	0.020497377	0	0.058258151	0	0	0	0.025822143	0	0	0	0.023997045	0	0	0.018409749	0.129654446	0	0.018382619	0	0	0.031071279	0	0.472238022	0	0	0	0	0.034058186	0.299521659	0	0.015305343	0.019758747	0.028070902	0	0.071776301	0	0
ENSG00000176868	RP11-334J6.7	0	0	0	0	0	0	0	0	0	0	0	0	0	0	0	0	0	0	0	0	0	0	0	0	0	0	0	0	0	0	0	0	0	0	0	0	0	0	0	0	0	0	0	0	0	0	0	0
ENSG00000176912	TYMSOS	1.359061999	2.350205046	0.355058007	0.477641667	0.470649795	0.933348311	0.898129898	0.764306826	0.840634049	0.502772186	1.612017559	0.435129126	0.410969102	0.365490896	0.590917219	2.041674672	0.921287805	1.206874853	0.60402963	0.270202987	0.414538839	0.200681538	1.057758443	0.623843044	1.033259071	0.082919717	3.574789935	0.406407129	0.981620548	0.580896916	0.706501496	0.908823915	0.605212425	0.943976281	1.309045471	0.860364322	0.815248929	0.337930943	1.791687946	2.858449045	0.650409367	1.456349302	1.203041178	3.946123366	1.511535489	0.769721403	0.733673566	0.137588828
ENSG00000176984	AP000679.2	0.012405949	0.012220182	0	0	0.066127585	0.04256133	0	0.014695633	0	0.037132734	0.013850197	0	0.022129735	0.035041229	0.03175852	0.077272314	0	0	0.095291724	0.008175081	0.011805883	0.097603895	0	0.025025854	0	0.009972731	0	0.016836988	0.039426087	0.053601516	0	0	0.021874712	0	0	0	0	0.029462421	0	0.131329442	0	0	0	0.04521479	0	0.058424014	0.0095115	0.033462495
ENSG00000177112	IRAG1-AS1	0.089563813	0.265284396	0.054949223	0.013070081	0.056241582	0.473614512	0.090001553	0.105583883	0.026657118	0	0.020495952	0.085727752	0.095967113	0.051674659	0.06214623	0.203592667	0.151899954	0.121037193	0.100764711	0.047838464	0.085340033	1.027295058	0.038259733	0.240835271	0.107907306	0.100331997	0	0.120429526	0.100188244	0.045558659	0.068791915	0.097294062	0.079500956	0.092859664	0.078710512	0.043192152	0.128623798	0.106355155	0.040831702	0.162996563	0.045023844	0.06035475	0.062385215	0.109297976	0.205391755	0.328162317	0.055535423	0
ENSG00000177133	PRDM16-DT	0	0.053712329	0.090640581	0.064332099	0.052901065	0.011988825	0.075543204	0.016373466	0.052941763	0.101200358	0	0.153782712	0.100037147	0.095617675	0.050802644	0.121184207	0.066660412	0.601652192	0.06142789	0.114175604	0.056159572	0.055217727	0.014497407	0.073160534	0.041504259	0.051145471	0.120110442	0.031128729	0.036662787	0.042843273	0.014053207	0.115064681	0.169799974	0.023831782	0.085256953	0.025406155	0.213682015	0.157048316	0.017190408	1.667513954	0.078055437	0.033578086	0.023762102	0.061264021	0.027388922	0.092951251	0.024612385	0.049463231
ENSG00000177234	LINC01561	0.02363629	0.166104593	0.035667909	0.082263109	0.61527897	0.030654161	0.398567395	0.526678713	0.566540157	0.349678841	0	0.901827662	1.543170657	0.612622584	0.127287264	0.104565376	0.010291302	0.726443518	0.14092895	0.531699592	0	0.047495839	0.084943879	0.023942288	0.511604245	0.354581519	0.220507086	0.124078013	0.22106794	0.389881402	0.514247073	0.078920313	0.472164811	0.765644004	0.034360478	0.258157676	0.042731307	0.500140261	0.01769292	0.171458418	0.304568679	0.150796538	0.439522628	0.071412261	0.308476732	0.018882586	0.071223014	0.36930873
ENSG00000177335	C8orf31	0.701202703	1.608233875	0.403085181	0.177314694	0.430304166	0.138871606	0.281951546	0.249902845	0.231669234	0.26755333	0.150115139	0.281024137	0.552616752	0.12080292	0.07411023	4.950557516	0.340189175	0.571705344	0.465891884	0.331582912	0.343171599	0.883942186	0.166449044	6.703178573	0.078339129	0.241652105	0.041057359	0.322167694	0.161053059	0.588126688	0.078807331	0.503573951	0.430124507	0.643945519	0.270137335	0.714160799	0.282014455	0.533148045	0.070964714	0.513084631	0.269022196	0.228846832	0.251576503	0.114950608	0.357196357	0.191459962	0.166315971	0.047320085
ENSG00000177337	DLGAP1-AS1	1.106078818	2.641324197	1.642375687	1.50173426	2.469221749	1.484479411	2.35982693	1.90806921	2.504261703	2.880978156	1.347613733	2.761453799	1.787695183	1.677924783	2.069655035	2.030309006	2.172413165	2.552071469	2.054275299	1.217731888	2.643285064	3.459293028	0.823925805	1.383360632	1.822288885	0.970883329	2.174624802	1.805326718	1.460951522	1.988030306	1.74983442	1.797458492	1.645990672	2.08225654	1.514107771	2.120679711	2.088354662	1.900386869	1.145203086	1.359203253	1.369960573	1.300766399	2.26730334	2.921821922	1.41445905	2.482728707	2.270663977	1.915390187
ENSG00000177338	LINC00469	0	0	0.040734285	0	0	0	0	0	0	0	0	0	0	0	0	0.018491622	0	0	0	0	0.038394387	0	0	0	0	0	0	0	0	0	0	0.027576176	0	0.166844328	0	0.031984987	0.024598264	0	0	0	0	0	0	0	0	0	0	0
ENSG00000177340	FLJ13224	0.033850865	0.016770186	0.067595101	0.082748924	0.013226039	0.141281334	0.083590408	0.059656721	0.036922028	0.050796763	0.037759198	0.053560252	0.045260423	0.047948333	0.057679768	0.10517817	0	0.068547079	0.019214533	0	0.048071595	0.566612007	0.120569981	0.100510718	0.025726903	0.013689892	0.059196997	0.023092286	0.013669685	0.042266929	0.076297665	0.0458974	0.029982275	0	0	0.013480379	0.100320186	0.040343197	0.235539546	0.125238491	0	0.044984283	0	0.10156002	0.050251667	0.092576156	0.064136947	0
ENSG00000177369	FLJ40194	0	0.009914512	0	0	0	0.017403283	0	0	0.014630511	0	0	0	0.026865741	0	0.017250633	0.036310968	0.051595924	0	0.01136354	0	0	0	0.031440935	0.01019628	0.007634594	0	0	0.027200494	0.008077951	0.00631056	0	0.01368746	0	0	0.057780121	0	0.048204743	0.047470317	0	0.192361536	0.012444126	0.006721669	0	0.036762493	0	0.016022338	0	0
ENSG00000177406	NINJ2-AS1	1.842511134	2.722765529	0.902440476	1.548078831	2.747531491	2.436336233	1.658836977	2.440998981	2.090043496	2.058756471	1.706345596	1.494092931	0.975202765	1.051409053	1.504346522	1.806358532	1.508234315	1.870840077	2.568977034	1.312696512	2.268144285	2.090785167	0.733126092	2.793131379	1.865140478	1.781219479	1.35441229	2.199005613	0.952362651	1.820131668	1.848411114	1.23373378	2.468539736	1.919628267	2.108779252	0.933535207	2.080863919	2.402554335	1.973954864	2.204344957	1.36098736	1.025578557	1.441931264	1.859004362	3.272826242	2.4268787	2.226843988	1.614083072
ENSG00000177410	ZFAS1	5.87287076	5.555147267	5.617581678	6.861507959	5.03495651	4.626950731	4.487619104	4.95936715	4.789446147	6.211176933	5.132602344	5.55278527	4.613309186	4.899355698	6.07753991	5.149188345	6.465463802	6.107839479	4.968058631	4.986410331	5.383590898	4.990107751	6.247245931	4.867030256	5.412429407	5.497198355	5.201721931	5.04096426	5.090894436	4.080127017	5.043161584	5.105005103	5.390845448	4.434692931	5.144564427	6.088466523	4.88659085	4.116609852	5.634736375	6.427717265	5.644608324	4.932849285	5.370278828	5.489985539	5.205391928	5.231608035	5.357565101	5.350772129
ENSG00000177553	C1orf167-AS1	0	0	0.013954554	0	0	0	0	0.016361845	0.088182928	0	0	0.043561717	0	0	0.046924656	0.012577928	0	0	0	0	0	0	0	0	0.020886565	0	0	0	0.011089104	0	0	0	0.036369703	0	0.116671648	0	0	0	0.109769889	0	0	0	0	0	0.027369556	0.011028026	0	0
ENSG00000177596	RP11-512C24.3	0	0	0	0	0	0	0	0.013143511	0	0	0	0	0	0	0	0.010101276	0	0	0	0	0	0.044441997	0	0	0	0	0	0	0	0	0	0.015085337	0	0	0	0	0	0	0	0	0	0	0	0	0	0	0	0.01505207
ENSG00000177640	CASC2	0.213428773	0.100769945	0.63243766	0.273492931	0.530840192	0.572935515	0.201685909	0.344512279	0.429621022	0.621181902	0.158413804	0.508328017	0.130390045	0.324755743	0.430620819	0.147453131	0.291136717	0.179110222	0.248752581	0.291566312	0.492997376	1.011755438	0.185465038	0.083914687	0.605353479	0.259576467	0.12233837	0.412694028	0.501027324	0.728855651	0.119103169	0.206230575	0.638021694	0.257313874	0.280183373	0.11770254	0.418891567	0.274659778	0.432188823	0.411419281	0.213628234	0.165925858	0.550958217	0.124667023	0.551286862	0.642952061	0.473329085	0.57688718
ENSG00000177699	RP11-16K12.1	0.191416253	1.168923168	0.013720644	0.093832091	0.082307036	0.069275251	0.066995891	0.016087808	0.168562168	0.060510141	0.088674116	0.042838831	0.465633415	0.249139198	0.023257927	0.379969967	0.069279919	0.191780856	0.030501999	0.061524262	0.100300018	0.106566503	0.028349369	0.252958551	0.080451183	0.05378776	0.047365672	0.072350936	0.064215504	0.191743931	0.041033263	0.207328263	0.047491905	0.023417055	0.133055786	0.153425897	0.096070221	0.408884936	0.088946035	0.056786996	0.066008204	0.272870834	0.102215376	0.0655625	0.040183346	0.08454436	0.020754026	0.535820095
ENSG00000177725	CTD-2530N21.5	0.010885128	0.010722049	0	0	0	0	0	0	0	0	0	0	0	0	0	0	0	0	0.012288598	0	0	0.316757185	0	0	0	0	0	0	0	0.006825249	0	0	0.019200834	0	0.015855637	0	0	0	0	0	0	0	0	0	0	0	0.008344478	0
ENSG00000177738	CTD-2201E18.3	1.200094121	0.802342665	0.854931413	0.868316207	0.972048663	1.337684596	1.336100668	1.087454426	1.105196541	0.839394083	0.715227599	1.280682743	0.93130801	1.072219383	1.2209289	1.700561599	0.960238692	0.518252353	1.086013347	2.544449758	1.187464842	2.00302996	0.910978226	1.019158671	0.834125651	0.855074133	0.808743846	1.555421512	1.114288938	0.851491299	0.713618081	1.735189138	1.063925991	0.929487921	0.943439653	0.836897222	1.115704575	1.871955392	1.036504854	0.904030748	1.004643876	1.285813535	0.766810165	1.640612267	0.959419046	1.193555973	1.027376828	1.97423665
ENSG00000177757	FAM87B	0.065093898	0.125542662	0.116266369	0.07376969	0.099787441	0.121683572	0.354242537	0.106483028	0.11187349	0.170439538	0.114344219	0.160462391	0.0697898	0.161245285	0.099453774	0.324275172	0.078618404	0.071009107	0.183373128	0.141763969	0.086071885	1.275860337	0.107637417	0.091473319	0.106952458	0.093188614	0.204135788	0.154351349	0.031689856	0.251845445	0.079030528	0.070763621	0.258160633	0.089329419	0.094025378	0.149908093	0.224027314	0.165152191	0.068006444	0.119277312	0.048605293	0.111087421	0.067315793	0.094987073	0.077414416	0.131860539	0.226110801	0.263808481
ENSG00000177788	RP5-1061H20.4	0.84283271	1.269038098	1.761013767	0.862391914	1.320178445	0.720140195	1.387356866	0.797317046	0.989445376	0.555577903	0.187821682	0.673510336	0.354453377	0.863545892	1.612854037	1.520739745	0.531147785	0.511196106	1.552498168	0.672503385	0.894261323	1.563029154	1.672291324	1.028835523	1.802487683	1.977085479	0.66507449	1.417312009	0.584162312	2.072245722	1.487210572	0.57267982	1.189029178	0.937529414	1.109650693	0.577463273	1.316972214	0.494570799	1.252899327	0.561207427	0.657734106	2.036799691	0.819610589	0.953750988	0.736359688	2.254806647	1.837640536	0.487122392
ENSG00000177800	TMEM78	0	0.046218509	0.058992411	0.008444497	0.009219349	0	0.096538953	0.014063597	0	0	0	0.018867867	0	0	0.020337893	0.032187613	0	0	0.013402103	0.007822723	0.011297645	0.223329297	0	0.035782303	0.044479525	0.019023583	0	0.063401007	0	0.007444981	0.027015304	0	0.010506051	0	0	0	0.014391438	0	0.017701005	0	0.014675557	0.031460953	0.01024474	0	0	0.009476527	0.009101722	0
ENSG00000177822	TENM3-AS1	0.009311661	0.049739764	0.041855361	0.096268516	0.098059941	0.024087878	0.141486788	0.096380244	0.148492301	0.191217589	0.010396982	0.121261582	0.586163536	0.403372136	0.027818453	0.10650108	0.032030804	0.32442205	0.067003738	0.13207063	0.303468852	0.091666663	0.038674584	0.139700201	0.608889453	0.029704902	0.07493319	0.12752222	0.162779247	0.087929079	0.196173198	0.01895416	0.972487103	0.153184048	0.040324278	0.057924151	0.028060781	0.10229333	0.02764681	0.019689724	0.078725987	0.245768101	0.104861674	0.078196713	0.215524207	0.036780413	0.056133981	0.018912418
ENSG00000177993	ZNRF3-AS1	0	0	0	0	0	0	0	0	0	0	0	0	0	0	0	0	0	0	0	0	0	0	0	0	0	0	0	0	0	0	0	0	0	0	0	0	0	0	0	0	0	0	0	0	0	0	0	0
ENSG00000178107	RP11-998D10.4	0	0	0	0.050557978	0	0.120379148	0	0	0	0	0	0	0	0	0	0	0	0	0	0	0	0	0	0	0	0.057028652	0	0	0	0	0	0	0	0	0	0	0	0	0	0.060204859	0	0	0.119809737	0	0	0.111134223	0.054431702	0
ENSG00000178130	FAM27E5	0	0	0	0	0	0	0	0	0	0	0	0	0	0	0	0	0	0	0	0	0	0	0	0	0	0	0	0	0	0	0	0	0	0	0	0	0	0	0	0	0	0	0	0	0	0	0	0
ENSG00000178243	C9orf62	0	0	0	0	0	0	0	0	0	0	0	0	0	0	0	0	0	0	0	0	0	0	0	0	0	0	0	0	0	0	0.010239371	0	0	0	0	0	0	0.016007955	0	0	0	0	0	0	0	0	0	0
ENSG00000178248	FAM230I	0.064270848	0.196395254	0.032822246	0.236352499	0	0.028204604	0.131441445	0	0.023725014	0.480687832	0	0.367718842	0	0.046034352	0	0.142291979	0.096400578	0	0.207100296	1.245740217	0.463892804	0.127377473	0	0.032912656	0.012399006	0.064521351	0	0.065492643	0	0.099378648	0.049264856	0.022200245	0.203024644	0.186400952	0.115155636	0	0.019798895	0.11320018	0.129065098	1.192707588	0.020189025	0.053784553	0.014101712	0.039826247	0	0	0.468653557	0
ENSG00000178412	RP11-567M16.3	0	0.067362627	0.091352077	0.111629359	0.053321783	0	0.038571878	0.027404932	0.05008483	0	0	0	0.020735505	0.032842753	0.039550266	0.141511209	0.02008806	0	0.076987272	0.03038988	0.022035041	0.335955442	0.094743321	0.023450639	0.08582914	0	0.027191402	0.031378174	0.055084979	0.057297695	0.119480411	0	0.020496435	0	0.033657378	0.018339236	0.109034186	0.027610616	0	0.039086552	0	0.03080254	0	0.028396153	0.023043772	0.072595385	0.03531371	0.031361996
ENSG00000178457	LINC00314	0	0	0	0.441052221	0	0	0	0	0	0	0	0	0	0	0	0	0	0	0	0.027836204	0	0.970753477	0	0	0	0	0	0	0.033857029	0	0	0	0	0	0	0	0	0	0.062445704	0	0	0	0	0	0	0	0	0
ENSG00000178722	C5orf64	0.006398872	0	0.032035421	0.040433688	0	0.038392987	0.052736091	0.007582783	0.009306451	0	0.007145534	0.010180944	0.022775977	0	0.005498805	0.084998577	0.032972683	0	0.007225357	0	0.048005327	0.124419263	0.020041878	0.038463475	0.009687879	0	0.02986062	0.068103357	0.010250051	0.023894066	0.014596178	0.0259606	0	0.043709513	0.036953237	0.025138284	0.007759954	0.037802162	0	0.005433579	0.007913512	0.054565222	0.011019697	0.007859003	0.006369098	0.025350159	0.009790509	0.008686302
ENSG00000178734	LMO7DN	0	0	0.02227242	0.015698883	0.067353459	0	0.036744324	0.051739528	0.016082942	0.03315351	0	0	0.019747263	0.031283713	0.037676958	0.116495359	0	0	0.049335915	0.043204252	0.197264255	0	0.045875092	0	0.016740501	0.017735564	0	0.059169244	0.152063935	0.013844827	0	0	0.01951951	0.03793345	0.032060095	0.051771794	0.026707574	0.026297686	0	0.055498104	0.105975442	0	0	0	0	0.035011787	0	0
ENSG00000178803	ADORA2A-AS1	0.012826342	0.377468461	0.255760311	0.040611988	0.119828791	0.043988135	1.958665797	0.037687164	0.395365359	0.173843694	0.021425986	0.118176642	0.039799839	0.062798897	0.142174823	0.212246876	0.447635506	0	0.118672375	0.152695843	0.128901929	0.608559033	0.09163016	0.267298429	0.052726379	0.045829842	0	0.093237529	0.090118775	0.031912139	0.057771194	0.093390944	0.186794678	0.096965099	0.151545698	0.015202803	0.098185347	0.173772135	0.028587071	0.145516891	0.114864664	0.042340957	0.059853548	0.091992037	0.044198077	0.772879571	0.149827373	0
ENSG00000178977	LINC00324	0.455417342	1.002355671	1.54953253	0.884643324	3.277932749	0.663175163	1.518662801	1.843599607	1.541115723	2.359103173	0.744098666	1.614859949	0.761497576	1.615529639	0.990062635	2.22794609	1.221453251	0.474289337	2.455467509	0.915377777	2.013909423	1.324330856	0.909450165	1.262530417	1.0053697	1.038326727	0.897624079	2.107277217	0.839323459	1.440078994	0.813067137	1.269261323	1.704892831	1.599769326	0.682198628	1.842888109	2.148993864	1.704026913	0.842479569	0.395150704	1.409008133	1.462650292	0.886508819	1.269483883	0.783844909	2.323903834	0.732180003	1.772218173
ENSG00000179028	RP11-363G10.2	0	0	0	0	0	0	0	0	0	0	0	0	0	0	0	0.009927055	0	0	0	0	0	0	0	0	0	0	0	0	0	0	0	0	0	0	0	0	0	0	0	0	0	0	0	0	0	0	0	0
ENSG00000179066	CTD-2527I21.15	1.221108936	2.783973228	0.388822784	0.079630857	0.072644736	0	0.03181792	0.130526113	0.027693675	0.028703757	2.043577116	0.226102365	0.050663245	0.105407273	0.919945645	2.611905185	0.127385737	0	1.047944207	0.43337198	0.204131115	0.075803561	0.942362483	2.888699055	0.028821223	0.266825797	0.267300986	0.366838834	0.01532151	0.331593849	0.1394836	0.076392215	0.033582483	0.064967508	0.390448201	0.030062292	0.522156977	0.32702924	0.042411387	1.18711018	0.279935886	0.246684553	0.016469789	0.795881058	0.037735042	0.26511859	0.126665319	0.859064976
ENSG00000179082	C9orf106	0.095686233	0.175628381	0.378727707	0.160578849	0.428483094	0.460916088	0.309529023	0.573147586	0.572101229	0.072799294	0.054219873	0.125703335	0.02196563	0.046192812	0.147959086	0.073148167	0.16842311	0.321773038	0.707110484	0.124649106	0.162999381	1.624875745	0.216422374	0.120134116	0.328280518	0.794408811	0.373770359	0.208328504	0.401421695	0.272056657	0.22643176	0.044215824	0.382141924	0.955438425	0.191247116	0.088506719	0.43679637	0.516044615	0.521463644	0.127190887	0.126867938	0.048662225	0.786159786	0.049783933	0.234283367	0.384450112	0.232749949	0.198499766
ENSG00000179136	LINC00670	0	0	0	0	0.011750429	0	0	0.008986003	0	0	0	0	0	0.032109334	0.013005189	0	0.006575589	0	0	0	0	0	0	0	0	0.006094192	0	0.010298354	0.012144786	0.009490526	0.011549323	0	0	0	0	0	0.009195856	0	0	0.006439969	0.046290746	0	0.013056059	0	0	0.018079168	0.011600638	0
ENSG00000179141	MTUS2-AS1	0.020060965	0.048904945	0.040249162	0	0.007815292	0	0	0.01192483	0.007333802	0	0.076888651	0	0.009010949	0	0.034297432	0.018269719	0	0.067407857	0.033825575	0	0	0	0	0.020321002	0	0	0	0	0.008077951	0.00631056	0	0	0	0	0.043550586	0	0.024303695	0.012014814	0.007525496	0.154346569	0	0.039868133	0.008684991	0.060760494	0	0	0	0.013657262
ENSG00000179219	LINC00311	0.311507393	0.048112516	0.04932634	0.023335965	0.050488756	0.056288232	0.05442816	0	0.023905317	0	0	0.026139243	0.014741475	0	0.0141539	0.11578052	0	0.066322443	0.018580594	0.021625908	0.07668899	0.128311394	0.034324377	0.016676273	0.049338095	0	0.147939987	0.044322388	0.013217847	0	0.073827869	0	0.028996632	0	0	0.137287741	0.039627029	0.039021528	0.048642999	0.055150398	0.040402432	0	0.014209241	0.172385392	0.032588519	0	0.025142124	0
ENSG00000179253	RP11-429E11.3	0	0.025314802	0.025958637	0.018304031	0.029863215	0.011192662	0.042790455	0.030415027	0.028036503	0	0.014408338	0	0.011555347	0	0	0.218559087	0	0.01760634	0	0	0.024460307	0.149577414	0	0	0	0	0	0	0.051070944	0.008094593	0.0098516	0.150709803	0	0	0.01879353	0.010216213	0.061582779	0.118850497	0.009651851	0.010962931	0	0.008621578	0	0	0	0.020532483	0.029484874	0.034801509
ENSG00000179406	LINC00174	0.62570102	1.523527054	1.068354211	0.737353424	1.655754818	1.226391072	2.195075121	1.667738239	1.060557471	1.389511017	0.967971005	1.919647399	0.875475255	0.746221323	0.952801231	1.240822829	1.280059864	0.815053388	1.104856276	1.221812172	1.461197501	2.209144763	1.25522448	0.971564804	1.144218455	1.004029608	0.895502886	1.94244473	1.083635145	2.292682524	0.939710271	1.557712602	1.89332131	1.41313137	1.546000389	0.62106064	1.984290759	1.915921296	0.899997484	1.011987794	1.096373964	1.382020192	1.364912016	0.734021748	1.558533195	2.151852855	1.317429465	1.435761482
ENSG00000179428	IL6-AS1	0.109769296	0.125445695	0.959822665	0.165675539	0.014673143	0.032580051	0.179413867	0.066069148	0.054313074	0.462460099	0.08252389	0.223952779	0.205752694	0.177962561	0.048176517	0.541709081	0.141152472	0	0.063014251	0	0.104626709	0.279265359	0.077633509	0.197648223	0.097474523	0.030216746	0.086769065	0.422535646	0.030172396	0.058316635	0.070711404	0.259832433	0.033241736	0	0	0.029756895	0.451730993	0.210869008	0.282777736	0.031916167	0.068890789	0.086133073	0.064129884	0.112304486	0.018797235	0.073879475	0.028828547	0.050746016
ENSG00000179447	SLC24A3-AS1	0.07070414	0.055999478	0	0.118552173	0.022315388	0	0	0.017080103	0.041594259	0	0.016098253	0.022906691	0.112248602	0	0.036876409	0.013130833	0.024908313	0.095767312	0	0.018947844	0.093432414	1.658835145	0.102679155	0.014608051	0.043279338	0.04582704	0	0	0.023061493	0	0.021934835	0	0.012762868	0	0	0.045133316	0.017477838	0.051022441	0	0	0.120367505	0.009635044	0.024784886	0.035185808	0.014353839	0	0.022031942	0.019556429
ENSG00000179452	LINC01699	0	0	0.097746183	0	0	0	0	0	0	0	0	0	0	0	0.08353459	0	0	0	0	0	0	0	0	0	0	0	0	0	0	0	0	0	0	0	0	0	0.116616722	0	0	0	0	0.06527596	0	0	0	0	0	0
ENSG00000179523	EIF3J-DT	0.971342954	0.96460909	1.130002708	1.196706839	1.873062144	2.236975247	1.614095885	2.100525782	1.725131592	1.95751671	1.013486855	2.161456492	0.985836868	1.645230789	1.499140685	1.555941328	1.461659792	1.566386033	2.025841707	1.755212314	2.788736322	1.424411287	1.462066708	1.174733889	1.895291447	1.657364141	2.288322697	2.218250056	1.544717533	1.799251906	1.267495706	1.41182453	2.305428115	1.995580471	1.542816932	0.776340879	1.994910989	1.444271878	1.864210179	1.269656437	1.487001438	0.794427962	1.699632453	1.438836749	2.13762339	2.29905303	2.224911876	1.405840447
ENSG00000179577	KB-1552D7.2	0	0	0	0	0	0	0	0	0	0	0	0	0.011618996	0	0	0.011815879	0	0.035191628	0	0	0	0.101962585	0	0	0	0	0	0	0	0	0	0	0	0	0	0.010272513	0	0.015487617	0	0	0	0	0	0.06269164	0	0	0	0
ENSG00000179676	LINC00305	0	0	0	0	0	0	0	0	0	0	0	0.077690626	0	0	0	0	0	0	0	0	0	0	0	0	0	0	0.029168012	0	0	0	0	0	0	0	0.036098166	0	0	0	0	0	0.090117854	0	0.042576367	0	0	0	0	0
ENSG00000179743	FLJ37453	0.739800132	1.107535745	0.890144541	1.65160586	1.560303707	1.042871468	1.488146646	1.251723274	1.644138751	1.27380219	0.687093532	1.91559831	1.16652705	1.132262638	1.014133427	1.309158839	0.683419292	1.306046695	1.06052371	0.955418974	2.039427478	0.892024275	1.438865606	0.682500653	1.065375887	0.721783167	2.074456886	1.313083649	1.302100816	1.568117839	0.865359057	0.935215347	1.497145737	1.335904414	1.059219334	0.738146401	1.566276064	1.043476784	1.521681361	2.398175211	0.967245577	0.860785872	1.315242435	1.94987817	1.89171837	1.127503052	1.664309252	1.277740138
ENSG00000179755	CTD-2144E22.5	0.010412995	0	0	0	0	0	0	0	0	0	0	0	0	0	0	0	0	0	0	0	0	0.435372148	0	0	0	0	0	0	0	0	0	0	0	0	0	0	0	0	0	0	0	0	0	0	0	0	0	0
ENSG00000179818	PCBP1-AS1	0.472476573	0.669924913	0.606790761	0.567787978	1.213558906	0.875347787	0.802571276	0.832542761	0.984205355	1.279182595	1.028269974	1.161932317	0.587394334	0.786584778	0.550213166	1.001551461	0.812211138	0.685560202	0.924547555	0.887909791	1.355213337	2.226135883	1.28542834	0.587826216	1.031492527	1.056140351	0.623750065	1.011526145	0.862104028	0.576818511	1.12232787	0.950808087	1.327884436	1.189342024	0.67217547	0.458187849	0.857057307	1.797511144	0.903891555	1.114263888	0.882297062	0.748528376	0.930685369	0.745465742	1.041006628	1.18766178	0.785820062	1.78989198
ENSG00000179840	PIK3CD-AS1	0.069416684	0.208346883	0.136971096	0.116427951	0.075246167	0	0.157813789	0.04971691	0.090292953	0	0.092302191	0.087902369	0.074416468	0.039932395	0.048063887	0.742391345	0.095399109	0.075714507	0.137785349	0.027805958	0.053137309	1.332345417	0.044078241	0.226239342	0.03197965	0.022668096	0.065408761	0.056861864	0.033820317	0.026472074	0.094445918	0.198686385	0	0.048389911	0.06095341	0.065956539	0.131837826	0.16060821	0.041883993	0	0.034774695	0.046671814	0.083406531	0.101226454	0.028038639	0.022510562	0.032315805	0.019194106
ENSG00000179935	LINC00652	0.257735779	0.156627335	0.092028606	0.033032885	0.030942736	0.068240762	0.087338663	0.077531377	0.04335952	0.040008243	0.189606087	0.180849731	0.023853024	0.065439906	0.15836834	0.083167878	0.017366371	0.062874865	0.109565025	0.047829319	0.128360059	0.338244721	0.620477135	0.066508842	0.064722004	0.052980318	0.031269076	0.071271643	0.093871873	0.203682881	0.074871895	0.2357876	0.2849015	0.045760901	0.038691773	0.052180254	0.071562156	0.144954254	0.034712209	0.017009502	0.345782664	0.022236127	0.05123148	0.111189731	0.019924378	0.162029712	0.050564506	0.122444676
ENSG00000180066	LINC02870	0.012654193	0.730728091	0.050466892	0.053185825	0	0.010974031	0.43740729	0.156894501	0.027491972	0.037869318	0.122424863	0.020107813	0.011329659	0.01797907	0.135386727	0.97834193	0.021866714	0.017263174	0.110502568	0.08917964	0.023984657	0.146788749	0.013271248	0.332071089	0.02861139	0.040266428	0.029592584	0.083892802	0.145327248	0.136573892	0.009659077	0.100265773	0.118648646	0.223607743	0.089869643	0.039655727	0.060400198	0.102540441	0.500394871	0.153383241	0.091402003	0.066276731	0.074760099	0.030902588	0.061905535	0.049814528	0.038422648	0.100051044
ENSG00000180139	ACTA2-AS1	0.117287616	0.678634761	0.342657821	0.431879455	1.651742353	0.14112911	1.351111973	0.784850851	0.785232941	2.100927349	0.374528275	0.841235015	1.739632515	1.364716008	0.22622292	0.738167478	0.321462071	0.979733052	0.944644717	0.902544793	3.919700742	2.241710512	0.387348812	0.310616747	1.303181002	0.357461634	0.196735505	2.442540849	0.412037592	0.607135877	0.458976314	0.127307096	1.806168409	0.592573444	0.463601979	0.773977216	1.095706805	1.943405401	0.224918027	0.047608416	0.355530539	0.392421824	1.210879986	0.656144989	0.407031687	0.414935682	0.607173788	0.116867499
ENSG00000180259	PRNT	0	0	0	0	0.008596835	0	0	0	0	0	0	0	0	0	0	0	0	0	0	0	0	0	0	0	0	0	0	0	0	0.006941988	0	0	0	0	0	0.008762424	0	0	0	0	0	0	0	0	0	0	0	0
ENSG00000180422	LINC00304	0.01303265	0.025561856	0.045562982	0.081370557	0.015155879	0	0.194595783	0	0.004757056	0	0.028953712	0	0.023243704	0.027685286	0	0.103439395	0.005662676	0	0.093048432	0.012863939	0.261321631	0.026285467	0.006850223	0.032781208	0	0	0.030472307	0.008870182	0	0.008174067	0.02474321	0.017716031	0.022975945	0.011280062	0.009519883	0.152163746	0.023631217	0.068708051	0.103753319	0.022056616	0	0.059868181	0.033481149	0.257177993	0.038571678	0.010403845	0.029772207	0
ENSG00000180458	CTD-3064H18.4	0.17890662	1.416218422	0	0.679755857	0.04843707	0.033989443	0.114942686	0.009378054	0.039883327	0.047140716	0.035030149	0.061872812	0.021151348	0.044494152	0.027017056	0.056658554	0.033991762	0	0.026644438	0.041183437	0.157232228	0.316398055	0.024761718	1.022177744	0.081839695	0.068467656	0.045933927	0.15336528	0.025237722	0.048856284	0.093715062	0.073725112	0.095076021	0.053899919	0.164017896	0.031045469	0.11115416	0.055786731	0.023521225	0.725741786	0.019507696	0.021021229	0.006828507	0.028964092	0.031256366	0.10966017	0.030077338	0.083775517
ENSG00000180525	DIP2C-AS1	0.002801226	0.70978015	0.022485124	0.003978642	0.023733544	0.038368989	0.041663808	0.077650555	0.032293031	0.058070741	0.030984291	0.022164292	0.014977781	0.066303506	0.021517849	0.059983418	0.068814116	0.003826264	0.080078285	0.050756351	0.039471582	2.418883468	0.011717509	0.036462462	0.025277356	0.066028627	0.006580866	0.026435368	0.039920199	0.032977941	0.019115328	0.059826521	0.065456757	0.024052439	0.024341737	0.002215767	0.066483718	0.049384279	0.010434983	0.011852005	0.116590979	0.133866171	0.031099701	0.013716634	0.016648793	0.017780572	0.023432231	0.011382895
ENSG00000180539	C9orf139	0.095492955	0.209250515	0.0865856	0.106700483	0.170878073	0.153645527	0.325827436	0.077935218	0.187705051	0.0689172	0.034409286	0.270903212	0.235448118	0.036514737	0.172302323	0.654110435	0.083130373	0.210987841	0.379652584	0.033790819	0.136681931	0.479301324	0.120212299	0.315516669	0.13880432	0.252079432	0.18339923	0.203841204	0.127542366	0.12161161	0.132405639	0.355600819	0.106290681	0.291965274	0.184771613	0.279318412	0.432510251	0.998614583	0.068227032	0.114428448	0.056733473	0.154338766	0.160965636	0.359794633	0.175113206	0.164329498	0.151003303	0.209858474
ENSG00000180712	LINC02363	0.064644809	0.104645954	0.043854632	0.148644043	0.13068549	0.300647588	0.054337355	0.076324654	0.201779227	0.080857625	0.162775835	0.256638981	0.038915352	0.061414067	0.055707984	0.213983676	0.046982533	0.0876245	0.302086421	0.11158104	0.08152454	0.609926297	0.056667218	0.086649089	0.120122691	0.110698364	0.292297543	0.087179545	0.235900715	0.331419201	0.105292484	0.142734139	0.2167865	0.244874147	0.015989662	0.0259091	0.222562696	0.285652328	0.103225267	0.018587254	0.066611334	0.071689916	0.083091601	0.166087732	0.074801347	0.370054905	0.129085477	0.402363151
ENSG00000180769	WDFY3-AS2	0.124085217	0.166986243	0.568470341	0.463354989	0.710303078	0.757506782	0.692743968	0.61254577	0.849144098	0.844760889	0.146388372	0.458257373	0.198861659	0.361278136	0.377045047	0.266692074	0.44533547	0.120479331	0.52457523	0.645517878	1.313711882	0.759344532	0.274658143	0.230415142	0.503037906	0.355298102	0.366989933	0.519241047	0.604539513	0.523265378	0.562862401	0.301878076	0.700713872	0.42851784	0.240969747	0.433567476	0.489802557	0.352604707	0.78663079	0.453029685	0.318883125	0.551642168	0.769478895	0.424150593	0.480347739	0.453886662	1.196303038	0.301274145
ENSG00000180846	CSNK1G2-AS1	0.019135607	0.037456341	0	0	0.058575569	0	0.093691737	0.044964901	0.055025722	0	0	0.089248069	0.0673582	0.027162298	0.032722791	0.181008443	0.033013048	0	0.4456685	0.062022797	0	0.345443086	0.059381174	0	0.028906021	0.104430623	0.022480794	0.076486733	0.089837494	0.070612014	0.099320395	0.051524895	0.06659384	0.157684901	0.055147782	0.015154115	0.068463954	0.089221425	0.042535584	0.016259722	0.023640489	0.02547185	0.016518454	0	0.056402683	0.132040568	0.057840687	0
ENSG00000180861	LINC01559	0	0.006446039	0	0.004652404	0.015186391	0	0	0	0.014253014	0	0	0	0	0.009306321	0	0	0	0	0.022055733	0.004309428	0	0.02633818	0	0.032846801	0	0	0	0	0.005250808	0.460234215	0.034591918	0.026546253	0.005790052	0.011302801	0	0	0.007936144	0.061354755	0.024292702	0.00555705	0.008093178	0.004368482	0.00564581	0.039746748	0	0.005221828	0	0
ENSG00000180869	LINC01555	0.061598338	0	0	0.062498346	0	0.015500608	0	0.042014552	0	0	0.019945437	0.042341135	0	0.025369794	0	0.024340959	0.007771656	0	0	0	0	0	0.028018378	0	0.040312127	0.007202914	0	0.024235667	0.021470092	0.022342994	0.180209102	0	0	0.045920978	0	0.096254927	0.010866746	0.021319376	0	0	0.022078622	0	0	0.011005299	0	0.00715259	0	0.083059229
ENSG00000181097	LINC02878	0.350113677	0.385819325	0.394481026	0.21736843	0.253125172	0.251498827	0.821133672	0.520195443	0.325673322	0.288203264	0.408431824	0.463863863	0.258988073	0.176731424	1.165229165	0.560679564	0.232151137	0.350745901	0.331729526	0.132757679	0.199225926	0.672307069	0.647662818	0.688978975	0.82953606	0.860952378	0.709585158	1.266775371	0.419817862	0.34418154	0.905074329	0.559438489	1.229153591	0.650943155	0.654837651	0.988918774	0.390694631	0.545287584	0.716223568	0.676643562	0.397470133	0.329398581	0.151266925	0.44361304	0.369165567	0.464357801	1.182197075	0.404237207
ENSG00000181123	RP4-539M6.14	0.01066572	0.010505917	0.163422213	0.066875704	0	0	0.052817335	0	0.203189507	0	0	0	0	0	0.036325106	0.009710553	0.009249368	0.071345218	0	0	0.010149533	0	0.033301675	0	0.03209282	0.025567089	0	0	0	0	0.063868633	0	0	0.089749583	0	0	0.088169204	0	0	0.027007449	0	0	0	0.038933946	0	0	0	0
ENSG00000181171	FER1L6-AS1	0	0	0	0	0	0	0	0	0	0	0	0	0	0	0	0	0	0	0	0	0	0.130113384	0	0	0	0	0	0	0	0	0	0	0	0	0	0	0	0	0	0	0	0	0	0	0	0	0	0
ENSG00000181211	HECW1-IT1	0	0	0.014173532	0	0	0	0	0	0	0	0.061656566	0	0	0	0	0	0	0	0	0	0.026582135	0.481328579	0	0	0	0	0	0	0	0	0	0	0	0	0	0	0	0	0	0	0	0	0	0	0	0	0	0
ENSG00000181577	C6orf223	0.186051796	0.473684906	0.078093575	0.099918912	0.643801614	0.162597419	0.157410284	0.105880168	0.150840562	0.255710134	0.057969072	0.130964505	0.011799203	0.736526728	0.022568623	0.081970717	0.078169052	0.735134697	0.029600192	0.038676727	0.079633777	0.22322365	0.10702826	0.090952782	0.014971789	0.052209849	0	4.222026783	0.010578564	0.028724845	0.059331753	0.061748689	0.011662748	0.592640247	0.028688812	0.005225384	0.13045001	0.150054106	0	0.87458196	0.00816735	0.186146541	0.005697596	0.821114689	0.00657351	0.329016309	0.010104345	0.247319039
ENSG00000181798	LINC00471	0.116514171	0.114829986	0.375631468	0.213320751	0.595686024	0.299661374	0.276604825	0.321107092	0.396535652	0.301905629	0.108748975	0.464327923	0.154337247	0.213673357	0.602031373	1.153719542	0.594880359	0.364381562	0.59137824	0.198605463	0.400656683	0.749931531	0.706936743	0.312001832	0.614675186	0.266245622	0.481014704	0.505089709	0.501810844	0.18959485	0.814718838	0.426075933	0.662475061	0.70536705	0.113462504	0.414239647	0.247435043	0.243909188	0.382600176	1.025238578	0.272803534	0.398273691	0.420650656	0.186260195	0.307086603	1.004517456	0.547646723	0.40464964
ENSG00000181800	CELF2-AS1	0	0.323125105	0.102410447	0.079850578	0.132307724	0.044823922	0.118206925	0.048977466	0.103277261	0.062077996	0.0232804	0.049357252	0.073318895	0.044178997	0	0.476156101	0.09684312	0	0.091935795	0.169386492	0.019853719	2.229187679	0.021874055	0.170450784	0.039270111	0.04158519	0	0.083232196	0.065877193	0.119863302	0.055013173	0.224724735	0.124560633	0.01806129	0.074680288	0.032856298	0.062364245	0.242039862	0.03871496	0.119741094	0.025767089	0.177786737	0.070722825	0	0.010419008	0.041298058	0.023939843	0.014202414
ENSG00000181908	LINC02724	0.137299409	0.145231128	0.086881331	0.135163185	0.192839003	0.08394213	0.25456555	0.064228113	0.138333802	0.112571472	0.107297842	0.562863913	0.185822504	0.046557038	0.161904776	0.614715333	0.230308846	0.059324769	0.293423918	0.158639311	0.303148727	0.320762317	0.154184068	0.227954308	0.136126991	0.119505719	0.473463823	0.196800948	0.12749346	0.354927371	0.22630546	0.323053565	0.057638426	0.229871114	0.418138702	0.141768145	0.116185781	0.589355087	0.080483712	0.288848256	0.21605874	0.113657916	0.153942822	0.13010926	0.393334218	0.2208127	0.114174056	0.044467421
ENSG00000182057	OGFRP1	0.290361637	0.66501485	0.561188962	0.746372004	0.265199111	0.215401408	0.641709667	0.371471636	0.345376128	0.458306479	0.770257373	0.259815352	0.165980344	0.526832276	0.422763537	0.944396694	0.579035229	0.139529211	0.274823199	0.207703539	0.160718628	0.850466553	0.640329984	0.59879613	0.357951953	0.533733437	0.196205372	1.123334536	0.398209648	0.208026751	0.510963959	0.507523451	0.24640378	0.425288948	0.217424581	0.269871889	0.293269123	0.390328601	0.539397398	0.395521834	0.334039971	0.490392236	0.401047513	0.296661746	0.49244771	0.148822405	0.692989834	0.265344617
ENSG00000182165	TP53TG1	2.202080684	2.95390993	3.996515513	3.685892054	4.488882134	3.362910435	3.829133509	3.922413989	4.082947449	4.677096652	2.282653355	4.960849242	4.05140156	3.828177676	3.59245857	3.291917777	4.902161276	5.413616442	3.782288823	3.496730366	4.549324897	3.742809483	4.573769995	1.923783965	4.747169801	3.583996241	6.421187622	4.805283034	4.694658304	5.78652142	4.244159294	4.454831305	4.874212033	3.910856567	4.661135728	4.061736116	4.040298782	3.684408772	3.531603487	2.218354335	4.867592736	2.707313069	4.033746905	4.551584226	4.066510054	4.544384699	4.498870323	3.740179612
ENSG00000182257	PRR34	0.252651786	0.407910226	0.199422481	0.26779354	0.358551405	0.314173363	0.160343605	0.312695855	0.268241184	0.398130381	0.271016124	0.428223036	0.406468058	0.18424034	0.199097225	0.443613961	0.214581506	0.354970016	0.758532257	0.37634828	0.334578799	2.231760786	0.120352928	0.424970489	0.345694108	0.154106889	0.220434496	0.628845057	0.374915097	0.253075425	0.262377911	0.324132008	0.468565068	0.300742866	0.188574159	0.370314123	0.328189726	0.707094281	0.204772433	0.119886766	0.43011492	0.237236082	0.4175294	0.509278048	0.348293048	0.332855925	0.42968223	0.119918279
ENSG00000182352	C17orf77	0.208224522	0	0.009398257	0.02628273	0	0	0.015549935	0	0.006778077	0.209450315	0.119972199	0	0	0.064943026	0	0.008469793	0	0.012697173	0	0.006128303	0	0.037335247	0	0	0.021065699	0	0	0.406387514	0	0	0	0.012652389	0	0	0	0	0.044599395	0	0	0	0	0	0	0.01142357	0	0	0	0.167417206
ENSG00000182366	FAM87A	0	0	0	0.00810811	0.008852191	0.009885447	0.009553678	0.013504419	0.012442636	0.050917933	0.012727211	0.018118864	0.252997827	0.008122489	0.004907576	0.046128301	0.01970497	0	0.006448904	0.026119322	0.042911124	0.153825433	0.017896648	0	0.021522558	0.018268439	0	0.038376039	0.03625526	0.063094441	0.025945768	0.02318692	0.025088536	0.058207887	0	0.035757026	0.013819287	0.047070893	0.004268325	0.297430852	0.10906157	0.030217249	0.0341396	0	0.033775687	0.013627307	0.026060472	0.053417769
ENSG00000182376	RP5-1142A6.8	0	0.066892029	0.023220157	0	0	0.019944067	0.164867312	0.013669574	0.016768833	0	0	0.036449968	0.010330883	0	0.039271326	0.111561225	0.039618876	0	0.063987371	0.015166325	0.010980822	0.723205595	0.02410338	0.034787072	0	0.081406665	0	0.046485636	0.018464234	0.021599811	0.043507621	0.061756406	0.020350929	0.039538523	0.049843384	0	0.06862329	0.027415085	0.017205679	0.019535924	0.014264474	0.045637208	0.029668194	0.014166434	0	0.027457278	0	0
ENSG00000182586	LINC00334	0.056558804	0.055724514	0	0.040409048	0	0.049147453	0	0.099091326	0.020842926	0.202739211	0.063032252	0.252284622	0.050718621	0	0	0.306299402	0.024784697	0.113631276	0.094558876	0.037464023	0.155905992	0	0	0	0.064126169	0.022980784	0.033529619	0	0.153454599	0.433476138	0.043326452	0.149099393	0.050139813	0	0.232685049	0.022630191	0.101333145	0.1316112	0.123799479	0.117493433	0	0.05658891	0	0.198357397	0.028424682	0.067408044	0.043516844	0.038659412
ENSG00000182648	LINC01006	2.249138123	2.90296511	1.207857917	3.039415306	1.396236845	1.336088465	1.755766487	1.926111233	1.950336064	1.613511789	3.583053468	1.356236977	0.763724829	1.023302708	1.240742243	2.977962113	0.44939953	1.688859228	1.092011078	0.491308795	1.674149784	2.131125295	3.967483998	1.866140165	1.228650193	1.622599836	0.304082382	1.691921096	0.55845617	2.887819209	2.383404293	2.369280309	1.696767088	1.356620693	1.972341979	1.249041157	1.6044435	0.314639434	1.896452012	2.033599909	0.757040156	1.928440178	1.155614109	1.275393572	1.033466576	1.535254498	1.435633646	2.231322217
ENSG00000182776	RP11-114H20.1	0	0	0	0	0	0	0	0	0	0	0	0.017331999	0	0	0	0	0	0	0	0	0	0	0	0	0	0	0	0	0.008751059	0	0	0	0	0	0	0	0	0	0	0	0	0	0	0	0	0	0	0
ENSG00000182824	FAM230E	0	0	0	0	0	0	0	0	0	0	0.009653601	0	0	0	0	0	0	0	0	0	0	0	0	0	0	0	0	0	0	0	0	0	0	0	0	0	0	0	0.006463233	0	0	0	0	0	0	0	0	0
ENSG00000182873	PRKCZ-AS1	1.399218162	0.95545592	0.694002032	0.490559321	1.223329685	1.08602665	1.558000446	0.923689768	0.986080918	1.150762631	1.338079401	1.37025266	0.882882327	1.012899371	0.666894806	1.871902434	0.695883071	0.723739707	0.881953196	0.818701289	1.527805516	1.279787924	1.127679247	0.750593392	0.661073481	0.757828454	0.314765892	1.683389708	0.949329268	0.902738224	0.559917833	0.746203875	1.838389528	1.554093	0.837064417	0.790354489	1.397665587	1.262413188	0.414589461	0.924021171	1.054681373	1.333965901	0.879899952	0.985986607	1.72268383	1.389675706	0.681057054	1.442461027
ENSG00000182912	TSPEAR-AS2	0.033872978	0.025099173	0.059355303	0.024146614	0.013234741	0.02210902	0.213100706	0.030156408	0.067027858	0	0	0.040381751	0.06741257	0.071383857	0.029147182	0.175981019	0.058224668	0.236998447	0.102712494	0.033437589	0.079302864	0.034311472	0.017865299	0.051163691	0.006479134	0.047387644	0.197483972	0.034523816	0.047318503	0.016006076	0.045025128	0.011619609	0.109428065	0.043798435	1.674703919	0.013489247	0.051065048	0.989943169	0.031653535	0.190505496	0.062250611	0.028297625	0.086059302	0.051707052	0.04202436	0.073279583	0.038848602	0.057059919
ENSG00000183146	PRORY	0	0	0	0	0	0	0	0	0	0	0	0	0	0	0	0	0	0	0	0	0	0	0	0	0	0	0	0	0	0	0	0	0	0	0	0	0	0	0	0	0	0	0	0	0	0	0	0
ENSG00000183154	RP11-863K10.7	0.060846538	0.21565802	0.049372833	0.182260022	0.146589501	0.36873761	0.11980717	0.029173692	0.121414407	0.125697613	0.27704842	0.077110369	0.107154621	0.198070438	0.031683227	0.239216417	0.162834088	0.033574092	0.171852904	0.117741557	0.268946154	0.355364131	0.063762328	0.155054786	0.073457105	0.105837352	0.098869472	0.189702976	0.058604336	0.182519043	0.09179445	0.098128235	0.156150387	0.765981087	0.035824695	0.226924363	0.21013394	0.100356078	0.285483432	0.21523708	0.10383088	0.402526735	0.073152597	0.117288916	0.259703998	0.132510955	0.161924193	0.247653131
ENSG00000183242	WT1-AS	0.361091864	0.022781067	0.345947223	0.089889677	0.104633832	0.020065161	0.007788927	0.032788983	0.079238548	0.027880715	0.320863999	0.342250269	0.154188089	0.090044648	1.483514798	0.062288769	0	0.634122988	1.553181949	0.039341483	0.030722845	0.073663998	1.536973307	0.397886042	0.014065325	0.014902195	0.043217611	0	0.347266671	0.068416963	0.059207184	0.037595675	0.028583594	0.123607477	0.020266766	0.068410345	0.039064607	0.605158084	0.006949042	0.035187661	0.005757644	0.069813542	0.104679786	0.96576576	0.072404283	0	0.028289523	0
ENSG00000183250	LINC01547	1.259369983	1.940809057	1.543019186	1.428771058	1.798224798	1.305703362	1.850769699	0.743153688	1.25938522	1.193436579	0.83676504	1.485568654	0.899901109	1.062387027	0.792799583	1.265525442	1.417681172	2.037952257	1.853521821	0.702911156	1.265117813	1.123729008	2.003447019	1.451164983	0.789265274	1.299811769	1.204908799	1.673108117	1.644913577	1.372290338	1.537991879	1.159991727	1.445587253	1.360992869	1.394576668	1.049806192	2.07100543	1.799647654	1.553819088	1.09965321	0.890647858	1.504361272	1.076423803	1.723864633	0.992801823	1.619345038	1.531899371	1.968678024
ENSG00000183308	AC005037.3	0.151630493	0.218764424	0.052860524	0.037375254	0.080414661	0.022913054	0.168332394	0.061837317	0	0	0.114400708	0.082502142	0.023652424	0.037440866	0.067092026	0.093889964	0.089552468	0	0	0.101545313	0.025133183	0	0.081512241	0.07879485	0.020055177	0.042183299	0.031006776	0.035773771	0.062730085	0.032990286	0.225288179	0.138285727	0	0.213839938	0.075742056	0.061875746	0.210227724	0.207194732	0.077503909	0.066312735	0	0.069402365	0.022800998	0.125370399	0.102373594	0.041892097	0	0.035755354
ENSG00000183385	TTTY8	0	0	0	0	0	0	0	0	0	0	0	0	0	0	0	0	0	0	0	0	0	0	0	0	0	0	0	0	0	0	0	0	0	0	0	0	0	0	0	0	0	0	0	0	0	0	0	0
ENSG00000183470	FLJ40288	0.010578688	0.061421205	0	0	0	0	0	0	0	0.015938709	0	0	0.009470687	0	0	0	0	0	0	0	0.010066697	0	0.011094924	0	0	0	0	0	0	0	0	0	0	0	0	0.008372441	0.012824899	0	0	0	0	0	0	0.012988308	0	0	0	0
ENSG00000183535	COL18A1-AS1	0	0.007372794	0.015083585	0	0.005810653	0	0.012516132	0	0	0	0.008358102	0	0.033194755	0.010642787	0	0.013596102	0.012951207	0	0.033512669	0.004929524	0	0.610688262	0.007850743	0.015125389	0.005676214	0	0.017546201	0	0.029783441	0	0.005711004	0	0.013215159	0	0	0	0	0.017817631	0.005595047	0	0	0.004997061	0.006457772	0	0	0.005972941	0	0.020247786
ENSG00000183562	CTC-343N3.1	0.051553837	0.131663126	0.385459131	0.072713865	0.066320717	0.144184407	0.165918184	0.588013444	0.234562068	0.17394257	0.057465771	0.107392129	0.091009383	0.072839967	0.196417709	0.300745298	0.073897669	0	0.150009408	0.10005587	0.112053069	3.163682027	0.267277613	0.135247482	0.138939464	0.444015311	0	0.299560635	0.196462843	0.125806645	0.463752418	0.411676748	0.045693911	0.483991765	0.074621355	0.217896319	0.062314823	0.100879303	0.172261458	0.399569983	0.063524493	0.498288285	0.073537587	0.063095196	0.179859115	0.094511019	0.32282913	0.13599404
ENSG00000183643	C15orf32	0	0	0.014583891	0.010271484	0	0	0	0	0	0	0	0	0.025738255	0.060665251	0	0	0	0	0	0	0.205515182	0	0	0	0	0	0	0.038914216	0	0	0.011021379	0.01962137	0	0	0	0	0	0	0	0	0	0	0	0	0	0	0	0
ENSG00000183674	LINC00518	0.027108459	0.448171597	0	0.01931148	0	0.023524711	0	0.032081689	0	0	0.22588266	0	0.128768926	0	0	0.036883255	0	0	0	0.008974999	0.025803577	0	0	0.027458982	0	0	0	0.036724396	0.021781197	0.03386781	0.010395505	0	0.012051929	0	0.238663864	0	0.016505757	0.032322083	0	0.011567947	0.248242189	0.163749372	0.011752325	0.128598422	0.040287904	0	0	0
ENSG00000183784	DOCK8-AS1	0.352934091	0.361903599	0.417911285	0.232693805	0.086946772	0.06769817	0.667261502	0.311445862	0.44694298	0.386037412	0.632600494	0.281986401	0.136470224	0.721373766	0.103093943	0.343769283	0.915475847	0.149785523	0.298147657	0.360289062	1.115110931	0.292344608	0.027695026	0.445605578	0.122587948	0.40761568	1.139156482	0.732368053	0.155242357	0.177749709	1.42797434	0.11617735	0.284409938	0.303822903	0.443051025	0.233088177	0.71601927	0.296384345	0.341242312	0.122843037	0.520437176	0.279326528	0.678284286	0.203344969	0.551788517	0.902620711	0.266449521	0.191871646
ENSG00000183822	NCF4-AS1	0.021131914	0.120618239	0.021346695	0.044672212	0	0	0.069609221	0	0.060688375	0	0.023583732	0.033521429	0.018925806	0.059364009	0	0.296664012	0	0	0.023845676	0	0.039948886	0.238032834	0	0.162962166	0.031910403	0	0.024823094	0	0	0.077835863	0.032104211	0	0	0.10645537	0	0.049640871	0.025599138	0.049979388	0	0	0.02610253	0.041981208	0	0	0	0	0.016213009	0.02863403
ENSG00000184029	DSCR4	0	0	0	0	0	0	0	0	0	0	0	0	0	0	0	0	0	0	0	0	0	0	0	0	0	0	0	0	0	0	1.181197406	0	0	0	0.036375843	0	0.015234769	0	0	0	0	0	0	0.699198203	0	0	0	0
ENSG00000184068	SREBF2-AS1	1.21586251	1.901532855	1.014696784	1.570108029	0.971575359	0.691477977	1.244735962	1.018951907	0.927233025	1.309994137	2.330452236	1.567406731	0.751353345	0.976091419	1.675939027	1.830102717	1.084413725	0.805408308	0.765110437	0.591117221	1.883121661	1.342015156	1.201191573	1.366039811	1.574176994	1.425157968	1.202420397	1.324120255	0.760768801	0.720320429	1.239816108	1.664246838	1.431124438	1.284199767	0.568069994	0.744352098	0.929481783	1.151182727	0.872578163	1.014921006	1.019132049	1.175903772	0.830130772	1.868867936	1.095645866	1.042510235	0.608807622	1.0945279
ENSG00000184224	C11orf72	0.052302685	0.041370241	0	0.007548271	0	0	0.035252988	0	0.007733467	0.04745032	0.011849745	0.016871844	0.018941256	0	0	0.120833966	0.009203913	0.028821456	0.011981901	0	0.03008934	1.35385051	0.107626763	0.052973052	0.008050606	0	0	0.042797293	0.00851805	0.019872389	0.008099909	0.014431649	0	0	0	0.008399879	0	0.025226645	0.046971641	0.061948074	0	0.042015206	0	0.03874455	0.021051242	0.033589954	0	0.014399817
ENSG00000184274	LINC00315	0.065460995	0.074973146	0.066116137	0.077194218	0.042661071	0.047576154	0.108029879	0.026224176	0.040062329	0	0	0.069429455	0.029658809	0.121810251	0.019050668	0.010122942	0.038188212	0.117123608	0.061695378	0.050514798	0.112324877	0.087738617	0.112573861	0.044534202	0.033444795	0	0.026019763	0	0.044077112	0.034526896	0.07463317	0.015117637	0.048537318	0.056795084	0.016195003	0.026240674	0.053175776	0.052366979	0.041097415	0.037408976	0.040848291	0.10063718	0.019125029	0.092947633	0.054504443	0.008874623	0.016997046	0.0150843
ENSG00000184385	UMODL1-AS1	0	0.035347906	0	0.107724939	0.018670161	0	0	0.028431586	0.343529106	0.08862291	0	0.056749238	0.010797186	0.017135938	0.176069921	0.195547476	0	0.016453424	0	0.015849689	0.078480907	0	0	0.777634315	0.139844699	0.038391937	0	0.170577514	0.009679859	0.243618977	0.098160781	0	0	0	0	0.019028504	0.057606985	0.124647081	0	0.708559266	0.014907412	0.196076318	0.041184406	0.029459563	0	0.019189226	0	0.926692162
ENSG00000184441	AP001062.7	0.225565585	0.751056707	0.322156171	0.438117713	0.448987065	0.623127661	1.060411097	0.371396416	0.518708428	0.490565723	0.702243394	0.881060445	0.608374206	0.324978355	0.667786497	0.712512338	0.414390458	1.231426363	0.700200597	0.595132118	0.696440395	0.379717773	0.77773218	0.928443035	0.322226159	0.179654606	0.547170583	0.436661351	0.606956926	1.081690962	0.356281493	0.363594344	0.738242644	0.716051493	0.717607372	0.238222853	0.836944858	0.968285482	0.407995947	0.622548166	0.41357499	0.846757587	0.283512983	1.584204954	0.699981513	1.038064606	0.692863442	1.042541312
ENSG00000184566	RP13-786C16.1	0	0	0	0	0	0	0	0	0	0	0	0	0	0	0	0	0	0	0	0.014658128	0	0.087995878	0	0	0	0	0	0	0	0	0	0	0	0	0.032306498	0	0	0	0	0.018882265	0	0	0	0	0	0.017748143	0	0
ENSG00000184608	FAM167A-AS1	0	0	0.013656263	0.009617239	0	0	0	0	0	0	0	0	0	0	0.023149153	0.036616168	0	0	0.015259708	0	0	0.204895397	0	0	0	0	0	0	0	0.008479322	0.030739779	0.03651962	0	0	0.039101688	0.010701407	0	0	0	0.011483448	0.049556386	0	0	0	0	0	0.01036541	0
ENSG00000184809	B3GALT5-AS1	0.070391469	0.126264085	1.027957708	1.272543456	0.173082507	0.368465667	2.709261019	0.161635196	0.374488763	0.642178495	0.442586922	0.670619885	0.027405177	0.254818471	1.780796056	0.192859476	0.230647227	0.147129723	0.175157909	0.066263258	0.315753722	1.030037976	1.652141559	0.884910415	0.162334423	2.04100478	0	0.357912003	0.095917339	0.031907435	0.277892148	0.146634115	0.346740412	0.649334297	0.260668189	0.055949663	1.21783996	1.757244686	0.227432199	0.084928122	0.212996731	0.099590878	0.229581499	0	0.345022995	0.072138044	0.873100579	2.529692682
ENSG00000184856	LINC00308	0	0	0	0	0	0	0	0	0	0	0	0	0	0	0	0	0	0	0	0	0	0.486161872	0	0	0	0	0	0	0	0	0	0	0	0	0.051123218	0	0	0	0	0	0	0	0	0	0	0	0	0
ENSG00000184991	TTTY13	0	0	0	0	0	0	0	0	0	0	0	0	0	0	0	0	0	0	0	0	0	0	0	0	0	0	0	0	0	0	0	0	0	0	0	0	0	0	0	0	0	0	0	0	0	0	0	0
ENSG00000185065	AC000068.5	0.368926244	0.591188597	0.282679594	0.680586492	0.34024481	0.324873365	0.731506027	0.191868913	0.270078493	0.346727652	0.573583454	0.438290311	0.032819132	0.370479184	0.141531416	0.303350544	0.227565473	0.066044215	0.472178285	0.218519055	0.574581801	0.700570589	0.911528161	0.165495128	0.440668046	0.150738336	1.055603866	0.764650705	0.491113813	0.133027526	0.463655545	0.288905413	0.407047242	0.962663008	0.498432447	0.121825413	0.512304213	0.231471454	1.040081259	0.922067517	0.11747734	0.269990209	0.656756053	0.796755921	0.612477762	0.317389349	0.519276104	0.315575506
ENSG00000185168	LINC00482	0.046450496	0.568940545	0.136411908	0.024936594	0.504750254	0.482371736	0.591671139	0.133533522	0.091531844	0.318414404	0.089443783	0.462509059	0.02096975	0.158905557	0.097980343	0.200258058	0.069885304	1.389978014	2.52564794	0.140476409	0.237573277	0.971838499	0.444031713	0.301045204	0.23092365	0.615597273	2.896536659	0.968083582	0.351110677	0.25037212	0.484607191	0.439798588	0.110486124	0.375386586	0.115770112	1.712453193	0.37600965	0.573917479	0.580111831	0.009983303	0.531430413	0.218711269	0.703009553	1.360703153	1.167191095	0.587237963	0.070558608	0
ENSG00000185186	LINC00313	0.0112147	0.065045984	0.022569889	0	0.017364717	0.009725023	0.0372326	0	0.087443992	0	0	0	0.010040316	0.031700221	0	0.010210543	0.038515463	0	0.049988637	0.00738905	0	0	0.011761847	0	0.008507195	0.026875953	0.298030589	0	0.017946326	0.041688037	0	0	0.029569913	0.019346665	0	0	0	0.039790291	0	0.009525316	0	0	0.009677246	0	0	0.017847711	0.008597355	0
ENSG00000185203	WASIR1	0	0.070917454	0.024639979	0	0.056149996	0.021165035	0.040628728	0.028872249	0	0.07241756	0	0.038667967	0	0	0	0.022217315	0	0	0	0	0	0.096394594	0.075408803	0.371452599	0	0.019624129	0	0	0.058004847	0	0	0.033111331	0	0	0.103854505	0.038393379	0	0.08556397	0.018260062	0	0.030121898	0	0	0	0.024279543	0	0	0
ENSG00000185332	TMEM105	0.04706181	0.407733717	0.074012097	0.186475415	0.112170968	0.011797904	0.270591968	0.116677739	0.009915138	0.030620129	0.65693132	0.221599847	0.018231831	0.191053326	0.063175941	0.291824903	0.040880127	1.123014765	0.221394164	0.201146228	0.182954977	0.206103181	0.181628051	0.749686605	0.030745354	0.223305372	0.296817905	0.388531027	0.204091645	0.560285498	0.690677368	0.654455864	0.023978915	0.229086794	0.420815163	1.050608017	0.229486131	0.24008643	0.634137813	0.174627002	1.206059486	0.223376935	0.197957542	0.8365771	0.31634588	0.438434929	0.0764521	0.027587461
ENSG00000185433	LINC00158	0.122557422	0.037310407	0.01286481	0.12192646	0	0	0	0.01508509	0.02766661	0.03810901	0.042238533	0	0.056129851	0.0359632	0.053923085	0.446925463	0.137381022	0	0.028609742	0.008392236	0.047877208	0.587861315	0.026589428	0.193724588	0.00966168	0	0	0.017282856	0.030452252	0	0.047962043	0.133006685	0.03354973	0.021960987	0.054934221	0.039906571	0	0.08887992	0	0.042791487	0.015741258	0.213726784	0	0.120564042	0.025241327	0.010166016	0	0.084372665
ENSG00000185594	SPATA8	0.017285767	0.033856097	0	0	0	0.014993836	0.028838846	0	0.037484247	0	0	0.05437109	0.202910634	0	0	0.015740969	0.044524989	0	0.038757584	0	0.032716547	0	0	0.051905201	0.026120192	0.013900057	0.040337741	0	0	0	0	0	0	0	0	0.040678511	0.020945815	0	0.025749281	0.014686482	0	0.011553069	0.087291466	0.021211938	0	0.041019515	0	0
ENSG00000185700	TTTY8B	0.036164523	0	0	0	0	0	0	0	0	0	0	0	0	0	0	0	0	0	0	0	0	0	0	0	0	0	0	0	0	0	0	0	0	0	0	0	0	0	0	0	0	0	0	0	0	0	0	0
ENSG00000185837	HDHD5-AS1	0.155654727	0.506705441	0.119449362	0.609856171	0.528022028	0.318295882	0.894340848	0.225060631	0.367659035	0.991923813	0.432903519	0.787438779	0.036311745	0.314116969	0.197622859	0.850877013	0.530443422	0.39104412	0.366842386	0.292653667	0.769399671	0.157586335	0.273980169	0.194424691	0.581554935	0.095760596	1.20569794	0.511827488	0.425066418	0.169714016	0.257566479	0.301797592	0.514277122	0.577955824	0.169511148	0.094335292	0.843819363	0.267987277	0.352293206	0.637909682	0.234145754	0.227720503	0.528223345	1.010750863	0.29489007	0.32178486	0.544098635	0.345802291
ENSG00000185847	LINC01405	0	0.274232243	0	0	0	0	0.307257621	0.09760144	0	0	0	0.248681026	0	0	0	0.060723116	0	0	0	0	0	0	0	0.067431005	0	0.013618274	0	0.06784656	0.261677609	0	0	0	0	0.140307563	0.534037212	0	0.020522212	0	0	0.028635578	0	0.022549245	0	0.061471802	0	0	0	0
ENSG00000185904	LINC00839	0.096547619	1.498489685	0.355785082	0.335995722	1.113336546	0.019104765	0.300848838	0.532787374	0.181865713	0.341404869	3.244597072	0.539340636	2.173084043	0.361327684	0.074301865	2.02596454	0.385842139	0.429495753	0.334086255	0.158832146	0.95892048	0.169482485	0.06819135	1.641101374	0.188875349	0.152092757	0.136841938	0.84352253	0.40803607	0.316809727	0.317633038	0.47240177	0.725094406	0.246415266	0.845350137	0.165602096	0.88679379	0.683710907	0.52264912	2.485988568	0.435173378	3.293129115	0.420349517	0.401949638	0.280150268	0.471348902	0.129930614	0.248602215
ENSG00000186019	AC084219.4	0.014790949	0.057416039	0.029730069	0.442269359	0.11629705	0.069184753	0.072839775	0.118381989	0.094252257	0.044199151	0.072856491	0.156942406	0.045830909	0.051958411	0.07466517	0.033437323	0.050646252	0	0.081608121	0.06690185	0.069045975	0.059023134	0.038470801	0.044490196	0.071438347	0.029547899	0.017381192	0.059385294	0.109044656	0.063733435	0.225203462	0.107246835	0.131863696	0.123187133	0.266629264	0.034847981	0.026806196	0.043726826	0.032938347	0.194509075	0.205407248	0.589975338	0.146199803	0.311032608	0.079174519	0.097423086	0.088335119	0.088141143
ENSG00000186056	MATN1-AS1	0.688734852	0.672534245	0.594403447	0.293116282	0.649179403	0.46399097	0.58615463	0.498748079	0.750799848	0.551073243	0.602949177	0.701456288	0.22880731	0.432587883	0.403038561	1.037596289	0.488109524	0.204850036	0.740641855	0.219797386	0.62658767	0.815698931	0.414280772	0.325814734	0.368589636	0.548682006	0.84676607	0.819595873	0.297766963	0.716499258	0.448260738	0.416253165	0.646086064	0.645272265	0.385477283	0.451364131	0.962201572	0.555290505	0.294978401	0.41535255	0.494614271	0.233600826	0.513547901	0.696132235	0.833809458	0.837716113	0.648782048	0.956407725
ENSG00000186235	LINC02610	0.008894788	0.436485649	0.078923879	0.127327643	0.18186511	0.023014742	0.246673957	0.051940637	0.044761748	0.153187941	0.048988527	0.135570224	0.15145782	0.201198335	0.103504744	0.232035176	0.342585767	0.150372901	0.134606377	0.040521386	0.378609388	0.13782785	0.142476754	0.225471963	0.078942497	0.13011135	0.130354064	0.127592216	0.056138497	0.086726005	0.020267118	0.445815235	0.16394504	0	0.71431614	0.041727128	0.053135353	0.226393372	0.019857635	0.073816649	0.085722073	0.097783895	0.037970803	0.043201645	0.05232353	0.167758731	0.020356894	0.11638981
ENSG00000186493	C5orf38	3.007091046	2.967761418	2.340579199	2.48282868	8.590023494	0.41333718	3.045498029	1.020998801	1.121486194	1.71502366	3.629608331	4.207629604	2.329733732	1.801197183	3.068114606	1.499218532	0.285098013	4.781827662	4.635945196	1.191508867	2.826499841	1.39333089	3.508562695	0.261371184	2.737137858	3.293283571	0.80463509	3.074463886	1.460522714	2.055436352	0.527444825	2.835878408	3.527191956	2.024590848	4.018188277	2.598744562	1.03804153	1.545039201	3.105804774	1.919033386	2.140077451	1.274921904	0.584209384	0.414347537	3.549056705	3.601625551	1.21146566	0.964411704
ENSG00000186594	MIR22HG	0.727740824	1.719941343	3.187644863	2.149885249	2.084313119	1.361873167	1.953570565	2.463784572	3.122103612	2.079038363	1.659019367	2.12302137	3.656203128	3.863284968	2.267792326	2.245320262	1.630966756	2.070103501	2.927467883	2.333289727	2.864314957	1.608237679	1.773197363	2.058146109	2.845036981	2.358508346	1.255507558	2.388955968	2.481730225	3.287731468	2.492139565	2.069024853	2.325990421	2.894306412	1.598698537	2.272527156	3.219936865	3.040063718	1.810972952	0.614799598	2.104056427	2.349074168	2.656508293	2.26791862	2.34643097	1.994871605	1.80865775	2.000316968
ENSG00000186615	KTN1-AS1	0.565518787	0.568081495	1.420464169	1.156315038	1.520790822	1.265346902	1.039220387	1.059739866	1.304609765	1.200341924	1.08567783	1.030924292	0.590284267	2.181620102	0.679197944	1.476942715	0.866553715	1.1523342	1.128135122	0.552967479	1.544394227	1.587653784	1.606528925	0.99467127	1.61044726	1.051077484	1.252040785	1.657212849	0.739463983	1.206904973	1.053090059	0.507937566	1.046613089	1.039222299	0.552720612	0.552393422	0.732161794	1.121926445	1.037804307	0.560991866	1.165643411	1.035901122	1.883770906	0.478353307	0.824773295	1.326043277	1.195572628	0.730128687
ENSG00000186960	LINC01551	0.046025812	0	0.009418533	0	0	0	0	0.022008685	0	0	0.476181809	0	0	0	0	0.090730256	0	0	0.01052622	0	0	0	0	0	0	0	0	0	0	0	0.014194463	0	0	0	0.013584094	0	0	0	0	0.007918123	0	0.018596919	0	0.034075612	0	0	0	0
ENSG00000187012	LINC00207	0	0	0	0	0	0	0.178552235	0	0	0	0	0.044500375	0	0	0	0	0	0	0	0	0	0	0	0	0	0.022606577	0	0	0	0	0	0	0	0	0.040810031	0	0	0	0.021036709	0	0	0	0	0	0	0	0	0
ENSG00000187013	LINC02875	0	0.245028492	0.033839979	0.093238206	0.559637127	0.583866268	0.394861428	0.188089649	0.195800019	0.168792505	0	0.201269253	0.714781897	0.047455069	0	0.118395947	0.099323118	0.419062443	0.413252211	0.380103389	0.291035488	0.251451735	0.052367861	0.03393316	0.123032587	0.053442638	1.689011976	0.152851678	0.066403207	0.041831269	0.542801304	0.045424905	0.142609342	0.242316865	0.118623767	0.1882016	0.099306375	0.292186843	0.601888974	0.014313971	0.249685468	0	0.325692819	0.854640138	0.482863864	0.039988276	0.159575265	0.045325776
ENSG00000187185	CTD-2600O9.1	0.298116525	0.673125555	0.012337626	0.141010534	0.009484503	0	0.099230938	0.042974037	0.02653842	0.107013745	0.040524421	0.057459794	0.010934566	0	0	0.097122021	0.021106847	0.273928247	0	0.152998829	0.404402797	0	0.025504775	0.408462764	0	0.029254566	0	0.09671225	0.009803071	0.030395959	0.064023779	0	0.010808073	0	0.052714241	0.009667133	0.058328065	0.043294831	0	0.010373862	0.015096816	0.07957521	0.010539277	0	0	0.009749052	0	0.096663492
ENSG00000187229	RP11-161I2.1	0	0	0	0.008940419	0.009760623	0	0	0	0	0	0	0	0.022418383	0	0.010803697	0	0	0	0	0	0	0.399572929	0.039187731	0	0	0	0	0	0	0	0.009593459	0	0	0	0	0	0	0.015000042	0	0	0	0.025041557	0.010845989	0	0.012509961	0	0.009636113	0
ENSG00000187600	LINC02583	0	0	0	0	0	0	0	0	0	0	0	0	0	0	0.013182214	0.013962118	0	0	0	0	0	0.176192986	0	0	0	0	0	0	0	0	0	0	0	0	0	0	0	0	0	0	0	0	0	0	0	0	0.011758622	0
ENSG00000187621	TCL6	0.009782432	0.031083943	0.022140634	0.019050929	0.005700334	0.006366506	0.012279045	0.002906204	0.007127472	0.018402913	0	0.123565489	0.01093869	0.003488755	0.035399671	0.230677369	0.052218589	0.071943294	0.002769004	0.031937336	0.009308855	0.096165126	0.012813576	0.065606102	0.036723299	0.046544063	0.008632874	0.003331663	0.005892058	0.245269185	0.011183473	0.127814434	0.108671204	0.029414928	0.035369185	0.023101882	0.041091244	0.014581941	0.126289975	1.265091261	0.003033175	0.017893739	0.139102935	0.067738611	0	0.030979453	0.005627517	1.379278058
ENSG00000187904	AC097382.5	0	0.042577346	0	0	0.098661349	0.074112068	0.071677482	0.051094425	0.031587035	0	0.183793261	0.068253342	0.038736683	0	0	0.039386848	0.037534436	0	0.310839272	0.111081323	0.266070313	0.578141724	0	0.127526641	0.127217008	0.102017846	0	0	0.068707393	0	0.127964641	0	0	0	0	0.03428471	0	0.101176023	0.032405598	0.036768371	0.053288289	0.028970753	0.037349249	0	0.043019175	0.165130196	0.097440274	0.058403518
ENSG00000187951	RP5-1086D14.6	1.052643539	0.936299116	0.703685176	0.296315041	0.29242848	0.780256244	0.343451726	0.614714798	0.646636494	0.126405233	1.439076085	0.438723963	0.453662717	0.12318323	0.812699502	1.007088308	0.596694052	0.184431337	0.840987091	0.567127843	0.25535733	1.027747077	0.655139345	1.198194637	0.911446255	0.288790659	0.417963422	0.691032892	0.605062755	0.356809232	0.660333927	0.53102916	0.536089472	0.731314697	1.046181077	0.3718817	0.282209688	0.455920652	0.915215239	1.212425757	0.312822399	0.2673872	0.174106757	0.732289326	0.522354156	0.897694632	0.535698163	0.226687855
ENSG00000187979	FAM230D	0	0.040635131	0	0.009875023	0	0.059210297	0.023175605	0	0.010117106	0	0	0	0	0	0	0	0	0	0	0	0	0	0	0	0	0	0	0	0	0	0.010596079	0.018866371	0	0.070628996	0	0	0	0	0.061195935	0.069342702	0.017155388	0	0	0	0	0	0	0
ENSG00000188004	SNHG28	0.668342031	0.908931975	0.24944168	0.224624435	0.795704699	0.928340452	1.224100529	0.477026114	0.90979649	0.635243377	0.384057483	0.858236863	0.484096627	0.419587727	0.682551328	1.419159165	0.335256246	0.372470176	1.30396548	0.741075705	1.02316659	2.020634919	0.320487073	0.770730384	0.443004336	0.489558726	0.90996667	0.392384581	0.471059348	0.837860083	0.583638914	0.710145032	1.030269288	1.288101959	0.28710797	0.28881124	0.814355114	1.337918182	0.336886654	0.653873084	0.448428059	0.326583786	0.389427834	1.486118953	0.741856634	1.780633489	0.234038529	1.368218427
ENSG00000188185	LINC00265	0.698757103	0.764666311	0.714701073	1.246801203	1.377415252	1.359053176	1.874737743	1.593464948	1.62437788	0.876615057	0.912942083	1.261306669	0.924784514	1.270555637	1.246667177	1.717853887	0.985626259	0.077495299	2.223059021	1.373318225	1.591951908	2.164679	1.029252676	1.236337447	1.098432987	1.395702245	0.421477771	2.067568179	1.571023265	2.648621824	1.371928407	1.164258993	1.853146837	1.711809024	1.134506665	1.514519309	2.040894337	1.824971491	1.130612682	0.826848555	1.477536445	1.355360388	0.888208774	0.748978171	1.370139636	1.609890095	1.85792816	1.817167962
ENSG00000188242	PP7080	2.834631764	2.479186036	2.428878862	3.666446615	2.306595867	2.106240388	3.426506103	2.644616699	2.489588371	2.249870714	2.060577275	2.278197163	1.656009334	2.060841578	2.654691241	2.338209563	1.658556608	2.302478133	2.047420459	1.922876447	2.684304584	2.010059086	2.652837448	2.633799702	2.324318064	2.902342253	3.050155357	2.311925332	1.50561903	2.336873577	3.156587443	2.248238039	2.687637132	2.443613894	2.990846195	2.88299747	2.212311906	1.819722846	3.159580689	2.195199008	2.415049872	1.598512664	2.773801356	2.984454743	3.722146161	2.211846381	3.22813008	2.101825993
ENSG00000188280	FAM230G	0	0	0	0.01623862	0	0.195342046	0	0	0	0	0.012780569	0	0	0	0	0.010422496	0.009927615	0	0	0	0	0	0	0	0	0	0	0	0	0.014321137	0.270865246	0.162614164	0.01013016	0.220800402	0	0.01806457	0.013877201	0	0.091475866	0.322164627	0.028164976	0	0.009878167	0.014053953	0	0.018217201	0.043355323	0
ENSG00000188365	AC092171.2	0.252097658	0.190361601	0.164217095	0.475083383	0.434912985	0.246317275	0.310194791	0.327287314	0.554920036	0.623312522	0.074941223	0.251105848	0.227584812	0.140019072	0.029281295	0.120206254	0.246332905	0.257824309	0.833311826	0.37672	0.32168362	2.311937118	0.070489288	0	0.124910766	0.364625822	0.224574698	0.295243336	0.320586757	0.592736715	0.348217832	0.295696953	0.37357122	0.05837203	0.354571865	0.31658158	0.63244833	0.329504414	0.458809288	0.337287851	0.235350771	0.110497497	0.388203548	0.197413644	0.489388788	0.340844908	0.101813174	0.175938657
ENSG00000188511	C22orf34	0.063690325	0.129802954	0.201890792	0.092234124	0.292228717	0.093200665	0.24164818	0.096594479	0.273491541	0.194439002	0.066881239	0.28181439	0.210162978	0.058762443	0.213703186	0.889873785	0.430287162	0.120443627	0.565414794	0.223686049	0.118874289	0.415259123	0.070570592	0.340597003	0.146191774	0.063202635	0.197578751	0.085902118	0.192403251	0.14803382	0.160174092	0.471767883	0.21374524	0.156824022	1.468109171	0.267442256	0.254930815	0.52689728	0.045070073	0.012947712	0.275310604	0.213364794	0.138490392	0.281345142	0.189111129	0.167125009	0.104660428	0.071073664
ENSG00000188525	AC010969.1	0	0.010549315	0.021557521	0.007616938	0.041109139	0.018514507	0.070285248	0.025264957	0.007803814	0.252420574	0.01195738	0	0	0	0.063236513	0.166159872	0.009287592	0	0.059465156	0.122010332	0.020311438	0.760841458	0	0.164494638	0	0.017165425	0.166963915	0.014538039	0.042474421	0.006715147	0.048360968	0.02897971	0.055950806	0.01847795	0.015600646	0.058313968	0.025851588	0	0	0.018135436	0	0.200507309	0	0	0	0.033892759	0.056511985	0.0145305
ENSG00000188660	LINC00319	0	0	0	0	0	0	0.020428513	0.007262103	0.004463434	0	0	0	0.005485412	0	0	0	0.01060702	0	0.006919757	0	0	0	0	0	0	0	0.007205127	0	0.004916828	0	0.009335258	0	0.016204765	0	0	0.004848533	0	0.014597061	0	0	0.007578882	0	0	0	0.006099638	0.004889688	0	0
ENSG00000188693	CYP51A1-AS1	0.034653967	0.075707108	0.043624543	0.048994581	0.142399895	0.074063206	0.179318775	0.03085262	0.110544141	0.102180545	0.019456345	0.068208252	0.053908935	0.049080246	0.014987214	0.062471558	0.030085114	0.04714601	0.058231337	0.034208659	0.157886991	0.62466317	0.080493421	0.069367989	0.064967306	0.06203106	0.137608345	0.136369059	0.055188548	0.160884339	0.12174991	0.069910967	0.126168241	0.044804739	0.037881386	0.02065456	0.062459191	0.031083902	0.038774384	0.079635678	0.021537611	0.034672553	0.170953463	0.09385191	0.042990507	0.061605742	0.164827734	0.058364805
ENSG00000188825	LINC00910	0.354901381	0.269495608	0.355152343	0.258569104	1.191651929	0.709126708	0.505023532	0.877668304	0.663925625	0.700961571	0.298661301	0.575314704	0.147047015	0.337339246	0.126717638	0.6994787	0.517550579	0.300419961	0.649107487	0.355647053	0.687117587	0.900056994	0.301479979	0.553239917	0.945950299	0.869432804	1.066585815	0.660876535	0.162408893	0.794457701	0.347427899	0.53676766	0.97189059	0.685941714	0.675471908	0.384136471	0.695850111	0.467755274	0.316531532	0.261990734	0.505154357	0.220539857	1.188468065	0.531274748	0.910342262	1.178842959	0.950328515	0.448618821
ENSG00000189196	LINC00994	0	0	0.024398979	0	0.009417897	0.020957776	0.098555144	0	0.017622137	0.036305992	0	0	0.074342653	0.01723195	0	0	0.010517667	0	0	0.007991277	0.011540772	0	0	0.012285056	0	0	0.028367587	0	0.05744394	0.015170951	0.018454155	0.016487352	0.010732207	0.02091643	0	0.009599249	0	0	0	0	0.014991001	0.016156059	0.04141324	0.014887994	0	0.019296665	0.018535952	0.048800739
ENSG00000189223	PAX8-AS1	0.08295225	0.038418822	0.239367507	0.030015935	1.139045564	0.053801594	1.335573774	0.205789303	0.103256422	0.366829737	0.153968088	0.299221408	0.033566932	0.999998227	1.033498647	0.883532257	0.232410274	0.176690881	0.028295298	0.863903131	0.859487462	2.084814015	0.055319221	1.888914486	0.925656363	0.118210222	0.018478624	0.117581547	0.841537869	0.143144009	0.25465299	1.048556819	1.507354693	1.259180226	0.087285058	0.205911057	0.112518655	1.256407456	0.38898458	0.801086229	0.666485233	1.332507384	1.115309174	0.104898042	0.014095129	0.31383194	0.493612849	1.378032556
ENSG00000189229	AC069277.2	0	0.041633288	0	0	0.006639114	0.022130793	0	0	0.018609658	0.135816276	0	0.013599981	0.007655305	0	0	0.061136131	0	0	0.009655145	0	0	0	0	0.025834026	0	0	0	0	0	0.005360419	0	0.011631094	0.088281303	0.014762274	0.142867073	0.059790537	0.020663759	0	0.151891519	0.007262332	0	0	0.057995789	0	0	0	0	0
ENSG00000189238	LINC00943	0.019843458	0.032432855	0.039815768	0.014125819	0.02052253	0.011499072	0.054729981	0.046612907	0.028799452	0.010018595	0.022146928	0.052100884	0.086743831	0.009449284	0.033927374	0.32434977	0.039854761	0	0.037130932	0.01308762	0.018885995	0.693640094	0	0.08514964	0.015063608	0.015959547	0	0.035764695	0.093077916	0.02480685	0.005069589	0.07938976	0	0.045367461	0.057161666	0.031261625	0.063238828	0.200237181	0	0.011263077	0.008217558	0.065144803	0.011442615	0.024345681	0	0.015848379	0.015222888	0.017983851
ENSG00000189275	LINC01164	0	0	0	0	0	0	0	0.009054828	0	0	0	0	0	0	0	0	0	0	0.008628222	0	0	0	0	0	0	0.006140915	0	0	0	0	0	0	0	0.013194636	0	0	0	0	0	0	0	0	0	0	0	0	0	0.010371805
ENSG00000189295	ANKRD62P1-PARP4P3	0	0.274819537	0.453082461	0.203337755	0.205999637	0	0.205321469	0.425212662	0	0	0.024316403	0	0	0.603946081	0.055499749	0.41403248	0.467299004	0	1.205574981	0.0566565	0.120180913	0.578545004	0	0.107127089	0.201542493	0.134590024	0	0.195086425	0.017500756	0.013681482	0.202697206	0	1.868564518	0.452668223	0.122764094	0	0.026393851	0.218589302	0.095189556	0	1.347112282	0	0.073816812	0	0.084862359	1.289422745	0.033244529	0
ENSG00000189316	RP11-797H7.5	0	0.070396059	0.072158166	0	0.321305738	0.197453996	0.261142936	0.239469375	0.017663368	0	0.105154153	0.075766399	0	0.034340202	0.061587684	0.107032675	0.021008194	0.065223363	0.486862973	0.031776718	0.133044347	0.185429796	0	0.388009079	0.054467101	0.217982736	0.056317844	0.377436823	0.057576503	0.145300135	0.072607511	0.127192353	0.104126132	0.268954254	0.346669039	0.093446496	0.167604957	0.13890658	0.036021894	0.060870987	0	0.016193878	0	0.029692941	0	0.1479264	0.07292336	0
ENSG00000189419	SPATA41	0.163774327	0.1394578	0.230808831	0.212396701	0.363412972	1.253542824	1.23390872	0.883547469	0.446287653	0.565184388	0.241512947	0.577706327	0.19661144	0.538275043	0.389365468	0.467740487	0.218770289	0.708037518	0.4929704	0.41505802	0.718442396	0.3543103	0.292998255	0.564069934	0.355946267	0.295831922	0.862401145	0.879982747	0.203518682	0.343493457	0.28222399	0.128994451	0.615097625	1.049322079	0.278577029	0.527466486	0.437456448	0.206456832	0.449551932	0.861050705	0.327681914	0.156463464	0.103069006	0.03012817	0.758968485	0.636658355	0.597397299	0.608759147
ENSG00000196096	SPAG16-DT	0.014935795	0.057970018	0.073909554	0	0.023110136	0.051132596	0	0	0.11546863	0.022486339	0	0.023722325	0	0.042120048	0.012840252	0.092613009	0.01295494	0.079808954	0.066283256	0	0.028289253	0.171864756	0	0.044921395	0.02257856	0	0	0.343415864	0	0.091069338	1.187485557	0.020298288	0.013218968	0.238825313	0.105574808	0.069535923	0.035978454	0.200585972	0	0.086560494	0.018458274	0.115428856	0.038330974	0.018331592	0.058568363	0.035482395	0.022816676	0.040226811
ENSG00000196166	C8orf86	0	0	0.011594873	0.274966721	0	0.764872131	0.181162354	0.392302422	0.024948107	0	0	0.071627036	0	0.032438604	0.132335039	0.020825225	0.465493205	0.061647761	0.205856485	0.171384915	0.115826684	0.439416953	0.642823855	0	0.025964873	0.246164487	0.271049948	0.148701915	0.036501886	0.104363747	0.060233535	0.031043955	0.088937685	1.064644715	0.174029534	0.05366909	0.158716443	0.067232806	0.139383811	0.057529257	0.329949197	0.01529181	0.434380879	0.014091247	0.242275601	0.320140779	1.634374317	0
ENSG00000196167	COLCA1	0.035194948	0.316454196	0.120774581	0.157694567	0.097951381	0.048081956	1.004738642	0.124683931	0.225617622	0.694372292	0.180558809	0.41974892	0.374634808	0.428314969	0.442425752	0.634631388	0.092207214	0.33515745	0.016670399	0.135995478	1.525904289	0.569195959	0.027760987	0.283115298	0.083065183	0.078881752	0.017355473	1.497649845	0.092232441	0.06541831	0.046775329	0.059397403	0.230115113	0.084776997	0.088222525	0.239584172	0.204526609	0.319937769	0.065046614	2.652976256	0.136597754	0.525332722	0.162101596	0.098698138	0.029252757	0.071599897	0.044777811	0.027961847
ENSG00000196204	RNF216P1	1.822773239	2.161204402	1.699222484	1.611374241	1.789605244	1.676522352	2.562253322	1.752889148	1.810339031	1.717836393	2.55897198	2.027240022	2.132901468	1.862793225	1.040098399	2.356268436	1.646942044	1.849113038	1.868889024	1.64075693	2.145002667	2.868855758	1.471099065	2.239986198	1.600232812	2.812591451	1.979104687	1.906418109	1.878153402	2.383876992	2.073260417	2.011935056	2.034099425	1.730818717	2.584307233	2.406693138	1.79796986	2.072607804	1.101084776	0.985597223	2.09118965	2.289852604	1.897566644	1.637943941	1.586446024	2.047783952	1.224372162	2.123945533
ENSG00000196243	LINC00615	0	0	0	0	0	0	0	0	0	0	0	0	0	0	0	0	0	0	0	0	0	0	0	0	0	0	0	0	0	0.011500757	0	0	0	0	0	0	0	0	0	0	0	0	0	0	0	0	0	0
ENSG00000196273	LINC00523	0	0	0	0	0	0	0	0	0.0056891	0	0	0	0	0	0	0.007109692	0.00677174	0	0	0	0	0	0	0.007911388	0	0	0	0	0.006266726	0	0	0	0	0	0	0	0	0	0.005837891	0.026347349	0	0	0	0.019118099	0.007773399	0	0	0
ENSG00000196295	GARS1-DT	0.358091723	0.916841392	0.658751062	0.629038576	0.811728802	0.619665064	1.130250065	1.140879028	0.850123945	0.764964109	0.797955372	1.108189699	0.789403288	0.654145663	0.913334708	1.215341565	0.632381733	0.392035642	1.065239832	0.716921935	1.029741754	2.778339867	0.672220776	0.712113172	0.886520086	0.870615447	0.575896964	1.058579092	0.76909375	1.509857533	0.814301494	0.714038165	1.509704875	0.976738319	0.657916918	0.558597203	1.12635479	1.610568747	0.468924444	0.387623956	0.720552662	0.860679003	0.914958666	0.705613004	0.733676554	1.144204684	0.899581812	1.03816143
ENSG00000196366	C9orf163	0.240748804	0.287062905	0.216977801	0.27312211	0.345917499	0.401473615	0.696086982	0.499810824	0.55861538	0.158309544	0.275783191	0.508791467	0.087474384	0.056263978	0.32425757	0.251829519	0.133391222	0.252031789	0.870560483	0.254633205	0.188473939	0.452036162	0.320910089	0.079440425	0.206034239	0.616323216	0.462481587	0.361573343	0.203200086	0.394944677	0.528134221	0.155909969	0.260272091	0.77647457	0.279804333	0.320282013	0.267103548	0.814953146	0.3986571	0.470298088	0.322665182	0.122371416	0.412860535	0.761476686	0.63155039	0.433988577	0.752557603	0.969686834
ENSG00000196566	RP11-57C13.3	0	0.033923559	0	0	0	0	0	0	0	0	0	0	0	0	0	0	0	0	0	0.022750632	0	0	0	0	0	0	0	0	0	0	0	0.046686532	0	0	0.098276817	0	0	0	0.025800734	0	0	0	0	0	0	0	0	0.046584695
ENSG00000196634	LUADT1	0	0	0	0	0	0	0	0	0	0	0	0	0.098970001	0	0	0	0	0	0	0	0	0	0	0	0	0	0	0	0	0.069952662	0	0.075899383	0	0	0	0	0	0	0	0	0	0	0	0.068671933	0	0	0	0.147692674
ENSG00000196668	LINC00173	0.17702114	0.531826043	0.109869075	0.136100107	0.360193039	0.823263896	0.872605651	0.319181948	1.998765985	0.681957298	1.141058981	0.662063452	0.07658663	0.639207635	1.411323167	0.835268979	1.326963193	1.007787767	2.249471128	0.01642971	1.132501415	1.447929185	1.092245647	0.42637567	1.621840388	0.06892093	0.672393876	1.988880195	0.468733685	0.091385566	0.056330734	0.161564405	0.317698672	0.084371191	0.517801744	0.159638585	1.090751442	0.717683858	0.310977273	0.062572975	0.792674635	0.089305172	0.616287991	0.841081208	1.530289186	2.656074231	0.286851289	1.434352226
ENSG00000196696	PDXDC2P-NPIPB14P	0.590329702	1.068540564	0.557937526	0.379314183	0.548890859	0.373546657	1.32010667	1.027480817	0.822251895	0.424016273	0.40604632	0.535623965	0.607377886	0.602963755	0.803178469	0.777635031	0.450902287	0.174443742	0.930841033	0.724053148	1.052374115	1.773205678	0.563586997	0.950145818	0.749906347	1.026063604	0.586229069	0.990514327	0.672722954	2.128246901	1.050600516	0.652904139	0.742792676	1.08668049	1.027134028	0.50902414	1.433588788	1.554917503	0.653615592	0.497444117	0.485519233	0.663840026	0.632386301	1.445171242	0.626853892	0.959623054	1.158025586	1.278375449
ENSG00000196741	LINC01560	1.817376629	1.437986849	0.968158597	1.326616129	2.336466319	0.95036576	2.085248789	1.279963106	1.998740433	1.766909486	2.167541306	1.77491305	1.503623471	1.643077234	1.025051284	1.299881162	1.04036675	0.770238259	1.147325611	1.452358492	2.550451226	1.456137061	1.188333383	1.285999692	1.784832833	1.429470783	1.102436987	1.560523825	1.325913923	2.310503801	1.862271408	1.47360983	2.241824313	1.601560848	1.33788407	1.239505392	1.160636793	1.643607122	1.315742452	1.577530583	1.561806713	1.355845215	2.309895321	1.940213474	2.159995981	1.37936635	1.681730999	1.398798067
ENSG00000196756	SNHG17	4.505078454	3.780452701	2.310331452	5.339426941	1.67737634	1.575139785	2.469350162	2.076131943	1.928457399	2.099546949	2.502354412	3.223093143	2.066614024	2.561020783	3.039435173	2.087835547	3.266964212	3.287550567	1.99711375	2.416631677	2.456606007	2.016039409	2.574960905	2.681450185	2.678357792	2.425603707	3.737862154	2.671049615	1.665709574	1.832649127	2.384015243	2.883163741	2.791653583	1.569628273	2.868337383	2.63028733	2.985063921	2.348355481	2.677541539	3.398468011	3.476478789	1.891087182	1.998397311	4.456138644	2.520831605	2.30488444	2.425868131	2.405647444
ENSG00000196758	AC079612.1	0	0	0	0	0	0	0	0	0	0	0	0	0.006257624	0	0	0	0	0	0	0	0	0	0	0	0	0	0	0	0	0.008748925	0	0	0	0	0	0	0	0.008346301	0	0.005936252	0	0	0	0	0	0	0	0
ENSG00000196810	CTBP1-DT	1.32367455	2.097619976	2.148561159	2.064844774	2.615856822	2.499545835	1.968714155	2.225090372	2.413106531	1.72701897	2.134570305	2.322470083	1.685773591	1.624728127	1.688444562	2.67210284	1.405670172	0.943543928	2.374903367	1.80660508	2.087958375	2.231851159	1.641123331	1.970696758	2.253716338	1.736912277	1.345266887	2.525478167	1.710442524	2.435392471	2.417516647	1.769543822	2.417959072	2.31610585	1.183295159	1.942760731	2.123399719	1.564288159	2.167882351	1.774426377	2.441079756	1.280201226	2.649003865	1.425438651	3.056975102	2.34018754	2.493891946	2.455104429
ENSG00000196893	AC090286.4	0	0	0	0	0	0	0	0	0	0	0	0	0	0	0	0	0	0	0	0	0	0.068893374	0	0	0	0	0	0	0	0	0	0	0	0	0	0	0	0	0	0	0	0	0	0	0	0	0	0
ENSG00000196951	SCOC-AS1	0.052814123	0.102256579	0.248948072	0.326887819	0.25208654	0.199948074	0.153705204	0.329270473	0.334065646	0.319208524	0.023836072	0.388346188	0.287152679	0.172971906	0.261345244	0.275486714	0.247866815	0.56453873	0.171646044	0.160616428	0.511675161	0.347073758	0.16006637	0.212440661	0.352676503	0.147713684	0.729297136	0.405298826	0.245375976	0.880078221	0.477525917	0.178869452	0.360233642	0.374870562	0.190875464	0.242233087	0.239953592	0.41097214	0.341859607	0.227636264	0.244333401	0.181806683	0.490758845	0.40132871	0.350080555	0.362314215	0.576475954	0.337320305
ENSG00000196979	GPRACR	0.023679464	0.083746353	0.070601894	0.011263857	0.012296308	0.020545807	0	0.028029711	0.100679011	0.035596021	0	0.074134288	0.135839486	0.140223844	0.013609085	0.028685647	0.013730607	0	0.017866438	0.03108198	0.022538351	0.152859039	0	0.070793848	0.00601872	0.044064194	0.046058812	0.010777027	0.07462646	0.00993178	0.024071391	0.032146463	0.027885982	0	0	0.012532846	0.019183143	0.018887979	0.035235472	0.097931948	0.03886076	0.010577935	0.020445245	0.00974621	0.023569935	0.006333312	0.047957233	0.010771431
ENSG00000197085	NPSR1-AS1	0	0	0.003681421	0.018032689	0.005650696	0.103705117	0	0.004319154	0.013219435	0	0	0	0.00651594	0.005184424	0.006255512	0	0	0	0	0.009571688	0.006926448	0.043690428	0.007634773	0	0.019228125	0	0.004285233	0	0	0	0	0	0	0.018813798	0	0.008630876	0	0	0.005441013	0.00618133	0	0.002431777	0	0.017823947	0	0.002907185	0.005578512	0
ENSG00000197099	RP11-573D15.8	0.027764027	0.025090953	0.002358067	0.009923789	0.007231612	0.002023302	0.034794806	0.008284457	0.006785997	0	0.018150715	0.018489505	0.006258187	0	0.009999544	0.035699423	0.004044049	0.006369991	0.010515826	0.003070995	0.004438402	0.037378415	0.004892722	0.01880941	0.005301523	0.001875089	0.002745034	0.009494688	0.009337347	0.007295106	0.005334021	0.009510769	0.016436559	0.016075686	0.00340466	0.001846277	0.016906419	0.011118703	0.003485905	0.037193527	0.00288766	0.009319209	0.008036539	0.025606687	0.009270874	0.001861965	0.012470656	0.003170193
ENSG00000197176	LINC02291	0	0	0	0	0	0	0	0	0	0	0	0	0	0	0.034074435	0.024149977	0.011550099	0	0	0	0	0	0	0	0	0	0	0	0	0	0	0	0	0.022961531	0	0	0	0	0	0	0	0	0	0	0	0	0	0.018062236
ENSG00000197180	CH17-340M24.3	2.075780325	3.452348324	3.429791616	3.700390728	3.580022178	2.610085035	2.953411471	3.42790507	2.824105477	3.947309185	1.80078907	3.637284864	2.354732307	2.116618202	2.568337863	3.577875373	3.186099453	5.043954552	2.427311068	2.556909706	3.124385437	2.140806484	3.600339445	2.508087371	3.288200056	3.562437775	6.212097003	3.383561527	2.504860897	4.346578933	3.878132238	3.140075985	3.476142414	2.748280818	2.319206893	2.611173447	3.505328209	3.050920437	3.971071821	2.388153982	3.563324274	1.724803825	3.602338629	3.581134258	3.689915311	3.59954047	4.159676771	2.520092538
ENSG00000197182	MIRLET7BHG	0.417617356	0.395303518	0.30769321	0.425759505	0.519342293	0.720028845	0.256357092	1.369913674	1.019891273	0.813753547	0.49573266	1.805001971	0.666159665	0.537123526	1.518642603	0.556973833	0.392593853	0.821636483	1.759156151	0.373203167	1.293252594	2.812859056	0.135847522	0.282308975	0.624942243	0.327142201	0.457042727	1.300308939	1.178359528	0.312248658	0.323320782	0.284363543	2.130103912	1.026263896	0.162252068	0.284934877	0.445346192	1.008560628	0.256447488	0.213878216	0.485298061	0.191958789	0.661555342	1.225180713	1.430689072	0.932343891	0.17602734	0.490510558
ENSG00000197210	KB-1592A4.15	0	0	0.005409581	0	0	0	0	0	0	0	0	0	0	0	0	0	0	0	0	0.003525718	0	0	0	0	0.004060069	0	0	0	0.021353971	0	0	0	0.023533542	0.027577965	0	0	0	0	0	0.004546807	0.006622937	0	0	0	0	0	0.004103165	0
ENSG00000197251	LINC00336	0.036452655	0.04768575	0.024651574	0.008716208	0.00951591	0	0	0.028885815	0.00892997	0.054676551	0	0	0.010970756	0.034613973	0	0.044118281	0	0	0.094153386	0.032030278	0	0	0.012851113	0.108048025	0.01853252	0	0	0.016630416	0	0.104029229	0.018645602	0.033126866	0.021606793	0	0	0.019333513	0.058517968	0.085603398	0	0.020741854	0.015146709	0.008184987	0	0.015042637	0	0	0.018728242	0.081257661
ENSG00000197291	RAMP2-AS1	0.331950343	0.267666122	0.890474244	0.250876998	1.256004222	1.551951463	1.842269322	0.629436051	1.530834388	0.784480164	0.013830354	1.695746675	0.158031526	0.673877247	2.129135246	0.521667303	1.813652913	0.082591159	0.948759605	0.87063549	0.738728304	3.985047435	1.677278006	0.248330712	1.393623947	1.194298195	1.758575478	0.748353678	0.324745462	0.310674899	0.486584032	0.902189679	1.896536986	1.99685228	0.795873883	0.218695283	3.069941087	0.93869305	0.319638381	2.137612278	0.723263135	0.243759434	0.528606515	0.165899519	1.318196961	3.026138066	0.457530972	0.465468567
ENSG00000197301	HMGA2-AS1	0.087541447	0.141034186	0.042776686	0.136809007	0.518229858	0.025841547	0.540111395	0.378714037	0.29083888	0.349702237	0.023804724	0.41895395	0.230552482	0.071603181	0.183497718	0.152069217	0.124821909	0.227691165	0.047743229	0.137460503	0.257691936	1.569353539	0.057448082	0.068031471	0.320010642	0.303903766	0	0.165397338	0.040779234	0.14089448	0.226955363	0.017448957	0.234552797	0.251787851	0.091125538	0.199649848	0.076168325	0.923488525	0.123019239	0.053710165	0.203046383	0.102349854	0.297082678	0.062020336	0.413687447	0.213111008	0.0612246	0.028901874
ENSG00000197308	GATA3-AS1	0.090771384	1.072695885	1.940124935	0.835371656	3.300833523	2.64675678	0.934339964	3.85044355	2.422441219	2.587734559	0.240423526	2.9781843	0.051472514	1.068798129	2.33274483	0.683308432	1.106955968	4.066112354	3.154333227	3.048721826	0.774446161	1.403133128	2.344466177	0.069482698	1.493037816	2.002032474	5.287846931	1.840718982	2.053429417	1.336169385	0.816665865	0.665192269	1.330555839	2.923380387	3.000021543	0.483378555	2.525298579	1.973884842	2.631486749	0	1.799460771	0.768834246	1.745145467	2.211265428	3.691240817	2.839340112	2.840229028	2.485079793
ENSG00000197322	C17orf102	0	0.037835562	0.006538472	0	0.010030743	0	0	0.007669819	0.004714281	0	0	0	0	0	0	0	0	0	0.085347097	0.033749039	0	0.076782429	0	0	0	0	0.030200703	0	0.005193109	0.008100651	0	0.017557434	0.017111578	0.011178858	0	0	0	0.023060258	0.009659071	0.043392637	0	0	0.005583779	0.193651299	0	0	0.004959896	0
ENSG00000197332	CTC-499B15.5	0.131752698	0.2298024	0.181638062	0.24481057	0.255461659	0.325664731	0.400924168	0.27241932	0.163343353	0.244203159	0.192084066	0.128422991	0.118460049	0.164773514	0.4295852	0.511455229	0.243898781	0.130096189	0.238798624	0.295384966	0.463708522	0.961429117	0.404048264	0.133395444	0.520868892	0.083705551	0.193725089	0.405931899	0.258200359	0.209563472	0.617965506	0.266074374	0.394878832	0.298379462	0.716671479	0.249818806	0.207507298	0.296831353	0.246731245	0.602738068	0.35172053	0.445135616	0.156451602	0.151826969	0.295569876	0.717232126	0.432879627	0.274171605
ENSG00000197462	AC005276.1	0	0	0	0.021841756	0	0	0	0	0	0	0	0	0	0	0	0	0	0	0	0	0	0	0	0	0	0	0	0	0	0	0	0	0	0	0	0	0	0	0	0	0	0	0	0	0	0.024497271	0.023533207	0
ENSG00000197503	LINC00477	0	0.014857851	0	0	0	0	0	0	0.010995303	0	0	0	0	0	0	0	0	0	0	0.019817227	0	0.060172554	0	0	0	0	0	0	0	0	0	0	0	0	0	0	0	0	0	0	0	0	0	0	0	0	0	0
ENSG00000197536	IRF1-AS1	0.599772504	0.797666843	0.864039341	0.624214003	0.736868629	0.568971841	1.039377584	0.698583099	1.113539943	1.013412726	0.61996182	0.816984188	0.853384673	0.489637161	0.601893378	1.994556594	0.987035613	1.144929014	2.260473664	0.495328329	0.908148724	3.746583675	0.765598365	1.284180832	0.504844318	0.750213851	0.792638986	0.630730566	0.618462446	0.452047553	0.342255411	1.172826626	1.117441566	0.661376698	0.824015322	1.07504371	1.105096042	2.110897185	0.420680696	0.212307394	0.523606113	0.785943613	0.994386659	1.01581482	0.804106216	0.833925732	0.330543965	0.698210798
ENSG00000197568	HHLA3	2.005378722	4.041848373	1.923427608	2.683209953	3.254959079	2.070204929	2.474443483	2.236863119	2.703414539	2.994728328	3.755020563	2.975465291	1.855651789	2.56038488	1.833813425	3.016909478	2.100613824	3.593688967	1.438809333	1.996480247	3.365297395	2.014189698	3.022811662	2.353923727	1.958579798	0.933242944	1.933419492	3.027978731	2.613302422	3.542810533	1.901612238	3.047703346	2.194529665	2.732998847	1.757889769	2.666803757	3.318374141	1.692005984	2.199278186	2.537651916	1.789396649	3.119529814	2.226005813	4.634425652	2.59350315	3.55246907	1.793646965	2.382897845
ENSG00000197585	AC107218.3	0	0	0.104231478	0.025117948	0	0.228243212	0	0.12157215	0.051009908	0	0	0	0	0	0	0	0.030586714	0	0.039730392	0.046187069	0.033539482	0.263463228	0	0.035685072	0	0	0	0.093835791	0.110101139	0	0.079361064	0	0.091663844	0.118404265	0	0.055334856	0	0.041983983	0	0.029960981	0	0.046810782	0	0	0	0.055796366	0.02706074	0
ENSG00000197595	ATP11AUN	0	0.033788903	0	0	0	0	0.01925133	0	0	0	0.025617747	0	0	0	0	0.010492005	0	0.015723209	0.01300917	0	0.010966177	0.04614002	0.012085894	0.011673554	0	0	0	0	0	0.02157111	0	0	0	0	0	0	0	0	0	0.009787953	0	0.022968509	0	0.028157735	0	0	0	0.015633266
ENSG00000197644	AC106870.2	0	0	0	0	0.097230188	0	0	0	0	0	0	0	0	0	0	0	0	0	0	0	0.118353994	0	0	0	0	0	0	0	0	0	0	0	0	0	0	0	0	0	0	0	0	0	0	0	0	0	0	0
ENSG00000197665	AC007952.6	0	0	0	0	0	0	0	0	0	0	0	0	0	0	0	0	0	0	0	0	0	0	0	0	0	0	0	0	0	0	0	0	0	0	0	0	0	0	0	0	0	0	0	0	0.017664954	0	0	0
ENSG00000197670	RP4-724E16.2	0.419650317	0.481507566	1.006238489	1.673228062	0.669692569	1.206264574	0.804045671	0.959937212	0.809776068	0.80582698	0.453197649	0.323957421	0.322737001	0.615112036	0.332474921	0.613103486	0.540529782	0.109052842	1.368524194	1.304464424	0.53710358	2.462531475	0.311639965	0.565860165	2.125733235	1.351601648	0.024173743	0.939438179	0.608081952	1.002139144	0.949440776	0.760770845	0.868660489	0.986741401	0.853634296	1.237362531	0.755732278	0.639421527	1.250357565	0.110051062	0.419801002	0.707040064	0.678896642	0.098436661	0.485813122	0.674288019	0.956636071	0.413367052
ENSG00000197734	C14orf178	0	0.035827293	0.036735108	0	0.109995298	0	0.060409672	0	0	0.157825433	0.155824821	0.057513136	0	0.051494392	0.06193021	0.15856	0.031575138	0	0	0	0.226532985	0.271309112	0.038125647	0.03683616	0	0	0.124431403	0.14286975	0.057897164	0.067574348	0	0.049294357	0.124754345	0.12211333	0	0	0.044006642	0	0	0.030929401	0.044866418	0.024359635	0.031419034	0.04456127	0.036199951	0.112956281	0.209667261	0.096752027
ENSG00000197813	CTC-301O7.4	0.609763872	1.124404648	0.869172582	0.247139928	0.184006825	0.105656295	2.02993257	1.028082228	0.252716713	0.436045415	1.730104151	0.640317057	0.335162284	0.458768767	0.264038441	1.117869986	0.541944948	0.399928015	0.375244975	0.230272575	0.7848309	1.344538249	1.093701427	0.61624087	0.389628225	0.460000089	0.350463169	0.637933188	0.531363603	1.44359336	0.776568319	1.024680573	0.361016969	0.855098919	0.675332244	0.157758257	0.437817338	1.05803459	0.544406524	0.781885376	0.723217647	1.47186839	0.381213413	1.054691608	0.081575431	0.274724188	0.393253158	0.440745393
ENSG00000197815	RP1-253P7.4	0.174694018	0.147024304	0.594709834	0.153879582	1.136489299	0.425768094	0.790606748	0.460104015	0.848057679	0.504377351	0.165638335	0.191532934	0.360156057	0.494411165	0.578576123	0.500353154	0.196490277	0.09443937	0.806804629	1.207645711	0.369663446	1.26569431	0.259848381	0.670695	1.009404989	0.856959456	0.016705188	1.082103525	0.406638804	0.575119828	0.508754899	0.182465469	1.048611021	0.677674469	0.194696959	0.313542485	0.612217526	0.60447005	0.262689563	0.234516888	0.272963299	0.292269822	0.386740102	0.149920109	0.294761488	1.237780103	0.962000138	0.71870923
ENSG00000197880	MDS2	0.012054123	0.125525822	0.012177028	0.025571248	0	0.010453346	0	0.014279194	0.043397186	0	0.066066746	0.056723258	0.032137277	0.017127986	0.030863704	0.551706062	0.177478275	0	0.105428101	0.00794291	0.011471008	0.183966805	0	0.083381772	0	0	0.028197093	0.032536977	0.066403207	0.022560339	0.009200584	0.228183722	0.010667312	0	0.017555195	0.047087159	0.242737382	0.056706134	0.061946324	0	0.044247575	0.039816119	0.081188811	0.072517769	0.023897327	0.009622038	0.009241496	0.016351733
ENSG00000197934	CYYR1-AS1	0.094592854	0.047360414	0.034848507	0.009888275	0.005407653	0.012054205	0.04604574	0.016462621	0.005074233	0.020929127	0.17601071	0.022080173	0.018627006	0	0.017885516	0.0126555	0.006040108	0.056143596	0	0.009160533	0.064954682	0.667613653	0.007306608	0.021068062	0.010545768	0.005597838	0	0.046695063	0.03321701	0.418361441	0.005314902	0.009476728	0.054545981	0.023961213	0.010153506	0	0.008447619	0.016586651	0	0.011806864	0.008614744	0.032242313	0.006009983	0.033921417	0	0.016612275	0	0
ENSG00000197989	SNHG12	1.907433696	2.802340334	2.093842103	1.266940852	1.59212933	1.332013289	2.251545274	2.637830188	2.351207238	1.653011061	3.41489468	2.07786958	2.339859243	2.142892825	2.298100252	3.172532406	3.219158584	2.169209923	1.880057703	0.829765558	1.96021789	2.361977577	2.545993519	1.851764568	2.159823071	1.152182761	1.604353622	1.94490502	1.677209743	1.852992987	1.260604394	1.916576068	1.65592596	1.824190403	2.535810328	1.622518857	2.307905999	2.723953126	1.66113672	2.78374108	1.480851085	2.532364877	1.677410426	3.042521986	2.095446635	1.926527905	1.658221579	1.603536572
ENSG00000198054	DSCR8	0	0	0	0.096791417	0.130568777	0.030214517	0.029207343	0.061323207	0	0	0	0	0	0	0.01505305	0	0	0	0	0.078931596	0.016662134	0.199662976	0	0.052563114	0.026454269	0.069058085	0	0	0	0.010987056	2.777332081	0.262414663	0	0.059692781	0.099309103	0.068020896	0	0	0	0.072887518	1.714213987	0	0.116682171	1.077384589	0.017426385	0	0.026732881	0
ENSG00000198106	RP11-231C14.7	0.021367015	0.107226874	0.042850169	0.037735126	0.108543791	0.03683966	0.145639834	0.00636574	0.076293685	0.032132742	0.017921263	0.067007524	0.075068657	0.037801361	0.036518672	0.188014474	0.027719456	0.057659055	0.127884011	0.038434679	0.040390422	0.063983976	0.033479315	0.135207288	0.03624683	0.025703838	0.018864995	0	0.042526544	0.023396392	0.048420194	0.139571509	0.01891577	0.027663006	0.053945651	0.05429223	0.14286056	0.214626516	0.047451172	0.013639789	0.045874649	0.045926222	0.045681713	0.006597728	0.015980399	0.095487189	0.008220133	0.098886956
ENSG00000198221	AFDN-DT	1.660335198	0.482540959	0.196666817	0.843690291	0.456182396	0.797930892	0.677194862	0.673862206	0.180056052	0.402275557	0.681150595	0.848033185	0.057769756	0.203674999	0.443084362	0.623078205	0.330226635	0.661948086	0.174930938	0.322307508	0.678846035	0.318081024	0.131956139	0.462259823	0.763613825	0.501381499	0.099759235	0.561445964	0.322149342	0.44075514	0.399555448	0.697413333	0.707203912	0.21158313	0.838563177	0.217191024	0.453400611	0.593557406	0.893949028	0.822607748	0.326766359	0.567693721	0.602564109	0.398231757	1.730068448	0.211362296	1.530162121	0.979420363
ENSG00000198358	RP11-544M22.1	0	0.011906818	0	0	0	0.031222041	0	0	0	0	0	0	0.010822366	0	0	0.011005801	0.010483324	0	0.013645651	0	0	0	0	0	0	0.009716805	0.014207034	0	0.009702442	0	0	0.032682166	0	0.101353666	0	0	0.014652873	0	0	0	0	0.008074172	0.010431118	0.029527822	0	0	0	0
ENSG00000198454	LINC02692	0	0.051302302	0	0	0.020423557	0	0	0	0.093402014	0	0	0	0	0	0	0	0	0.070690253	0	0	0	0	0	0	0	0.021137993	0	0	0	0	0	0	0	0	0	0	0	0	0.019669414	0.022330761	0.032436534	0	0	0	0	0	0	0.070293427
ENSG00000198468	FLVCR1-DT	0.753109584	0.310683343	0.754093676	0.189426132	0.340154191	0.66814974	1.056596982	0.807845576	0.25129242	0.254470761	0.809515719	0.267342028	0.548580383	0.473637154	0.924639223	0.785993698	0.979455411	0.886948146	1.389850475	0.847047463	0.261778359	0.770761466	0.968373902	0.198006369	0.692698104	0.496267322	1.139101271	0.50432571	0.285639876	1.172987748	0.602377766	0.693224767	1.295151455	0.944485784	0.754059032	0.817669159	0.427958659	1.009349106	0.230896359	0.323621682	0.495367585	0.448062398	1.297374016	0.77717556	0.216466009	0.741360543	0.880374982	0.288013696
ENSG00000198491	RP11-208N14.4	0.009663933	0.08349185	0.00976255	0	0	0	0.016151346	0	0	0	0	0	0.034298828	0.013736489	0.008305921	0.008798207	0.008380226	0	0.010910543	0.006366126	0.036437734	0	0	0	0	0	0	0.013120051	0	0.024083112	0.007374771	0	0	0	0	0.007647958	0	0.022980406	0	0.199544258	0	0	0	0.023635288	0	0	0	0
ENSG00000198496	NBR2	1.230316325	1.676188779	1.145814678	1.211515814	2.385240613	2.237505153	2.611913389	1.629470721	1.81878266	2.091405488	1.738504361	1.982078357	1.185095006	1.919438274	1.604258067	1.421075191	1.183260522	1.110965615	1.895843344	1.482404701	2.749943051	2.517424246	0.743803293	0.895262882	2.973729017	2.453246091	2.896147955	2.252331595	0.772558128	2.314093231	0.877259484	2.526886713	2.340614192	2.526473805	3.365755139	1.240606085	2.024650975	2.326215911	1.534021888	1.553892022	2.327985235	1.835117033	2.429006881	3.34576472	2.850613397	2.622071719	2.035543476	1.865632244
ENSG00000198590	C3orf35	0.357059094	0.230041268	0.122543361	0.120727112	0.5080424	0.296514814	0.293241513	0.280957288	0.263217973	0.378789174	0.281717954	0.323828615	0.236347858	0.191014492	0.601845053	0.152918083	0.20429902	0.253205604	0.50211653	0.18723623	0.409691152	1.534363506	0.21357499	0.138490285	0.335240756	0.231257588	0.245843579	0.345247223	0.189991094	0.145651049	0.203729094	0.078280167	0.816133644	0.178328147	0.184702128	0.15190896	0.588763881	0.386783135	0.073740799	0.063081187	0.158106144	0.174758592	0.19064649	0.264581524	0.166435843	0.356095168	0.198955669	0.562545252
ENSG00000198671	RP11-168J19.2	0	0	0	0	0	0	0	0	0	0	0	0	0	0	0	0	0	0	0	0	0.023130073	0	0	0	0	0	0	0	0	0	0	0	0	0	0	0	0	0	0	0	0	0	0	0	0	0	0	0
ENSG00000198685	LINC01565	0.009581792	0	0	0	0	0.016569213	0.078351275	0	0.013928688	0	0	0	0	0	0	0	0.008308965	0	0	0	0	0.075885701	0.010049549	0	0	0	0	0	0	0.023879421	0.014587203	0.013030671	0	0	0	0.007582908	0	0.011437969	0	0	0.035252354	0	0	0	0	0	0.007344574	0.013001916
ENSG00000198711	SSBP3-AS1	0.395126132	0.182592837	0.230178733	0.208779333	0.381714872	0.401145985	0.745786671	0.285970058	0.225906394	0.207991492	0.280014609	0.245491345	0.158928741	0.172153751	0.168078269	0.484347852	0.207084032	0.091544921	0.207541361	0.211303623	0.647940956	1.186969364	0.175457931	0.305572038	0.240831225	0.280413546	0	0.596489115	0.199511503	0.174604612	0.209985179	0.366353574	0.347799909	0.451345577	0.176220286	0.06119851	0.272317278	0.2782344	0.043621378	0.400282039	0.194176007	0.323392308	0.228113241	0.245077566	0.149355971	0.408988261	0.164341357	0.188492624
ENSG00000203258	RP11-47J17.2	0.088827169	0.044429302	0.045551662	0.032183637	0.035110428	0	0	0	0	0.067542598	0.050281455	0	0.040423914	0.063775714	0.038826344	0.041101997	0.077304581	0	0	0	0.084637119	1.109741006	0	0	0	0	0.05289834	0	0.036278982	0.028401782	0	0	0.153603085	0	0	0.035780425	0	0	0	0	0.055597224	0.030237061	0.038976861	0	0	0.071281374	0	0
ENSG00000203266	RP11-560A15.3	0.033285899	0	0	0.582520228	0	0	0.055329677	0	0	0	0	0	0	0	0.028641199	0	0	0	0	0	0	0	0	0	0	0.026795263	0	0.088753449	0	0	0.02545033	0	0.029481217	0	0.048315546	0.102770276	0	0	0.024937026	0	0	0	0.028752624	0	0.033132444	0	0	0
ENSG00000203279	RP11-498P14.5	0.509601907	0.691488235	0.39546308	0.022675256	0.230199206	0.13307614	1.058772319	0.110099019	0.369785852	0	0	0.4385428	0.213673388	0.32643846	0.619507092	0.314441121	0.278103124	0.126184751	0.324061349	0.082276804	0.08901595	0.858565574	0.097840252	0.124798318	0.071345217	0.02560901	0.704366118	0.165087094	0.717015835	0.097351713	0.900817458	0.278008066	0.306466619	0.254442736	0.217452404	0.07437085	0.250202176	0.428943426	0.137423774	0.250084988	0.221000097	0.083373987	0.253754912	2.594915375	0.315138955	0.381090193	0.367740764	0.347817331
ENSG00000203280	KIAA1671-AS1	0.270917096	1.653364928	1.342961672	1.263576021	1.868588597	1.85619948	2.197266263	1.064122045	1.267849826	1.273438927	1.47663126	1.302174159	0.160459042	2.135821569	0.891454806	1.543153883	1.311078351	0.781145084	1.876804451	1.889923656	1.747817768	2.778178885	1.058988881	2.0820863	1.335057647	1.43532638	1.445128977	2.256371294	2.143678222	1.661563324	0.395099466	0.979399858	1.711803545	1.637725341	0.604678327	0.391638792	1.702964928	1.159470742	0.655501878	1.18605486	0.681817461	0.406741443	1.612085377	1.632246268	0.496945478	1.034531708	1.678381977	1.339579578
ENSG00000203288	TDRKH-AS1	1.68039277	1.385971966	0.43303637	0.630711303	0.910635566	0.550073392	1.522696193	0.757792048	0.765030065	0.715413318	0.453612546	1.381835661	0.19024712	0.682892076	1.376676249	1.560549443	0.841455757	1.262408446	0.944942141	0.631618056	0.490184646	0.654863695	1.352268738	1.678984248	0.789242763	0.953213486	1.530902179	0.677598379	0.59004435	0.931564422	0.731683939	1.109758226	1.032042862	0.466225078	0.814299911	0.988462041	1.877926702	1.140207518	0.829090645	1.077073057	0.303197439	1.323323123	0.626092449	0.842823849	0.248694635	1.61364802	0.556304961	1.004132443
ENSG00000203307	FAM78B-AS1	0	0.123537346	0.04343644	0.175009519	0.066189763	0.07374717	0.383036895	0.099950912	0.179058305	0.296726654	0	0.366488787	0.314625121	0.175302585	0.27254362	0.470428135	0.143916635	0	0.227578095	0.136902072	0.157232228	1.735335305	0	0.126910081	0.12660188	0.341772671	0	0.167841894	0.165205279	0.130565148	0	0.114221689	0.401788937	0	0.062325952	0.163031798	0.052010739	0.100682455	0.094646676	0.238519629	0.153561094	0.447068732	0.108734883	0.052664417	0	0.13293718	0.0653615	0
ENSG00000203321	CARNMT1-AS1	0	0.069344538	0.324830756	0.074881999	0.133517345	0.230590165	0.323333501	0.199327892	0.408725883	0.154703162	0.116044155	0	0.063141673	0.146315361	0.174839912	0.423574519	0.030923417	0	0.15436226	0.178335449	0.131098621	1.820618186	0.073738795	0.296191812	0.273071148	0.164088659	0.121942128	0.140029193	0.056712725	0.229169961	0.080219977	0.140255937	0.505971439	0.061074692	0.101576387	0.083115259	0.084953822	0.162762801	0.128768476	0.11752482	0.086589945	0.13755273	0.25582467	0.1271646	0.103850414	0.110687861	0.32063712	0.183749946
ENSG00000203325	RP11-277A4.4	0.332520479	0.155066129	0.120734794	0.193119674	0.342719943	0.169685246	0.067974723	0.423783074	0.24936927	0.176865778	0.293008044	0.243105988	0.141562218	0.057965272	0.06968112	0.177683632	0.070291316	0.259147978	0.217420489	0.079775429	0.285958132	2.589454665	0.084641681	0.121057444	0.061644645	0.032993471	0.048062461	0.393072618	0.244629237	0.171509026	0.312172702	0.210213914	0.327405161	0.200978901	0.171304137	0.155601277	0	0.228989645	0.119102149	0.166383178	0.279559429	0.106810684	0.136661606	0.145577883	0.080431054	0.126818633	0	0.209780223
ENSG00000203327	AC012358.7	0.055529074	0.18304214	0.136329016	0.019971	0.557668601	0.366349254	0.479623571	0.188474629	0.15608083	0.042106723	0.178224943	0.129312924	0.097925392	0.116076349	0.182489387	0.169924457	0.071788495	0	0.12252999	0.286253642	0.052880989	1.024042256	0.086435469	0.1366914	0.272824219	0.044767921	0	0.31036226	0.268504066	0.18286339	0.124015592	0.11122138	0.684734381	0.226154663	0.330738971	0.086872407	0.192607986	0.276107797	0.02099111	0.115397787	0.034605891	0.16064188	0.139505711	0.194913848	0.159850648	0.229133413	0.144296646	0.214036851
ENSG00000203334	RP11-25I9.3	0	0	0	0	0	0	0	0	0	0	0	0	0	0.017635423	0	0	0.010764517	0	0	0	0	0	0	0	0	0	0	0	0	0.007784101	0	0	0	0	0	0	0	0	0	0.010542817	0	0	0	0	0	0	0	0
ENSG00000203335	AC006019.3	0	0	0	0	0	0	0	0.012391128	0	0	0	0	0	0	0	0.009522467	0	0	0	0	0	0	0	0	0	0	0	0	0	0	0	0	0	0	0	0	0	0	0	0	0	0	0	0	0	0	0	0
ENSG00000203356	LINC01562	0.021752429	0	0	0.007764629	0.041896892	0.00946692	0.036253551	0.05105199	0.039344069	0.032710156	0.012188878	0	0.019481977	0.061083671	0.009383656	0.029615686	0.028218338	0.072991848	0.0123248	0.014349898	0.06123999	0	0.011449901	0	0.032843831	0.008775096	0	0.058384959	0.051791827	0.060469767	0.033043244	0.044082385	0.009660763	0.055782581	0.031631203	0.017229707	0.026349634	0.051432017	0.008163008	0.018485777	0.053244065	0	0	0.103895837	0.010866491	0.051510519	0.033188966	0.086670779
ENSG00000203362	POLH-AS1	0.875828886	1.948932086	0.747222278	1.281898556	0.605136432	0.462174045	0.542135325	0.680406067	0.673240671	0.578451008	1.379557983	0.760525188	0.474982655	0.525351422	0.598975671	1.285367298	0.982273296	0.168675157	0.516606887	0.575064665	0.829633259	0.912867441	1.291164041	1.060074594	0.731512168	0.401385128	0.732839366	0.693216111	0.860214471	0.816860601	0.758830929	0.694151122	0.7157091	0.525744983	0.885682051	0.885210396	0.673269535	0.519726527	0.650353253	0.861337224	0.41892935	1.160345631	0.630382955	1.239238347	0.722884994	0.698288523	0.502965836	0.798983546
ENSG00000203364	RP11-370F5.4	0.061892464	0.380978443	0.437508546	0.830701215	0.860929305	0.751766867	1.07133551	0.501540685	1.879815683	1.131593773	0.42517083	1.129070169	0.108967038	0.522822232	0.809935317	0.163094211	1.071653177	1.055276882	0.375244975	0.080910737	0.773142796	1.473180883	0.064857258	0.340776373	1.198865097	0.798546709	0.141581508	1.350005484	0.276114309	0.34989072	0.303307255	0.083633031	1.893000164	1.095918619	1.267314425	0.313431618	0.21356386	0.335479507	0.44380539	0.0527068	0.076201039	0.52464457	0.902657036	0.671294066	0.565525778	1.976979084	0.930912393	0.308248575
ENSG00000203392	CTD-2026K11.6	0.134624103	0.51955384	0.289620216	0.081211075	0.303311307	0.145304084	0.481226485	0.38868671	0.286315711	0.44019938	0.263380045	0.56603086	0.471537121	0.231464513	0.498876838	0.407515833	0.351090877	0.354367839	0.392868856	0.336614273	0.983381151	1.493961445	0.424377689	0.84873803	0.267645249	0.613778054	0.093703148	0.413986059	0.210241037	0.396610709	0.176978662	0.151827096	0.670087223	0.293496161	0.192465058	0.166676632	0.521163203	0.562720425	0.101733602	0.133381818	0.177735015	0.482203939	0.449461263	0.454778672	0.47446464	0.515044911	0.232408725	0.401756881
ENSG00000203395	AC015969.3	0	0.017923653	0	0	0	0.031396531	0	0	0	0	0	0	0.016294285	0	0	0.016569937	0	0	0	0.011998439	0	0.443642399	0	0.018431588	0.013810767	0	0	0	0	0	0	0	0	0	0.078007074	0	0.022046799	0.021707903	0	0	0.022480878	0	0	0.022326802	0	0	0	0.119308671
ENSG00000203402	RP11-571E6.3	0	0	0.053893878	0	0	0	0	0	0	0	0	0	0	0	0	0.048642968	0	0	0	0	0	0	0	0	0	0	0	0	0	0	0	0	0	0	0	0	0	0	0	0	0	0	0	0	0	0.042714195	0.080951286	0
ENSG00000203434	RP11-163F15.1	0	0	0	0.031685384	0	0	0.073621939	0	0	0	0	0	0.039799839	0.062798897	0	0	0	0	0	0.029369685	0	0	0	0	0	0	0	0	0.035718108	0	0	0	0	0	0	0	0	0	0	0	0	0	0	0	0	0	0	0
ENSG00000203441	LINC00449	0.114287478	0.139470503	0.369042662	0.32068291	0.132171267	0.280193606	0.186618746	0.134527757	0.25705239	0.128731466	0.032835697	0.219306542	0.026367092	0.082258331	0.145655529	0.399322241	0.099574686	0	0.301924341	0.057532299	0.234479154	0.415846343	0.230151017	0.05902051	0.426137625	0.220995733	0.395211288	0.717501992	0.412060114	0.550481613	0.39430655	0.078779388	0.306835976	0.477375214	0.124618614	0.068874031	0.070405205	0.229378109	0.127468189	0.394966323	0.071768058	0.185834972	1.554581979	0.139211843	0.167465582	0.546224598	0.446859596	0.324233021
ENSG00000203446	SUGCT-AS1	0.028987565	0.163426586	0.269077195	0.185210085	0.044734109	0.062089991	0.2053755	0.051151115	0.170666628	0.064820114	0.385204401	0.090404127	0.840036516	0.041088347	0.210289598	0.414134091	0.212044197	0.321457473	0.474779451	0.009601315	0.041194225	1.357660121	0.595467977	0.421428817	0.403825307	0.057628419	0.017117771	0.11471625	0.068783164	0.319396033	0.565357799	0.238325267	0.112079491	0.049786493	0.14228452	0.590337341	0	1.055765727	0.155371472	0.072702891	0.070700283	0.47075108	0.232711201	0.306760723	0.098560055	0.068411734	0.118356314	0
ENSG00000203469	RP5-1113E3.3	0	0	0	0	0	0	0	0	0	0	0	0	0	0	0	0	0	0	0	0	0	0	0	0	0	0	0	0	0	0	0	0	0	0	0	0	0	0	0	0	0	0	0	0	0	0	0	0
ENSG00000203472	RP11-77K12.4	0	0	0	0	0	0.038695218	0	0	0	0	0	0	0	0	0	0	0	0	0	0	0	0	0	0	0	0	0	0	0.035841243	0	0	0	0	0	0	0	0	0	0	0	0	0	0	0	0	0	0	0
ENSG00000203496	RP11-291L22.4	0	0	0	0	0	0	0.058536744	0	0.02573039	0	0	0	0	0	0	0.032100042	0	0	0	0	0	0	0.072947535	0.104511606	0	0	0	0	0.028322988	0	0.079361064	0	0	0	0.813521588	0.027932709	0	0	0	0.116282301	0.043468153	0.02359524	0	0	0.035068504	0.055796366	0.02706074	0
ENSG00000203497	PDCD4-AS1	1.09214781	2.242288776	1.277117703	1.562170941	1.47212788	0.911455936	2.646727779	0.949427083	2.185242739	1.380728136	1.663300076	2.226568871	1.150361529	1.148359572	0.935730501	2.437001857	3.092304849	1.468639017	1.103007585	1.315908969	1.82761004	1.964196618	4.045127906	1.533834884	0.972968421	2.098968809	1.424677035	1.589548226	2.039988722	1.88374299	1.61394525	2.365060251	1.837752377	1.564719943	3.416004335	1.267043987	1.872855905	2.338044025	2.804844668	1.0141152	1.485808131	1.10811564	1.481839425	1.388458586	1.927929524	2.250499174	0.954363402	3.027736826
ENSG00000203498	RP11-556O15.1	0	0	0	0	0.038394202	0	0	0	0	0	0	0	0	0	0	0	0	0	0	0	0	0	0.051671364	0	0	0	0	0	0	0	0.037743017	0	0	0	0	0	0	0	0	0	0	0	0.042616941	0.06034613	0	0	0	0
ENSG00000203506	RBMS3-AS2	0.0112147	0.022009463	0.01132908	0.007976449	0.043026083	0	0	0	0	0.016895095	0.012520869	0.017825648	0.02001124	0	0.028727393	0.010210543	0	0.045427995	0	0.00738905	0.021265718	1.350252551	0.03500172	0.02263228	0.008507195	0	0.077340886	0.059949381	0.026836462	0.02099459	0.025527006	0.045269561	0.06807667	0.057278648	0	0	0.013595323	0.013385739	0	0.028389328	0.013863801	0.007490198	0.019290012	0	0.011162604	0	0.025639875	0.015214608
ENSG00000203520	RP11-697H9.3	0.044554611	0	0	0	0	0	0	0	0.03256818	0.130521443	0	0	0.078797881	0.063013372	0	0.040606879	0	0	0	0	0.042422211	0.326772941	0	0	0	0	0	0	0	0.028058166	0.067407839	0	0	0.076231785	0	0	0	0	0	0.037908354	0	0	0	0	0	0.035645502	0	0
ENSG00000203527	SCUBE1-AS1	0	0	0.013363636	0.018760766	0	0	0	0	0	0	0	0.021018434	0.011844375	0.018793913	0.022654703	0	0	0	0.029712817	0	0	0.246890876	0	0	0.010036738	0	0.015546956	0.035683215	0.01061908	0	0	0	0.0117074	0	0.057032394	0	0	0.015787628	0.019719479	0	0.048507298	0	0.011416326	0.032296626	0.013167399	0.010560581	0	0
ENSG00000203565	RP13-259N13.2	0	0	0	0	0	0	0	0	0	0	0	0	0	0	0	0	0	0	0	0	0	0	0	0	0	0	0	0	0	0	0	0	0	0	0	0	0	0	0	0	0	0	0	0	0	0	0	0
ENSG00000203585	LINC02408	0.011307628	0.097277581	0.022756169	0.152904713	0.068793314	0.029219242	0.396524125	0.078568757	0.149036132	0.033870833	0.037547054	0.087706335	0.457557114	0.031961027	0.038490854	0.09011411	0.175795637	0	0.180546019	0.121702961	0.010760489	0.76681711	0.199843831	0.099958002	0.266341753	0.079811644	0	0.118445162	0.242460229	0.173894018	0.437226468	0.160727658	0.04935209	0.149131465	0.016469966	0.269456167	0.067272933	0.326276373	0.098331989	0.189372074	0.055119566	0.10933271	0.250981142	0.027632664	0.139882507	0.087812306	0.092605546	0.030519604
ENSG00000203588	IGBP1-AS1	0.261773786	0.21822336	0.138151947	0.359173752	0.54899874	0.298557371	1.077831362	0.437001624	0.339717036	0.632806139	0.103094478	0.660920119	0.236395177	0.249501009	0.569740021	0.681298628	0.229523148	0.063928537	0.535481916	0.431989999	0.211312692	0.852983652	0.392918666	0.343387339	0.434898842	0.180355667	0	0.705754248	0.511458208	0.522058675	0.41000739	0.12471936	1.039747808	0.229086794	0.521503598	0.210811324	0.4878022	0.397103046	0.103409054	0.325759529	0.167469645	0.460482594	0.297227386	0.113021947	0.338033175	0.482013516	0.411598605	0.345153792
ENSG00000203593	RP5-1096D14.6	0.040643233	0	0.429084076	0.028992318	0.062585419	0.103386908	0	0	0.14273104	0	0	0	0	0	0.102506289	0	0.069745852	0.159790015	0.090235568	0.026871611	0.038695532	0	0.042605127	0	0	0.032734155	0.138576815	0	0	0.123602276	0.120547773	0	0.036008032	0.136007432	0	0.03223642	0	0.048416584	0	0	0	0	0.069405518	0.049783933	0.118116793	0.064298539	0.031231551	0.054941479
ENSG00000203601	LINC00970	0	0	0	0	0.017708665	0	0.037964935	0	0	0	0	0	0	0.06394148	0.038928135	0	0	0	0.050967473	0	0.021686356	0.255228033	0	0.023079733	0	0	0	0.061119164	0.018301722	0.213472998	0.034604893	0	0.135616623	0.077349418	0	0	0	0.227901459	0	0	0	0	0.019671836	0.055364433	0	0.122834424	0.017483379	0.030867292
ENSG00000203605	RP11-335E6.2	0	0	0	0	0	0.079675182	0	0	0	0	0.034767304	0	0	0	0	0.028392276	0	0	0	0	0	0	0	0	0.023680586	0	0	0	0.073875112	0	0	0	0.054683281	0	0	0	0.037726008	0	0	0.052518128	0	0.020862738	0	0	0.061390044	0.024910415	0	0.042177717
ENSG00000203620	RP11-84A19.2	0	0	0.023026235	0.00813856	0.017716463	0.029565228	0	0.026983905	0.024871395	0.017237386	0.025437733	0.036146935	0	0.016260169	0	0.010417895	0	0.061460578	0.012917359	0.007539254	0.032422701	0.04581807	0.035706335	0.011591132	0.025885062	0.009197534	0.091611381	0.07603558	0.009183937	0	0.008733206	0.015557337	0	0.03921016	0	0	0	0.013657267	0.03392396	0.019372565	0.042025559	0.007642452	0.009873805	0	0.033901406	0.027228303	0	0.046076845
ENSG00000203635	AC144450.2	0	0	1.69373272	0.373696721	0.665658259	2.710047934	0.966390365	1.376828136	1.155563533	0.375812573	0	0.640001909	0.082438257	0.490897259	0.390093113	0.163000233	1.933335607	0.042545509	0.870886685	0.630105799	1.544619287	3.189314348	0.746581925	0.031662862	2.474228947	1.398421705	0.036697041	1.77672949	1.444421823	1.025362342	3.023563141	0.76625617	1.099691578	1.384306356	2.085430239	0.587217638	1.186256279	0.835852592	2.288658808	0.05267526	0.89043345	0.081941644	1.90998596	0	0.835807785	2.260296361	2.715846206	0.920460401
ENSG00000203643	AC012456.3	0	0	0.032276226	0	0	0	0	0	0.01171171	0	0.035644558	0	0	0	0	0	0	0	0	0.010590711	0	0.06402297	0	0.032365149	0	0	0	0	0	0	0	0	0	0	0	0	0	0	0	0	0	0.010735523	0	0	0	0	0	0.021781568
ENSG00000203644	RP11-332M2.1	4.35703785	3.704990318	2.408591747	3.709367221	3.703568928	2.034996264	3.13869577	2.433401745	3.342447858	3.613406992	4.782182487	3.227946087	2.135347223	3.237804417	2.951508198	3.325294332	4.030167171	3.774348756	2.345431493	2.538086948	3.815372703	2.949112639	4.592162564	3.160738852	3.868423986	2.786775517	2.49717352	2.848218705	2.899622111	3.250984218	2.839808375	4.230698376	3.280506861	3.217608757	3.489306946	3.523023869	3.477126623	3.584140025	3.215856553	2.587989057	3.05002094	3.856945993	2.712091057	3.41724993	2.798294008	3.534180278	2.684909003	3.990137819
ENSG00000203645	LINC00501	0.012617246	1.767748425	0.025380115	0	0	0.010941971	0.021072796	0	0.027412112	0	0	0.059330759	0	0	0	0.045413145	0	0	0.014242946	0.008314526	0	0.320973156	0.026344748	0	0.009572254	0	0	0	0.020184881	0.023610273	0	0.147488795	0.022246042	0	0.018373676	0	0.030427614	0.029961223	0	0.010717366	0	0.041657604	0.021694916	0.045976064	0	0.010071939	0.009673664	0.034028225
ENSG00000203650	LINC01285	0.030457504	0.049665889	0.128824572	0.014505886	0.015833876	0.008865614	0.033970742	0.036037505	0.079903285	0.060658651	0.045129317	0	0.036269174	0.05726811	0.043412434	0.150611358	0.026436862	0	0.078924232	0.013439883	0.028993027	0.265129899	0	0.194208736	0.068339527	0.141198327	0.012017923	0.041244541	0.048546952	0.1052798	0.01556326	0	0.044679016	0.035071196	0.029636472	0.055710757	0.036871086	0.071723007	0.052678565	0.042904107	0.037593262	0.105547159	0.017590474	0.061701996	0.010176602	0.048282975	0.015632312	0.041223348
ENSG00000203684	IBA57-DT	0.2243176	0.757360621	0.191085708	0.332220676	0.834388521	0.133829559	0.248362988	0.262350269	0.429703826	0.50915995	0.585994997	0.392507687	0.202319912	0.163148066	0.444976852	0.519851149	0.313852455	0.385690545	0.815598501	0.175224336	0.565756046	2.102640075	0.371959225	0.29540255	0.117687217	0.443934736	0.730784836	0.297086768	0.063464102	0.275799838	0.089683994	0.466495615	0.348003465	0.068333155	0.167013956	0.062599982	0.422418386	0.521427589	0.22348775	0.308010225	0.096780584	0.026731746	0.225602613	0.60102047	0.152672396	0.869776259	0.228720388	0.580313058
ENSG00000203688	LINC02487	3.419456861	0.247219079	0	0.070299124	0.04644711	0.060244472	0.066389852	0.070381443	0.050764881	0.045203185	0.119499399	0.031952593	0.018035791	0.07042114	0.034429976	0.027424374	0.077010183	0	0.110211324	0.058833087	0.231268794	0.040517203	0.010597762	0.010236014	0.045387117	0.040157715	0.011877502	0.054104508	0.032167849	0.133325686	0.053133185	0.013740735	0.061456165	0	0.058001607	0.06276768	0.012250547	0.047652933	0.037384738	2.724276839	0.061408463	0.085352748	0.017385332	0.072888358	0.02004561	0.031991948	0.045861981	0.01371042
ENSG00000203706	SERTAD4-AS1	1.817195332	3.45206851	1.109263655	1.689538576	2.87711901	1.232520263	1.545474587	1.237651964	1.770020074	2.329422042	1.097391578	2.561954274	1.908939648	1.232928274	1.206084009	0.910551283	1.164306515	3.080670977	1.670644092	2.026505141	2.133948699	1.529085003	0.293167273	0.592400645	1.261411902	0.805394726	1.109678245	1.210319674	2.491250517	2.139892225	1.274728656	1.40998195	2.036797477	1.384222919	1.205371257	1.229495738	1.441342744	1.781370478	1.067967442	2.303194697	1.67480519	0.620401645	2.063591267	4.138083915	2.078903872	1.914440775	0.940043781	1.381298514
ENSG00000203709	MIR29B2CHG	0.060051902	0.057599519	0.418508121	0.070091666	1.517379036	1.317566314	0.451567028	1.817000118	1.004283086	0.660737997	0.080985044	1.173414645	0.06665976	0.283891269	2.038635796	0.577670726	0.601948055	0.506566491	2.915423858	0.156903587	0.96734176	4.110561305	0.543895778	0.296418093	1.001473442	1.644221044	0.191395697	0.716604641	0.78894802	0.887666255	0.740680479	0.158003861	1.862648199	0.791880152	0.157892581	0.080293808	0.429793628	1.474207623	0.19969233	0.031998887	0.197115042	0.10754094	0.366578612	0.161658707	1.627118924	1.774238282	1.013536559	1.276963328
ENSG00000203711	C6orf99	1.52756034	1.065014442	1.208170919	1.979323222	1.583313804	0.889297618	1.697297828	0.604892768	0.512410853	0.649354659	0.576044509	0.847965322	0.129107856	0.342587281	1.004692037	1.162036426	0.917319033	2.355206579	0.462677485	0.932512738	0.483485393	0.672189762	1.540712134	0.326929855	1.066305693	1.876520233	1.94655612	0.845008861	2.324888556	1.64257407	2.763640415	0.751619572	0.958885517	0.556340035	1.75753805	1.390392478	1.512503752	0.786379815	1.547127063	0.457287027	1.9728152	0.573805654	1.904081065	0.573833009	1.285038272	1.213030862	1.482718908	1.206321579
ENSG00000203721	LINC00862	0.19308173	0.042959357	0.509619467	0.031114481	0.022718631	0.235494054	0.368798405	0.149437045	0.218853354	0.594097082	0.064470738	0.424614945	0.275650939	0.400886543	0.936496966	0.065638953	0.145864257	0.257824309	0.112196818	0.084846266	0.830710143	4.162860164	0.825827189	0.367533101	0.158699421	0.124820576	0.209642806	0.725495662	0.307895253	1.276103296	0.179630471	0.078212018	1.003088925	0.298710794	0.255838164	0.045942372	1.47232367	0.181929324	0.085598249	0.012472611	0.139146077	0.13161655	0.121967487	0.154612992	0.085542343	0.917800978	0.055434645	0
ENSG00000203729	LINC00272	0	0.034104779	0	0	0.129893837	0	0.057528627	0.080771547	0.025282307	0.051942955	0	0	0	0	0.415565114	0	0	0	0.039041784	0.045388304	0.032956954	0.373236637	0	0.102739428	0.05215382	0.02787113	0	0.092238907	0.081930004	0.043223523	0.02647269	0	0.330884245	0.224116598	0	0.054380848	0.082610678	0.041256872	0	0.029439973	0	0	0.087920879	0	0	0.158621301	0.052698196	0.220295401
ENSG00000203739	PRDX6-AS1	0.495212368	0.423645954	0.381100519	0.284765504	0.364214853	0.268765593	0.50807012	0.200860825	0.284333593	0.362119381	0.327810229	0.30846601	0.412785824	0.123907409	0.611381132	0.736918474	0.416290062	0.3190492	0.476530385	0.246779308	0.497860329	2.05643424	0.556695961	0.532853074	0.403053339	0.29598109	0.332697354	0.535661028	0.234933583	0.253768215	0.378802259	0.599040456	0.248638306	0.131421553	0.675872318	0.471087104	0.77153669	0.713425374	0.573660314	0.231206887	0.369991286	0.435058005	0.632427658	0.540864293	0.331912628	0.64064905	0.56809263	0.458882283
ENSG00000203801	LINC00222	0.046236492	0.03052729	0	0.033000477	0.006062837	0.013510915	0.125548154	0	0.011355854	0.057924615	0.068331301	0.03694994	0.04144691	0.043911775	0	0.028230932	0.013511844	0.031748736	0.026293566	0	0.051233424	0.312617605	0.032489459	0.031388532	0	0.018746726	0	0.021132909	0.018719102	0	0	0	0.093852767	0.02684352	0	0.006179721	0.009469915	0.018587573	0.017443279	0.052222144	0.01925018	0.020743875	0	0.009590717	0	0.036995372	0.005985399	0.062460247
ENSG00000203804	ADAMTSL4-AS1	0.048614985	0.174116747	0.221800031	0.101710176	0.239775399	0.123151503	0.324916093	0.165927666	0.137226592	0.182062071	0.054196196	0.191510131	0.198138078	0.233420632	0.129894147	0.471739828	0.131008208	0.201449046	0.503917519	0.118615225	0.265633381	2.321870104	0.070843452	0.160977309	0.080167644	0.150697394	0.367626601	0.128514901	0.206542871	0.24433449	0.210134233	0.14098638	0.334225868	0.099157078	0.084076093	0.030947069	0.302001012	0.83672339	0.140653036	0.024965102	0.094708488	0.323613274	0.183917026	0.372720168	0.048392037	0.265760151	0.015068872	0.128450811
ENSG00000203808	BVES-AS1	0.043526102	0.104903981	0.011117506	0.031057647	0.033883237	0.009543306	0.036543353	0.013037588	0.039658238	0.01658017	0.012287133	0.017493482	0.086342028	0.015640011	0.028194059	0.039668252	0.009543963	0	0.024742211	0.028787369	0.205387655	0	0.011542223	0.03318992	0.049379427	0.017637925	0	0.0588481	0.05220361	0.034177979	0.03330768	0.014963845	0.066829518	0.127938499	0.016030313	0.034530096	0.013341622	0.039054334	0.008228903	1.000732524	0.066777741	0.01466301	0.074276646	0.166488743	0.021825708	0.051920105	0	0.029708749
ENSG00000203809	LIN28B-AS1	0.044401999	0.607252773	0	0.180445197	0	0	0	0	0	0	0	0	0	0	0	0.191860181	0	0	0	0	0	0	0	0.044972674	0	0	0	0	0	0	0	0	0	0	0	0	0	0	0	0.110490421	0	0	0	1.105822157	0	0	0	0
ENSG00000203864	LINC02868	0	0	0	0.046949567	0	0	0.108344434	0	0.048085522	0	0.073142779	0	0	0	0.056580737	0	0	0	0.073941268	0	0	0	0	0.066492003	0	0.201112354	0	0.171940896	0	0.972359157	0.278597184	0.326049819	0	0	0.094826947	0	0	0.078083548	0	0	0	0.044123465	0.214896443	0	0	0.052602545	0	0
ENSG00000203865	ATP1A1-AS1	0.684249052	0.595808609	0.262355459	1.270779288	1.142929495	1.795551411	1.011883073	1.190842773	1.266096129	1.057698057	0.930947244	1.414530804	0.491273078	1.202228346	0.669420581	0.894098028	0.815992015	0.695479529	1.2801836	0.90735905	1.549401707	1.592069973	1.199246936	0.34943526	1.02195298	0.942608955	0.498547473	1.23974123	0.712961846	1.788215533	0.876791442	1.011094859	1.860844029	1.195477293	0.769041979	0.873934509	1.181776808	0.850796646	0.528479108	0.79791061	0.929569501	1.041469684	0.722034994	0.638810186	1.054553358	1.703448368	1.256303538	1.361459448
ENSG00000203875	SNHG5	6.01654459	5.943231089	4.886191323	4.740052816	4.344357309	3.886809185	3.383853351	4.552905896	3.075668807	5.790364119	6.04535134	5.108505838	3.636015512	5.279534927	4.182514521	3.555136711	3.830913399	4.559463219	3.380695257	4.055394631	5.657109121	2.811748649	4.917586029	4.73913921	4.360934076	3.866671039	5.348449885	5.158282478	4.890036597	2.322909803	3.987009463	3.882663304	4.940682654	3.009903675	3.103174538	3.969067079	5.21859025	3.555413185	3.807099375	5.511267581	4.187096478	5.799281594	4.322757028	3.02036185	4.396774626	4.823664649	3.277323339	4.600128551
ENSG00000203876	ADD3-AS1	0.005745865	0.028078705	0	0.022323018	0.026554978	0.012421329	0.01916003	0.02033206	0.010439434	0.01297736	0.009614077	0.022750248	0.028063069	0.008171948	0.012312191	0.046405495	0.014893835	0.05024927	0.022582161	0.033698115	0.095375442	0.26561383	0.006026753	0.023143283	0.008700237	0.004616819	0	0.015567104	0.020629896	0.017912855	0.008753506	0.015593414	0.067160932	0.044138459	0.037316735	0.027063243	0.061535924	0.047353658	0.006436742	0.014587518	0.062730801	0.003835196	0.029488868	0.021069324	0.002862395	0	0.037003328	0
ENSG00000203897	SPATA42	0.235549578	0.19606999	0	0.171209528	0.185994419	0	0.375269854	0.189249344	0	0.062977144	1.108083711	0.190647646	0.074376703	0	0.071470145	0	0.106835888	0	0.09325363	0	0.040013688	0	0	0	0	0	0	0.056831295	0.03380199	0.566781058	0.124536703	0.111690788	0.304876333	0.071951022	0	0.033337081	0.23795248	0.145252678	0.092535717	0.070641235	0.196985587	0.028168571	0.036317977	0.240757389	0.16051415	0.033617258	0.516175507	0.214909028
ENSG00000203900	RP11-261N11.8	0	0	0.007661026	0	0	0.006575136	0	0	0	0	0	0	0	0	0	0	0	0	0.02553692	0	0	0	0	0.007682313	0	0	0	0	0	0	0	0.010315791	0	0.013094487	0	0	0	0.009053881	0	0.006439969	0	0	0	0	0	0.006051598	0	0
ENSG00000203930	LINC00632	0.302189743	0.338931889	0.059703238	0.059974754	0.039577711	0.007451595	0.0841303	0.098730465	0.16018155	0.088319975	0.485857176	0.09306	0.323431992	0.036346911	0.058055663	0.170015809	0.065722492	0.277701832	0.028915779	0.093334524	0.04838592	0.068222264	0.460527705	0.043013532	0.057626674	0.020621675	0.097979697	0.011669111	0.125707453	0.133914439	0.045290375	0	0.151833926	0.100780877	0.085460179	0.079566628	0.071409993	0.183452428	0.050613454	0.126035854	0.082897183	0.183328633	0.141508346	0.295835434	0.02551165	0.047338143	0.019671285	0.314417351
ENSG00000203971	RP13-379L11.2	0.027702226	0.106191361	0	0.270953941	0.010809613	0	0	0	0	0	0	0	0.012461396	0	0	0.025234636	0	0	0.015709941	0	0	0.055587803	0	0.014098397	0	0.011189048	0.064339113	0	0.011172518	0.026033415	0.01062455	0	0.012317315	0.023993256	0	0	0.016868645	0.033028744	0	0	0	0.01853712	0	0.017083273	0.013853011	0	0	0.037506752
ENSG00000203987	RP11-188C12.3	0	0	0	0	0	0	0	0	0	0	0	0	0	0	0	0	0	0	0.008656276	0	0	0.030819073	0.008041069	0	0	0.0122956	0	0	0	0	0	0	0.026944052	0	0.011173031	0	0.009296405	0	0	0.019443876	0	0	0	0	0	0.00611784	0	0
ENSG00000203993	ARRDC1-AS1	2.046878766	2.418382311	1.455134187	2.13991251	2.18637504	1.83372848	2.350166028	1.943857811	2.08001126	2.133168374	1.536362496	2.452625163	2.16462844	1.700706834	1.746041122	2.232779975	1.910936148	3.672281655	3.209281023	1.405844561	2.14305446	2.487269142	1.986130174	1.375248317	1.855619138	1.793811062	3.004049789	2.337046393	1.720087449	2.034671168	1.510266831	2.213891675	2.311071839	1.926167658	2.530807218	2.713987718	3.044939821	2.403231956	2.027325066	1.717228486	1.604186398	1.744315182	2.07528018	3.772493365	2.444651773	2.15472583	2.804430128	2.333518326
ENSG00000203999	LINC01270	0.722421571	1.174315886	0.754223574	1.468081658	0.525562568	0.258685349	0.201411105	0.252006602	0.241598292	0.100313771	0.798505166	0.02715304	0.247038558	0.297681077	0.352323671	0.412563911	0.271113057	0.433333677	0.570380452	0.050065332	0.140279054	0.446210597	0.678499536	0.586285287	0.473667611	0.526683649	0.059466376	0.499126184	0.14431779	0.813867705	0.119540194	0.155313295	0.095675551	0.400303794	0.383522601	0.64697085	0.406597956	0.287825325	0.57096343	0.22284616	0.160985001	0.487193644	0.206991869	0.206481659	0.066923024	0.162072616	0.089415018	0.275747653
ENSG00000204011	COL5A1-AS1	0	0	0	0.053807327	0.058660986	0	0	0.088698454	0.391200022	0.112018858	0	0.117979639	0.131898594	0.204482389	0	0	0	0	0	0	0.20498063	0.519551932	0	0	0.112464285	0	0	0	0	0.047526039	0	0	0	0	0	0	0.176057054	0.089350167	0	0	0.092455984	0	0	0.259639646	0.07483234	0	0	0
ENSG00000204044	SLC12A5-AS1	0.566118067	0.140844284	0.057213964	0.102952554	0.086969911	0.087426551	0.075412004	0.04051908	0.049602147	0	0.012848611	0.123421557	0.297900208	0.048515658	0.058359925	0.250380279	0.00998052	0.709043811	0.206369346	0.081296389	0.010951572	0.256686728	0.035910636	0.101678434	0.017407876	0.107275334	0.786875808	0.031073834	0.063450268	0.097888595	0.051917178	0.322860076	0.050216671	0	0.609639899	0.172071506	0.068444089	0.353244078	0.017159947	0.620190558	1.070385036	0.180853435	0.077595859	0.86142888	0.896022555	0.036398434	0.251154805	0.015612479
ENSG00000204049	RP11-126H7.4	0.013427485	0.052193613	3.312709858	2.381777085	0.592473421	0.378359627	0.286032168	0.301927833	0.888170302	0.645783348	0.10179971	0.547751079	0.035770593	1.253530135	0.056811668	0.060119698	0.749162783	1.034005678	1.795507906	0.135460731	0.557303502	2.337572262	4.477363235	0.013601942	1.347588053	2.21023263	0.73108312	1.02113095	1.014278648	1.98429797	0.513796867	0.426267867	0.210572439	0.404393151	1.620065705	0.414426979	1.842638512	1.431745207	1.205514214	0.34468378	1.242005203	0.04430433	1.210704698	0.215197066	0.476015313	0.488225369	0.363422556	0.236152309
ENSG00000204054	LINC00963	1.673797702	2.366509116	1.906852603	1.772665814	2.808235169	2.334100143	2.773229405	2.146408356	2.551056514	2.484941902	1.467626249	2.761888292	2.321031242	2.559031237	1.949005115	2.046550775	2.827511323	2.473167917	2.849584489	2.647483123	2.607869778	2.110034804	2.367540869	2.272515555	2.368299479	3.063839295	2.742534507	2.456208049	3.157833187	2.401205881	2.319621469	2.145309377	2.539880836	2.614122523	1.932652839	2.123398477	3.155943361	2.856067168	2.327557287	1.307959258	3.004828143	2.876178072	2.318829534	2.959924774	2.294381199	2.675868427	1.994298638	2.597107542
ENSG00000204055	RP11-344B5.4	0.022488238	0.148367725	0.110167015	0.101040423	0.219764712	0.131341602	0.227799347	0.078435066	0.192755905	0.206817113	0.025096059	0.153968168	0.088501573	0.108713285	0.03842445	0.28879721	0.095025854	0.015401942	0.122632671	0.201491523	0.434294367	0.089040188	0.136028836	0.078202634	0.067120259	0.096799583	0.065150207	0.214314528	0.113560213	0.14822112	0.050936188	0.201294747	0.106249627	0.113078319	0.256823057	0.128529991	0.251693016	0.22513466	0.182636075	0.2058398	0.325042415	0.102123415	0.225719968	0.094323981	0.13964942	0.240837315	0.148337731	0.089535617
ENSG00000204091	TDRG1	0	0	0	0	0.01238717	0.013831067	0.052742496	0.03752612	0.068385937	0	0	0	0	0.044941175	0.662143546	0.028896409	0.027532676	0.105589806	0	0.010512402	0	0.29301725	0.049598162	0	0.193070654	0.02553052	0.05549783	0.042945063	0.012802802	0	0	0	0.122313249	0.106899555	0.155131272	0.025141366	0	0	0.126084314	0.040266533	0.058326679	0	0	0.038878514	0.031571844	0	0.194990262	0
ENSG00000204092	LINC00951	0	0.04537669	0	0	0.035861567	0	0.07634009	0.157528637	0.033672204	0	0	0.20795095	0.041287111	0	0.039655894	0.041979464	0	0	0	0	0	0	0.048277468	0	0.035040227	0	0	0	0.037054801	0.029010838	0.069664717	0	0	0	0	0.0721885	0	0	0	0.220608091	0.164040698	0	0.039809582	0.110665333	0	0	0.103719431	0
ENSG00000204110	LINC02520	0	0.046790148	0	0.192398217	0.03698242	1.071940878	0	0.110164817	0.227165666	0	0	0	0	0	0	1.109350368	0.158382714	0	0.959786906	0.03142551	0.131623603	0.74684257	0.049779734	0.421201948	0	0.373717023	0.109330349	0	0.215423278	0.223599084	0.106426585	0.790013725	0	0.231057738	0	0.308251058	0.165835878	0.214007435	1.201643897	0.392318734	0.367233566	0.181347138	0.119809737	0	0	0.214316426	0.173980057	0
ENSG00000204117	RP4-640H8.2	0	0	0	0	0.009493455	0	0.040552851	0	0	0	0	0.019426914	0	0	0	0	0	0.033165489	0	0	0.011633293	0	0	0.012383518	0	0	0	0	0	0	0.009330852	0	0	0	0.035389037	0	0.029486401	0	0	0.010383651	0	0	0	0.04456127	0	0	0	0
ENSG00000204148	LINC00474	0	0	0	0	0	0	0	0	0	0	0	0	0	0	0	0	0	0	0	0	0	0	0	0	0	0	0	0	0	0.020958452	0	0	0	0	0	0	0	0	0	0	0	0	0	0	0	0	0	0
ENSG00000204183	GDF5-AS1	0	0.029159158	0	0	0.011554695	0	0	0.017618565	0.01084369	0.022396265	0	0	0	0.041952462	0	0	0	0	0.033388487	0.009805492	0	0	0	0.015068986	0.011287876	0.011960175	0.017480825	0	0	0	0.033806043	0	0.051957483	0.025639018	0	0	0.018028761	0.052611641	0	0	0	0.019811196	0	0.172947513	0	0	0.045098153	0
ENSG00000204241	LINC02731	0.006416291	0.061987815	0.171313665	0.354645479	0.790509169	0.107373489	0.042455796	0.185725956	0.12115446	0.156242564	0.021389062	0.253059383	0.028490988	0.009124555	0.090983377	0.101680612	0.245434012	0.286005694	0.51392738	0.041704452	0.241665553	0.194721649	0.097793329	0.032210356	0.038470483	0.010293128	0.353729478	0.395119225	0.137626325	0.257451281	0.067064792	0.051600214	0.151071199	0.263623847	0.064230908	0.07915698	0.269636236	0.405751242	0.891979899	0.676104151	0.267914835	0.008553355	0.032898246	0.015717959	0.758816682	0.361095248	1.273094145	0.141359409
ENSG00000204250	LINC00587	0	0	0	0	0	0	0	0	0	0	0	0	0	0	0	0	0	0	0	0	0	0	0	0	0	0	0	0	0	0	0	0	0	0	0	0	0	0	0	0	0	0	0	0	0	0	0	0
ENSG00000204261	PSMB8-AS1	1.946963229	2.870841898	2.267673741	3.570082626	2.145140211	0.872103701	1.934979523	1.411380357	2.884320985	1.960593822	2.22759988	2.697916414	2.732687504	1.673435265	1.713293626	3.924636196	2.914430441	3.46852437	2.90742569	1.344579565	2.460702489	2.697645486	1.89722048	2.824649181	1.866263916	0.847244233	2.418102405	1.854754979	2.0901739	2.752531608	2.097691383	3.302675466	1.71073821	1.987002163	2.311839193	2.839110055	3.367520222	3.63730592	1.931455787	0.547299127	1.888052319	2.895183854	2.638661884	3.295399871	1.450426708	1.715842457	1.363650126	2.199020031
ENSG00000204277	LINC01993	0.017566846	0.179807636	0.052595142	0.018713119	0.006840028	0	0.219299385	0.010438593	0.012808549	0	0.236205581	0	0.023532483	0.012524481	0.015104088	0.055230491	0.110551432	0.012024873	0.077719573	0	0.025005797	0.103622475	0.027545429	0.06989881	0.006681827	0.062506945	0.349110432	0.011962208	0	0.01650511	0.013414352	0.093183579	0	0.030256806	0	0.01391019	0.042262444	0.092005378	0.019669414	0.044321136	0	0.306820099	0.05238802	0.084357852	0.017485421	0.020991015	0.013473914	0
ENSG00000204283	LINC01973	0	0.005448911	0.005588474	0.003932353	0.008574848	0.004795864	0.009254427	0.006555817	0.051518719	0	0.141418405	0.008803171	0.019705337	0	0.004753616	0.068949181	0.004796195	0	0.012466457	0.010899703	0.005263759	0.065855788	0	0.011186344	0	0.00887608	0	0.007514178	0.017671796	0.013815373	0	0.01501476	0.004894225	0.037853415	0.008064835	0.004376626	0.026651006	0.013180655	0	0.064408781	0.020429003	0.007375209	0	0.020288891	0.005506193	0.01320104	0.004238919	0
ENSG00000204362	LINC02783	0.005534303	0	0.016707998	0	0	0	0	0	0.024016857	0	0	0	0.034324198	0	0.004755646	0	0	0.029992668	0.01866745	0.003643948	0	0.022297082	0.00580487	0.005606406	0.024995998	0	0	0.014995799	0.004440179	0	0.020987138	0.007530124	0	0.009560947	0.008068274	0	0.020042778	0.019734477	0	0.018705735	0.00684478	0	0.004774301	0.006797615	0	0	0	0
ENSG00000204380	PKP4-AS1	0.098110128	0.738995581	0.156220151	0.079314283	0.155673041	0.17624383	0.127303407	0.091244499	0.195051737	0.244565613	0.420434369	0.027858087	0.061857965	0.154754965	0.102450137	0.074380099	0.096196455	0.029846115	0.191165687	0.109045927	0.093496221	1.398690691	0.136838926	0.196201034	0.158255891	0.235033816	0.065961153	0.137254877	0.082553595	0.716935572	0.221124685	0.13747734	0.189952945	0.138248459	0.247932582	0.054798725	0.142661208	0.441647411	0.188295755	0.087234614	0.20342855	0.105021839	0.175425814	0.032182442	0.10993309	0.1343634	0.085327024	0.126239706
ENSG00000204387	SNHG32	5.110573832	5.955287287	5.419408039	5.818102182	5.4763309	5.515408476	5.342765264	5.05983709	5.016065918	6.033418826	4.766964267	5.546031641	5.471654993	5.013736929	5.931739215	5.583885655	6.279108993	5.219935201	5.405938317	4.921145999	5.854993745	5.006191069	6.480851353	4.8845076	5.044615934	5.424591339	6.192963119	5.140615182	4.746411194	3.31432497	4.54427833	5.951158284	5.559585098	5.016480567	5.474082004	5.224526774	5.478906104	5.669135409	5.157538422	7.035379746	5.98312391	5.693772307	5.774231719	5.31460301	4.787055791	5.537442736	5.001038159	5.029840688
ENSG00000204393	NOL4L-DT	0	0	0	0.021019281	0	0	0	0	0.021532531	0.087278607	0	0	0	0	0	0	0	0	0.065799159	0.019477847	0	0.115981765	0	0	0	0.047096732	0.034633963	0	0	0.018540908	0	0	0	0	0	0	0.035712949	0	0	0.049729267	0.036412726	0	0	0	0.029362594	0.023575614	0	0
ENSG00000204398	RP11-65D24.2	0	0	0	0	0	0	0	0	0	0	0	0	0	0	0	0	0	0	0	0.023831149	0	0	0	0	0	0	0	0	0	0.007601856	0	0	0	0	0	0	0	0	0	0	0	0	0	0	0	0	0	0
ENSG00000204446	LINC02872	0.100482667	1.038984434	0.008064354	0.011329672	0.024631129	0	0.03967603	0.055844692	0.034545356	0.059186168	0.152583448	0.050131047	0.249373911	0.033784818	0	0.13218304	0.013810766	0.064179496	0.009013277	0.031262346	0.116985162	0.153709592	0.008372771	0.175408643	0.024064859	0.012802029	0	0.094747081	0.031747918	0.092221445	0.030201311	0.032332937	0.028047982	0.027434588	0.011633409	0.018867999	0.038335191	0.018998049	0.011910207	0.16666455	0.019675189	0.222246949	0.080554954	0.095157352	0	0.006370382	0.012210498	0.01083438
ENSG00000204460	LINC01854	0	0	0	0	0	0	0	0	0	0	0	0	0	0.016581612	0	0	0	0	0	0	0	0	0	0	0	0	0	0	0.009365945	0	0	0	0	0	0.066811882	0	0	0	0.017398882	0.019755115	0	0	0	0	0	0	0	0
ENSG00000204464	C1orf195	0	0.044977078	0	0.032582135	0.104110131	0	0	0.105984522	0.033374478	0.133643427	0	0.072064489	0.157156543	0	0	0.196993076	0	0	0.101147698	0	0.043468815	2.256492489	0.09416906	0.046239493	0.068644636	0.107645175	0	0.285109464	0.141612793	0.028753918	0.166812627	0	0.118111365	0.078090227	0.189964879	0	0	0	0	0	0.056280027	0.174624752	0.077866124	0.055898744	0	0.07215203	0	0
ENSG00000204528	PSORS1C3	0.043074133	0.308954039	0	0.060826457	0.129684348	0.037406923	0.438679315	0.050925106	0.234489052	0.349916847	0.094511911	0.975016373	0.346215475	0.175580924	0	0.220951141	0.109438328	0.168943578	0.141031863	0	0.119694696	0.576534285	0.045151543	0.206033739	0.032761689	0.034697676	0.099352819	0.618740745	0.068481079	0	0	0.058337206	0	0.0737253	0	0	0.052096883	0.051304205	0.032297518	0.072384018	0.153806724	0.683891266	0	0.640269439	0	0.100997771	0	0
ENSG00000204581	ACOXL-AS1	0.044631311	0.051170125	0.022716697	0.026590044	0.123509582	0.24067612	0.037473552	0.103660261	0.064527487	0.161653658	0	0.115601083	0.053098168	0.010713847	0.012922194	0.060593165	0.025958455	0	0.050310711	0.123781873	0.143560066	0.46673028	0.054434322	0.145480546	0.033950434	0.035955797	0.060897207	0.108754341	0.07093442	0.109283659	0.056486331	0.070265533	0.109350276	0.038685963	0.043433915	0.017813472	0.062776781	0.053153468	0.033469616	0.12287533	0.072909996	0.024978865	0.106719278	0.063562812	0.08752541	0.064802351	0.022961779	0.010227258
ENSG00000204584	RP11-304F15.3	0.443012238	0.235135578	0.119631316	0.157718879	0.413582491	0.132809763	0.572795925	0.191612236	0.224288857	0.445422762	0.275366968	0.627952259	0.106465977	0.474896511	0.234437879	0.537810099	0.493635603	0.506885253	0.367356448	0.124459544	0.492747747	1.623327424	0.944607311	0.209211913	0.279808105	0.311016553	0.708539793	0.26033327	0.211463268	0.201684502	0.648681928	0.585976561	0.339074335	0.12278225	0.560251129	0.17452568	0.332947092	0.535845635	0.229722364	0.041325073	0.145212933	0.133621827	0.217081512	0.619486836	0.423015743	0.371281641	0.109237031	0.274147004
ENSG00000204588	LINC01123	1.29968901	0.228866279	0.023653514	0.38956918	0.193934226	0.161157786	0.359776775	0.271325337	0.280242733	0.219914464	1.025523866	0.448857892	0.20328399	0.35557801	0.219088355	0.2311221	0.073141027	0.133414812	0.244664445	0.23371345	0.490338794	0.675168598	0.242557973	0.370557822	0.215630793	0.109501314	0.230464041	0.217980703	0.144026004	0.79147998	0.164286113	0.190428167	0.480893662	0.283360803	0.363464805	0.153352274	0.261264118	0.225760113	0.057615314	0.316595551	0.085071533	0.111084925	0.184493374	0.840662924	0.224405181	0.236776353	0.263663362	0.021223789
ENSG00000204603	LINC01257	0	0	0	0	0	0	0	0	0	0	0	0	0	0	0	0	0	0	0	0.006643787	0	0.040439228	0	0.010216108	0.045299916	0	0	0.013690892	0	0	0.015351774	0.013714046	0	0	0.014691894	0	0	0	0.015041085	0.251625649	0	0	0	0	0	0.008049046	0.007730548	0.013683789
ENSG00000204620	RP11-1148L6.9	0.335582613	0.826881014	0.54892458	0.913626157	0.796219433	0.674305967	1.105363986	0.859953103	0.798017565	0.530799107	0.15016383	0.74673175	0.495840753	0.724528241	0.590917219	0.898429394	0.360361609	0.533370162	0.944383479	0.680885705	0.830782037	0	0.310778194	0.58250578	0.403290551	0.921409031	0.387391629	0.531035	0.838041742	1.295904935	0.608047446	0.341909413	0.809701206	1.013920423	1.338297398	0.446195859	1.131939833	0.476149457	0.315610894	0.807587629	0.755827146	0.408751331	1.071134489	0.681126498	1.053282185	0.747457528	1.367147435	0.775323363
ENSG00000204625	HCG9	0.036572637	0.036029485	0.072962323	0.051693128	0.188319267	0	0.060747703	0.08525327	0.078701489	0	0	0.166983062	0	0.051783427	0.031474293	0.033323994	0.031753596	0.395868141	0.266625671	0.182881592	0.068814803	1.717619447	0	0	0.055077849	0	0.084602005	0.049488589	0.058221418	0.067951534	0.108769729	0.049571254	0.09508541	0.12278225	0	0.165847927	0.087191397	0.205815474	0.13210831	0	0.04511883	0.04858627	0	0.130464687	0.106567588	0.11357699	0.13530114	0
ENSG00000204661	C5orf60	0	0.060908417	0.015864694	0.016730241	0	0.060308639	0.077245475	0.036962029	0.011448849	0.023640884	0.068879898	0.024939784	0	0	0.006766716	0.042483329	0	0.052957007	0.017725852	0	0.014945968	0	0.032753568	0	0.017839867	0.012627371	0.045699872	0.031841234	0.025108207	0.039016203	0.053189917	0.031894746	0.074843959	0.079709601	0.022858717	0.055128207	0.037816716	0.028018614	0.005885791	0.071900241	0.009736328	0	0.060017461	0.120911802	0.023384832	0.018768334	0	0.042278973
ENSG00000204666	CTD-2126E3.1	0.033609517	0.016649916	0.067118697	0.127103102	0.150195372	0.218381127	0.235929042	0.059235124	0.084132312	0.07500886	0	0.026835507	0.074139004	0.202856242	0.216591809	0.075368047	0.374324536	0.111719251	0.163238353	0.086832093	0.356497373	0.416083228	0.183943107	0.147239923	0.111541694	0.46322497	0.817512972	0.173958967	0.027016612	0.339873075	0.170959254	0.132610871	0.087523028	0	0.095969954	0.078500228	0.118745519	0.020167114	0.086272496	0.226587429	0.081787398	0.02250523	0.02903261	0.761376096	0.290270002	0.129602278	0.100587887	0.02291518
ENSG00000204677	FAM153CP	0.024002808	0.005947631	0.059868963	0.017093793	0.027896055	0.096353728	0.563387482	0.014275878	0.008782455	0	0.033403814	0.009607874	0.005404914	0.017124012	0.025759428	0.095872068	0.071619603	0.008244408	0.006818259	0.143877316	0.034135101	0.048226205	0.121668604	0.042283466	0.049581443	0.038365412	0.048977799	0.016356416	0.084808179	0.003783759	0.098094341	0.141160196	0.057704355	0.091263681	0.026247259	0.158455585	0.043389503	0.035693431	0.040117475	0.118288467	0.108149678	0.024015729	0	0.168246247	0.170230342	0.033392356	0.050099433	0.087704307
ENSG00000204682	MIR1915HG	1.679583021	2.163135693	0.137909305	0.276946644	0.256315871	0.98807082	0.614141726	0.835719775	0.393091859	0.898092782	1.363917573	0.429220418	1.130281816	0.313002596	0.619336717	1.873333832	0.391188026	1.875098997	0.936001653	0.32423943	0.708673785	0.320875811	0.162256982	3.253336912	0.202261771	0.20877183	0.249848799	0.436672365	0.439836147	0.199156821	0.489337147	0.285562634	0.610664035	0.46931373	0.295926417	0.242723148	0.357378876	0.313659025	0.29816627	0.590448858	0.501194303	1.888639885	0.287121914	1.209814165	0.967429783	0.289825503	0.226764488	0.16613341
ENSG00000204684	RP5-1004I9.1	0	0.015248189	0	0	0	0	0	0	0	0	0	0	0	0	0	0.014095555	0	0	0	0	0	0	0	0	0	0	0	0	0	0	0	0	0	0	0.022531978	0	0	0	0	0	0	0	0	0	0	0	0	0
ENSG00000204685	STARD7-AS1	2.291106493	1.619347929	0.911602993	0.940065708	1.085353178	1.209750279	1.72545533	1.277401955	1.161170463	1.355641114	1.597113324	1.356250839	1.07669766	1.143294237	0.965720367	1.6497404	1.347764478	1.489846477	1.324024788	1.082437526	1.252822539	1.621667182	1.420818312	1.319560912	1.126220858	1.310906868	1.575190348	1.40791424	1.426212293	1.43330621	1.252565034	1.426315243	1.54693095	1.670815306	1.357796261	1.360147699	1.417317396	1.52737978	1.032731468	1.569420162	0.881705895	1.61195626	1.120706184	1.393119174	1.164324671	1.537966713	0.932285331	1.562719234
ENSG00000204706	MAMDC2-AS1	0.028633959	0.123993474	0.03412144	0.020401309	0.040229414	0.027088304	0.047647456	0.170313944	0.022784612	0.050690475	0.079967853	0.069503342	0.080084197	0.058667959	0.015724041	0.037786412	0.011349448	0.063256257	0.072390991	0.030807571	0.115332083	0.715879711	0.03272073	0.080289558	0.023713927	0.020963507	0.024528593	0.090044661	0.061908219	0.090907353	0.068512606	0.017788338	0.101026169	0.096745317	0.03411945	0.014481385	0.037778868	0.040258478	0.036840535	0.07182912	0.025792985	0.157662027	0.040247478	0.181877128	0.023361311	0.051491705	0.114167696	0.113300209
ENSG00000204709	LINC01556	0.254391467	0.053787756	0.303071533	0.185229716	0.8543054	0.341884027	0.331597705	0.297019921	0.153538948	0.859984462	0	0.086025398	0.096299138	0.077101667	0	0.144442093	1.182875446	0.610677952	0.606653733	0	0.197580739	0	0.265771586	0.734819271	0.464632347	0.580742323	0	0.505255969	0.043946688	0.312062505	0.160443304	0.144075024	0.184537023	0	0.419695789	0.043344333	0.408759124	0.546632589	0.299215275	0	0.067253778	0.107252473	0.819681208	1.461245716	0.106714544	0	1.125355195	0.210617926
ENSG00000204754	LINC01951	0	0	0	0	0	0	0	0	0	0	0	0	0	0	0	0	0	0	0	0	0	0	0	0	0	0	0	0.03615918	0	0.016769368	0.03048696	0.018223592	0	0	0	0	0	0	0	0	0	0	0	0.016456768	0	0	0	0
ENSG00000204758	CTC-308K20.1	0.158809309	0.213114886	0.201899263	0.180394352	0.357132255	1.110928139	0.217148068	0.14704072	0.16652604	0.326214734	0.119889377	0.342305067	0.127721153	0.102479162	0.1154397	0.106334886	0.3049166	0.234709589	0.448997612	0.083455804	0.380050796	0.749440589	0.346256215	0.100359372	0.258188002	0.156050894	0.331735126	0.406132696	0.114973696	0.216503372	0.247709097	0.201178884	0.41322298	0.181684753	0.190924934	0.120237368	0.40226932	0.187764084	0.283701145	0.061985465	0.173750222	0.012388942	0.654688886	0.554531627	0.71107643	0.513946774	0.212192092	0.155975764
ENSG00000204792	LINC01291	1.419061426	0.006102545	1.220575832	1.998690866	1.286347303	1.690120743	1.270793495	2.109791797	0.004512523	1.434041765	0.006918503	2.066323817	0.723240702	0.034925164	1.179141024	2.432614468	0.644572262	0.573456269	1.06940081	0	1.708593411	2.354974872	2.189638066	0.810852871	1.621814475	1.543482859	1.205366735	0	0.783552598	1.523815141	2.069109774	0.967265539	0	0.190880378	1.860434983	2.180407219	1.422947264	0.161223176	0.018433854	1.852811488	1.452062922	0.004135538	0.015975596	0.741246521	1.15387043	1.734300565	1.949024591	0.00841046
ENSG00000204802	RP11-111F5.4	0	0.04638221	0	0	0	0.024674154	0.015943822	0.011302198	0.027602544	0	0	0	0	0.026993429	0	0.042910817	0	0	0.042606252	0	0	0	0	0	0	0.015293438	0	0	0	0.005980458	0	0	0.008441136	0	0	0	0	0.011387502	0	0	0	0	0.008231038	0.034858571	0	0.007613426	0	0
ENSG00000204814	RP11-160N1.10	0	0	0	0	0	0	0	0	0	0	0	0	0	0	0	0	0	0	0	0	0	0	0	0	0	0	0	0	0	0	0	0	0	0	0	0	0	0	0	0	0	0	0	0	0	0	0	0
ENSG00000204832	ST8SIA6-AS1	0.47620731	4.746029302	0.147633354	2.465004414	0.47826511	0.281788047	2.243969369	0.198517426	0.317141544	0.431711843	0.096930418	1.346793381	0.011430118	0.503356655	0.442411828	0.034594198	0.147772685	0.395906189	0.412825639	0.008412928	0.465237499	1.724734276	0.065735224	0.051047672	0.389411094	2.670945956	0	1.327788393	0.409149965	4.53466567	2.74994703	3.029337301	1.402246814	1.677553353	2.203341491	2.135889363	3.581016436	0.226348318	2.849594407	0.053423317	0.192790602	2.808544045	0.252949128	2.373813789	0.168455719	0.62839718	0.284330635	4.108783428
ENSG00000204850	CTB-158D10.3	0	0.012744646	0	0	0	0	0	0.030490456	0.0187981	0	0	0.020558157	0.011584192	0.01838204	0.011121977	0.011780487	0	0.035087066	0	0.008526451	0.048632363	0	0	0.051726304	0.009816128	0	0	0	0.010385716	0.024208807	0.009876206	0	0	0	0	0	0	0.015441286	0.009675961	0.021897515	0	0.025775557	0	0	0	0.010328498	0	0
ENSG00000204860	FAM201A	0.602701547	0.975484996	0.711173917	0.145622904	1.255919648	0	0.066195874	0.30171537	0.863587981	0.397620544	0.094690252	0.073269969	0.053287877	0.238230483	0.127377398	0.278098211	0.06845327	0.027366876	1.482354964	0.553107052	0.900517593	0.226981893	0.055479375	0.339171227	0.914660356	0.021492499	1.073439869	0.675277358	0.02146086	0.961805949	1.111893762	0.08031311	0.717760985	0.011612988	1.011271256	1.355637133	1.16068642	0.063008928	0.55348818	1.386263187	1.020722593	0.157428661	0.973024303	1.685211211	1.046021558	0.010711005	1.185115629	0
ENSG00000204876	AC021218.2	0.050235223	0.02000125	0.010291902	0	0.007910564	0.017614727	0.017025079	0.047685654	0.014808439	0	0	0	0.155952399	0.111965839	0	0	0.026343892	0	0	0.006711744	0.019324913	0.040848011	0.021291834	0	0.007727669	0.008188526	0	0.013830585	0	0	0.007775	0.013853974	0	0	0	0	0.024598264	0	0	0.008652778	0.01259558	0.006803641	0	0	0	0	0	0.013823411
ENSG00000204904	LINC01545	0.455861145	0.518596749	0.596379435	0.493654327	0.632643556	0.337442889	0.97231055	0.263326889	0.478664612	0.860680138	0.338150733	0.853828867	0.042969292	0.253801328	0.301199875	0.206308169	1.194329728	1.043820106	0.297411018	0.180619756	0.330133717	0.752311364	0.58122163	0.564739925	0.441939299	0.49262113	0.110319581	0.451379853	0.376316118	0.251411002	0.497892307	0.870215701	1.13437823	0.908150471	0.427659772	0.310857212	0.495561258	0.446964577	0.3816414	0.156661717	0.370277535	0.154022623	1.014162071	0.115063889	0.621046452	1.809710364	0.331982873	0.544925431
ENSG00000204929	AC074391.1	0.00703616	0.013828079	0.035195023	0.014955381	0.037806595	0.083143301	0.011766726	0.065389701	0.070147286	0.052276012	0.046512583	0.087206243	0.025030241	0.07816331	0.05352852	0.062808311	0.018225472	0.137773457	0.062365545	0.018445921	0.103564743	0.284436287	0.022027593	0.007127782	0.005335592	0	0.032808155	0.083804116	0.022451446	0.081562002	0.02664394	0.019080509	0.03086186	0.036150019	0.020438298	0.016637867	0.033830924	0.065874043	0.01049947	0.017851057	0.025947708	0.018697446	0.02412963	0.042697908	0.013973021	0.022328266	0.032054983	0
ENSG00000204934	ATP6V0E2-AS1	0.304301782	1.340828259	0.856770126	1.551938682	0.975268565	0.71694977	0.681434002	0.583516116	1.178942512	0.96806501	1.384234219	0.889556588	0.450519559	0.473697188	0.811723277	0.910528486	0.661943723	0.570485695	0.252427597	0.628708966	0.735568146	0.235162884	1.139455428	0.364769998	0.491173768	1.280892225	0.554720281	0.890351657	0.795587449	1.531514509	0.820639612	1.039725155	0.837819837	0.316878727	0.555945595	1.293425532	0.773106243	0.77484952	0.609979106	1.534040665	0.565359461	0.584036533	0.763026974	0.365748208	0.775723535	1.295558915	1.053069562	1.773400647
ENSG00000204949	FAM83A-AS1	0	0.10949375	0.019315979	0.027094588	0	0	0.031888006	0	0	0	0.042372439	0	0.050774118	0.027142322	0.016442024	0.117699594	0	0	0.084444476	0	0.105899859	0.07596802	0.206585969	0.165619491	0.014514675	0.174529038	0	0.051401514	0	0.253560007	0.217576874	0.125428795	0	0	0.134012561	1.680448013	0	0.022811143	0.320967376	0.032314491	0.220442217	0.122999325	0.142168635	0.113667434	0.01903291	0.015270999	0.11337053	0
ENSG00000204960	BLACE	0	0.020648116	0.010625912	0	0	0	0	0	0	0	0	0	0	0	0	0	0.009121727	0	0	0	0	0	0.021980122	0	0	0.008454473	0	0	0	0	0	0	0	0	0	0	0.037923096	0	0.007864688	0	0	0	0	0	0.010469731	0	0	0
ENSG00000204971	RP11-807H22.7	0	0.052569691	0	0.038109878	0.081971553	0	0.088293311	0.123444859	0	0	0	0.084098284	0.047842527	0	0	0.185443314	0.134842889	0	0.060124511	0	0.281055447	0.204995504	0	0.054041253	0.118575426	0.043011026	0	0	0.042948177	0.160863748	0	0.140909582	0.047296006	0	0.150498628	0	0.185408113	0.443648125	0.079005976	0	0	0.170769325	0	0.127759899	0	0.042714195	0.080951286	0.072018394
ENSG00000204990	RP5-842K16.1	0	0	0	0	0	0	0	0	0	0	0	0	0	0	0	0.016306585	0	0	0	0	0	0.071229019	0	0	0	0	0.062216712	0	0	0	0	0	0	0	0	0	0	0	0	0	0	0	0	0	0	0	0	0
ENSG00000205015	LINC02138	0	0	0	0.013825427	0	0.01684873	0	0	0	0	0.021677241	0	0	0	0	0	0	0	0	0	0	0	0	0	0.014743375	0	0.022817204	0	0	0	0	0	0	0	0	0.030600676	0	0.02316952	0.071244792	0	0	0.012984217	0	0	0	0	0	0
ENSG00000205018	RP11-830F9.6	0	0.014025534	0.042727837	0.216695654	0.011059209	0.048774074	0	0.050013552	0.030914413	0.163205714	0	0.109703435	0.074856703	0.020225549	0.036414189	0.124686648	0.084307768	0	0.210184601	0.073422464	0.092283591	0.164244272	0.029712077	0.02870433	0.053227621	0.056349598	0.382179261	0.094111521	0.06726253	0.026631302	1.153927183	0.075899383	0.121320542	0.163640918	0.061315683	0.129778163	0.132602484	0.250424413	0.289564131	0.315171096	0.151147305	0.009513148	0.02447294	0.017476854	0.055873456	0.055962484	0.472412838	0.130037038
ENSG00000205037	RP11-863P13.4	0.014269956	0.014056413	0.056816781	0.00508523	0.032998523	0.060845762	0.721918794	0.025278809	0.030982079	0.010783198	0	0.011378444	0.025441924	0.030299168	0.030475197	0.019446572	0.018525952	0	0.05560632	0.041849958	0.03371367	0.111784254	0.04443836	0.049972321	0.005423959	0.089323502	0	0.057324366	0.039703017	0.031090347	0.032437825	0.057419862	0.012629331	0.218307017	0.051387113	0.114422972	0.148664444	0.04220139	0.015980102	0.006073861	0.31729525	0.051674742	0.042651781	0.008784223	0.021253507	0.039486473	0.021802153	0.434148533
ENSG00000205041	CTC-425O23.2	0.052246469	0.101175826	0.120259391	0.085606467	0.394767982	0.411735424	0.476363717	0.662592377	0.586021254	0.026524923	0.05823624	0.134773453	0.178888993	0.02502573	0.350009419	0.27807399	0.045394428	0	0.369129998	0.395562287	0.204196212	1.229592634	0.107513259	0.741983183	0.386739341	0.625771991	0	0.503578506	0.161313618	0.147642915	0.201602336	0.138060222	0.322025752	0.226669996	0.075615874	0.121007675	0.255668526	0.321489599	0.197769585	0.196717569	0.204271868	0.124587143	0.375013268	0.021629556	0.655410986	0.24644512	0.654737871	0.115701296
ENSG00000205054	LINC01121	0.073417473	0.095670006	0.055966884	0.022125091	0.098799851	0.239999838	0.111247166	0.079611149	0.101432114	0.336491329	0.285312246	0.264234629	0.169395615	0.06975881	0.052936197	0.182217125	0	0.207342388	0.021112296	0.148973146	0.035392143	0.234256475	0.019617829	0.133511959	0.083176247	0.039776101	0.079001815	0.025369688	0.170704101	0.365970983	0.05170731	0.114939269	0.24921359	0.032212456	0.11439989	0.141716231	0.052344586	0.202515065	0.018633368	0.057447341	0.161473504	0.089284209	0.094286936	0.082437526	0.209001953	0.33766047	0.180511683	0.883767407
ENSG00000205056	LINC02397	0.004871889	0.09306732	0.012272881	0.017232115	0.009434682	0.014728504	0.008151473	0.008652123	0.028142762	0.021931897	0.024323211	0.023137652	0.00653613	0.013826547	0.016672788	0.261320902	0.045795297	0	0.043435722	0.003207543	0.004635654	0.194001499	0	0.68087965	0.018374816	0.001958499	0	0.006618154	0.02714003	0.031732799	0.009273083	0.20988251	0.004310149	0.004215129	0.007103309	0.013445022	0.211644625	0.043070035	0	0	0	0.027407063	0.012571611	0.070223661	0	0.013558805	0.00186768	0.003311147
ENSG00000205057	CLLU1-AS1	0.274513196	0.827110362	0.245210122	0	0	0	0.061961203	0	0.341400744	0	0.082056129	0.058991785	0.066110534	0.334613109	0	1.441897126	0.032394407	0	0.271585262	0	0	0	0	1.593141879	0	0	0	0	0	0.113726034	0.056518631	0.279797321	0	0	0.054122065	0	0.045143454	0.044454953	0	0.062781243	0.046025089	0.557605346	0	0.215321956	0	0.029834121	0.02866211	0
ENSG00000205086	C2orf91	0.012785231	0.012593809	0.012915557	0.009094917	0.034457436	0.00555452	0.031911437	0.007592147	0.027775187	0.00966004	0.00715436	0.069886824	0	0.00911104	0.059436008	0.034644988	0.027563068	0.060144974	0.049894335	0.004218847	0.006096275	0.051124475	0	0.094414742	0.043144706	0.015389503	0.05192043	0.008701547	0.040619906	0.074435378	0.04814895	0.05993627	0.082772844	0.13762974	0.018617807	0.020170318	0.015497455	0.067428009	0	0.010860151	0.007923284	0.017031104	0	0.015694731	0.025340469	0.025381274	0.014679023	0
ENSG00000205106	LINC02716	0.039407695	0.038823002	0.039805683	0.082731222	0.030667552	0	0.245547786	0.135516987	0.335768579	0.223053934	0	0.234462003	0.0697898	0.211223165	0.033918763	0.294937372	0.365168726	0.540087373	0.2096248	0.285288451	0.211736655	0	0.081471536	0.418610529	0.059318186	0.031736411	0.885055148	0.337405825	0.262888704	0.209205331	0.088611752	0.154600067	0.228306253	0.132002084	0.313174799	0.091800386	0.556179846	0.136496769	0.029539003	0.033520311	0.141162978	0.151634655	0.09983134	0.627090087	0.319692053	0.031516541	0.0889951	0.053279243
ENSG00000205174	C7orf66	0	0	0	0	0	0	0	0	0	0	0	0	0	0	0	0	0	0	0	0	0	0	0	0	0	0	0	0	0	0	0	0	0	0	0	0	0	0	0	0	0	0	0.050511347	0.139516883	0	0	0	0
ENSG00000205181	LINC00654	0.141164603	0.549973507	0.468488323	0.440462541	0.524709262	1.062765153	0.632312182	1.228904255	0.456341869	0.404103085	0.063022453	0.619921624	0.617364585	0.545262955	0.28779211	0.946944323	0.221352491	0.238147052	1.291657604	0.727459941	0.872884906	1.053896502	0.155517711	1.0457994	1.521991693	0.530996367	0.83392409	0.84451161	0.657264029	0.651076347	2.368819548	0.394970275	1.148857219	1.02670732	1.219776135	0.381388841	0.182834968	1.168859327	0.286526384	1.704443681	0.997365566	0.338847123	1.456045292	0.267245651	0.095195844	0.507225461	0.34865979	0.133538193
ENSG00000205231	TTLL10-AS1	0.021856337	0.021530112	0	0.025843914	0.011346145	0.006348521	0.048366263	0.04287014	0.015942561	0.032865814	0	0.034665502	0	0.010411603	0.012557921	0.078026823	0.025229893	0	0.008267711	0.004822236	0.006967531	0.168282238	0.007680046	0.014797331	0.011084123	0.023393839	0.042537875	0.009943858	0	0.03182166	0.011151932	0.009960697	0.012928347	0.012644162	0.01067191	0.01731214	0.069548933	0.017431532	0.010925918	0.018574182	0.026995762	0.019454626	0	0.026811029	0	0.017458452	0.038830515	0.029613005
ENSG00000205293	LINC01602	0	0.012058617	0.084420487	0	0.009506915	0.021155072	0	0	0	0	0	0	0	0	0.020969753	0	0.031619565	0	0	0	0	0	0.025564709	0	0.018515058	0	0	0.016614735	0	0	0	0	0.053372356	0	0.087016271	0	0	0	0	0.010398368	0.015132421	0	0	0	0	0	0.064452209	0.016606125
ENSG00000205300	RP11-352D3.2	0.073678312	0.141716736	0	0	0	0	0.061961203	0	0.054002233	0	0.041611374	0	0.033433918	0	0	0	0	0.193065382	0.042070651	0	0	0	0.039112588	0	0.028363588	0	0	0	0	0.023473717	0	0	0.03305011	0.063948503	0	0	0	0	0	0.031732098	0	0	0.032234297	0.29319172	0	0	0	0
ENSG00000205325	AC005863.1	0	0.528909907	0.017369061	0.024370239	0.046220943	0	0	0	0	0.012996034	1.055222036	0	0.195155437	0.036466629	0	0.942656344	0	0	0.009735387	0	0.016363711	0	0	0	0	0	0	0.023321505	0	0	0	0.023360815	0	0	0.03736998	0	0.010455027	0	0	0.133148074	0	0.00575727	0.022204771	0.131934073	0	0	0	0.134521455
ENSG00000205334	LINC01460	0.026944125	0.513055914	0	0.019194097	0.007016578	0.007836157	0	0	0.006584183	0	0.380525539	0.014371237	0.032092826	0	0.007767197	0.072412287	0.023383527	0	0.030396464	0	0.017148614	0	0.046782611	0.16472564	0.013676195	0.014490029	0.021169884	0	0.014468646	0.109283659	0	0.012291169	0	0	0.013168024	0	0	0.021496954	0	0.022903987	0	0.018028266	0.007797635	0.054652077	0.00899539	0	0.013820875	0.012264038
ENSG00000205396	LINC00661	0	0.006155498	0	0	0	0	0	0	0.004551701	0.009422814	0	0	0	0	0	0.005688839	0.005418299	0	0.00705648	0.004115052	0	0	0.006554713	0	0	0	0	0	0	0.003916102	0	0	0	0	0	0.004944402	0.015117627	0	0.004670793	0	0.007728594	0.01247833	0.005391269	0.007675356	0.006220192	0	0.019060796	0
ENSG00000205414	RP11-401P9.6	0	0.010306638	0.010570168	0.007441544	0.040173173	0	0.165981662	0.024686645	0.015208178	0	0	0.065415511	0.018674479	0.014871165	0.017931111	0.009526311	0.009073849	0	0.09189972	0.006893442	0	0.498727735	0	0.041938647	0	0.016771433	0	0.02826963	0.016746703	0.051666966	0.01592685	0	0.045712128	0.018054021	0	0.008281146	0.037726008	0.024872102	0	0	0	0.01394196	0	0	0.010414803	0.016654642	0	0.055967318
ENSG00000205424	PCBP3-AS1	0.01488435	0.007349455	0	0.005304903	0	0	0.012476581	0.008841261	0.005435161	0	0.041185283	0	0	0	0.006412183	0.020282283	0	0	0.008424687	0	0	0.030000671	0	0	0	0	0	0	0	0	0.022638103	0	0	0	0	0	0	0	0	0.012644588	0	0.119644781	0	0	0	0	0	0
ENSG00000205444	KU-MEL-3	0.152373763	0.150197649	0.053128597	0.534530114	0.080818605	0	0.0870541	0	0.216830469	0.291842017	0.221447865	0.306410949	0.137097842	0.397398023	0.252652208	0.047951016	0.132979844	0	0.05927256	0.134525439	0	0.379564479	0	0.202220483	0.116928136	0.472710307	0	0.813183832	0.123454012	0.877353235	2.278192294	0.138966688	0.09178617	0.5982775	0.345858465	0.466499323	0.623511788	0.696844805	0.25600293	0.044771967	0.298339744	0.103403272	0.291806198	0.125990501	0.151699272	0.199218585	0.191816942	1.493676269
ENSG00000205452	RP11-812E19.3	0	0	0	0	0	0	0	0	0	0	0	0	0	0	0	0	0	0	0	0	0	0.101863693	0	0	0	0	0	0	0	0	0	0	0	0	0	0	0	0	0	0	0	0	0	0	0	0	0	0
ENSG00000205488	CALML3-AS1	0.016259574	0.771486246	0.470392111	0.36423351	0.144727643	0.457636268	0.389669112	0.353536351	0.157697033	0.289729842	0.122498883	0.352611142	0.484353169	0.494371718	0.12118872	0.407799062	0.126565331	0.114496246	0.024417292	0.123657187	1.498770034	0.499139215	0.045030058	0.506912557	0.535579745	2.616183503	0.00639659	0.646054397	0.437765109	0.617880846	0.425260457	0.058180953	0.314925502	0.134929284	0.054624474	0.557847919	0.214662327	0.277509945	0.204639492	0.456294153	0.297557677	0.032355297	0.635909017	0.097120874	0.021538803	0.148576474	0.20584712	0.612267371
ENSG00000205500	MAPRE3-AS1	0	0.009929932	0.010183864	0	0.023356103	0.01743028	0	0.011943364	0.014653229	0.015190185	0.044505106	0	0.009024969	0.014328452	0.008664561	0.027360778	0.051675023	0	0.056028878	0.071424062	0.019122678	1.223757516	0	0.050352809	0.030345712	0.063580579	0.023603083	0.027242547	0	0.006320387	0.015345816	0.01370872	0.06131531	0	0	0	0.024341307	0	0.022494517	0.017073277	0.037071951	0.020102887	0.025939738	0	0.029895501	0.024004364	0	0.013678476
ENSG00000205537	RP11-89H19.1	0.059206774	0.03915036	0	0.056144615	0	0	0.097844374	0.069927693	0.112793247	0.059573607	0	0.031743866	0.035615023	0.028395325	0.034205257	0.139699674	0.101143791	0.027268575	0.066698476	0.013195596	0.056386711	0.698197	0.041658831	0.098598342	0.045091994	0.032004676	0.157006681	0	0.063222868	0.037355278	0.045364611	0.053843407	0.13594704	0.068073846	0.029100746	0.015845024	0.117312921	0.201785897	0.029788884	0.033803479	0.096416879	0.039761192	0.051205408	0.141375589	0.058936236	0.062880814	0.015348387	0.027113206
ENSG00000205549	C9orf92	0.056008941	0.108332029	0.05657133	0	0	0	0.092625684	0	0.194185949	0.309196518	0	0.088231046	0.278051901	0	0.048246091	0	0	0.572225095	0.063104788	0	0	1.289102639	0.115100094	0.056725884	0.084066105	0	0.065655237	0	0.045090307	0.10347644	0.202793324	0	0.049651286	0	0.081014601	0	0.194195697	0.191378968	0	0	0	0.109981946	0	0	0	0.044844835	0.125596517	0
ENSG00000205559	CHKB-DT	0.804253295	1.408057062	0.784479613	3.826592205	0.864103997	0.489788325	0.83289333	0.528408057	1.152004088	0.989601815	1.170117815	1.691145052	0.808428245	0.695663694	0.642415671	0.62076442	1.34267624	2.923222222	1.367582756	0.708621027	0.893684657	1.962758743	0.807504696	1.093542999	1.184271035	1.069598996	2.43966247	0.916510591	0.826226304	0.347738986	2.094870531	1.070891958	1.070469341	1.356116043	1.604851855	0.933440492	1.214357531	1.587652259	1.080584411	0.453666327	1.657419932	0.602651399	1.398241636	2.783247965	1.978231752	0.429948232	1.619134778	1.097970576
ENSG00000205562	RP11-497E19.1	0.010552854	0.061273815	0.062812519	0.080485087	0.103056633	0.036260067	0.102705303	0.085320902	0.067771923	0.137158633	0	0.065964037	0.178109881	0.029841835	0	0.155219306	0.062873548	0	0.035449832	0.183021916	0.170859504	0.042295084	0.011067834	0.052675565	0.085699788	0.02529791	0	0.014325303	0.066403207	0.083735844	0.078582789	0.110988154	0.233067187	0.10595223	0.030582811	0.033121674	0.025474754	0.144349259	0.031305617	0.070190579	0.088939714	0.197751773	0.062566026	0.088343851	0.02093172	0.105837604	0.032089516	0.014317873
ENSG00000205611	LINC01597	0	0	0.015656078	0.01102784	0.012038748	0.01344222	0.03862906	0	0.044670932	0.011712581	0.02587332	0.060762273	0	0.05440988	0.019940367	0.028088118	0.026762178	0	0.060319142	0.015297785	0.014749372	0.232748337	0.008149491	0	0.011760796	0.012461141	0	0.041749452	0.006234784	0	0.023569195	0.010569038	0	0.052929871	0	0.018366614	0.082658928	0.141705246	0.00580813	0.026213977	0	0.015506613	0.006703636	0	0.015426357	0.02464324	0.131103862	0.031408605
ENSG00000205622	AF064858.6	0.003294975	0.00648368	0.016567096	0.002341691	0.017804949	0.002856253	0.011009124	0.003905383	0.007185815	0.004970832	0	0.020869762	0.026327202	0.055273751	0.005656604	0.055945318	0.008552438	0.026794232	0.007432574	0.002168933	0.021804105	0.039556168	0.010343842	0.006668169	0.014922519	0.00264708	0.057055498	0.022246816	0.007914989	0.026604445	0.027406836	0.013411859	0.011624324	0	0.009594727	0.01814679	0.003996751	0.019568224	0.014709806	0.002797462	0.004075946	0.03263343	0.025380335	0	0	0.02348636	0.002524358	0.017815578
ENSG00000205628	LINC01446	0	0	0	0	0	0.044459042	0	0	0.01616098	0.011190165	0	0	0	0.021032391	0	0.020178225	0	0	0	0	0	0.029847266	0	0	0	0	0.008726749	0	0	0.004652275	0	0	0	0.012817592	0	0.339327652	0.009001144	0	0	0	0	0	1.617640722	0	0	0	1.411098733	0
ENSG00000205632	LINC01310	0	0	0	0	0	0	0.025133766	0	0.01097612	0.011378863	0	0	0	0	0.00648688	0.006871609	0	0	0	0.004971179	0	0	0.007917015	0	0.01710481	0	0	0	0.006056813	0.004730906	0	0	0	0	0	0	0	0	0	0.00640996	0.018608161	0	0	0	0	0	0	0
ENSG00000205634	LINC00898	0.029742411	0	0.110983053	0.257422526	0	0.09572703	0.249037158	0.014180382	0	0	0	0.074636717	0	0	0.025587792	0.00545982	0	0.118208648	0	0.015732759	0.022693859	0.116911442	0.657042212	0	0.022596736	0.009622519	0.028002898	0.063918534	0.028635019	0.166842741	0.04511614	0.008160214	0	0.119668531	0.017433849	0.004745303	0.00727371	0.219357056	0.048559839	0.069714072	0.207447277	0	0.015467285	0.036462362	0.06434754	0.088317769	0.009177434	0.162020931
ENSG00000205636	LINC00583	0	0	0	0	0	0	0	0	0	0	0	0	0	0	0	0	0	0	0	0	0	0.460879613	0	0	0	0	0	0	0	0	0	0	0	0	0	0	0	0	0	0.055779442	0	0	0	0	0	0	0	0
ENSG00000205653	RP3-416J7.5	0	0	0	0	0	0	0	0	0	0	0	0	0	0	0	0	0	0	0	0	0	0	0	0	0	0	0	0	0	0	0	0	0	0	0	0	0	0	0	0	0	0	0	0	0	0	0	0
ENSG00000205682	RP11-798L4.1	0	0	0	0	0	0	0.061348452	0	0	0	0	0.096072689	0.011117943	0.06931654	0	0.011306368	0.010769676	0	0	0	0	0.097694681	0.013023413	0	0	0	0	0.082363128	0.019866682	0.076048851	0	0	0.085656471	0	0	0	0	0	0	0	0.015349624	0.008294906	0.010716049	0.030328936	0	0.009912615	0.00952062	0
ENSG00000205696	ADARB2-AS1	0	0	0	0	0	0	0	0	0	0	0	0	0.020479285	0	0	0.020825225	0.28871309	1.660392734	0	0	0	0	0	0	0.017361734	0.018393489	0	0	0	0.475193812	0	0	0	0	0.033243319	0	0	0	0	0.803918191	0.135973815	0.01529181	0	0	0	0.018265474	0	0
ENSG00000205740	RP11-363N22.3	0.105717988	0.924964558	0.150203606	0.040252504	0.344439605	0.158470558	0.368597859	0.462265001	0.154873367	0.099019878	0.658360372	0.057104185	0.027776999	0.072496501	0.048532817	0.299432206	0.117335822	0.069661484	0.30705199	0.083460472	0.159780784	1.196039276	0.115768523	0.507706865	0.240121239	0.371502494	0.189697592	0.265157538	0.02902907	0.119214378	0.172475621	0.109524037	0.261288191	0.070536423	0.12407336	0.044737164	0.086100136	0.224854687	0.057370668	0.077679107	0.063223997	0.698714563	0.189679943	0.152146277	0.225729432	0.286234961	0.87551888	0.082733997
ENSG00000205745	AC083864.4	0	0	0	0	0	0	0	0	0	0	0	0	0	0	0	0	0.029717123	0.023474263	0	0	0	0	0	0	0	0	0	0	0	0	0.039086208	0	0	0	0	0	0.020862468	0	0	0	0	0	0	0	0	0	0	0
ENSG00000205786	LINC01531	0	0	0	0	0.004889754	0.010902158	0.041691584	0.007464924	0	0.018934432	0	0	0	0	0	0.011446213	0.005461753	0.008600663	0.00711304	0	0.005994066	0.098867196	0.00660726	0	0	0.005061757	0	0	0.005054263	0.003947525	0.009595787	0.025559614	0	0.010880575	0	0	0.022797752	0.051844089	0.009401208	0.005349063	0	0.041507625	0	0.007736863	0.006270063	0.005026366	0	0
ENSG00000205790	DPP9-AS1	0.041608599	0.164847218	0.213659897	0.070241032	0.113336573	0.085242681	0.270060376	0.124580906	0.18976575	0.110368394	0.100175623	0.128601209	0.129968195	0.093074783	0.183633218	0.117988743	0.050338311	0	0.276815431	0.147723347	0.130476178	0.583058056	0.159161621	0.066851682	0.180216774	0.208033751	0.048816502	0.121016324	0.117005449	0.111851718	0.140954813	0.12121356	0.162283381	0.165417339	0.18475858	0.133813939	0.344614471	0.299457075	0.091630665	0	0.167486807	0.044364	0.077952513	0.090474943	0.128554643	0.206676232	0.141553742	0.172752989
ENSG00000205791	LOH12CR2	0.506017323	0.860858672	0.534066973	1.008277352	0.957277498	0.561098182	1.41229503	0.770266311	0.812339024	1.052812149	1.252013303	1.002865603	0.35837639	0.242117632	0.633571477	0.720637977	0.814473639	1.026092787	0.494280369	0.649146205	1.438246934	0.888504356	0.574995211	1.209324421	0.671358409	0.368011188	0.538998741	0.750261217	0.931957025	1.062651536	0.869931744	1.372377371	1.087567958	0.753976036	0.734750076	0.198704022	0.748149946	0.532141794	0.547977757	1.717368692	1.127029624	0.605540242	0.699570703	0.363795404	0.867670954	1.226695009	0.90073869	1.07711465
ENSG00000205830	AC024132.1	0	0	0	0	0	0	0	0	0	0	0	0	0	0	0	0	0	0	0	0	0	0.041281357	0	0	0	0	0	0	0	0	0	0	0	0	0	0	0	0	0	0	0	0	0	0	0	0	0	0
ENSG00000205837	LINC00487	0.080155071	0.254514751	0.092155849	0.033079496	0.088578831	0	0.095393514	0.068159661	0	0.119342227	0.149775186	0.073149459	0.259674257	0	0.059450432	0.575570754	0.172920787	0.986514481	0.83476824	0	0	0.703465991	0.185211666	1.000326777	0.069679352	0	0.027436038	0	0.055575783	0.036400411	0.05288949	0.12287334	0.051157697	0.079263451	0.050644124	0.063754081	0.096689134	0.108346633	0.068704434	0.142638154	0.057132036	0.120491328	0.190020709	0.784166029	0.090838317	0.018661067	0.044402336	0
ENSG00000205853	RFPL3S	0.227351325	0.439370513	0.152603	0.108977861	0.169456964	0.188062589	0.523330621	0.131223127	0.268601659	0.295527493	0.1533472	0.173720897	0.12413171	0.192718503	0.250665507	0.380236543	0.108790532	0.643838903	0.198398	0.06522086	0.286537684	0.406532044	0.088402663	0.315114898	0.241984921	0.045801841	0.486981828	0.201784281	0.122440119	0.062130353	0.280200362	0.467564056	0.235869876	0.143023835	0.370725987	0.162342661	0.328621992	0.193979942	0	0.376620002	0.291154939	0.215033258	0.108266703	0.614014701	0.163396651	0.121790926	0.106884189	0.218696634
ENSG00000205861	PCOTH	0.104180016	0.305705734	0.164837824	0.226807947	1.007846657	2.090216619	1.020459117	0.278649575	0.372230259	0.727358488	0.137990501	0.252027424	0.280298141	0.376795799	0.300520123	0.300680662	0.419558093	1.016648137	0.986318051	0.055776557	0.27945848	0.382342962	1.705883723	0.203792024	0.360371461	0.311016553	2.452668063	0.687701321	0.405233659	0.591091726	1.036071752	0.33924333	0.441138559	0.142267175	0.385093374	0.161489398	0.368191537	0.636518106	0.671696272	0.35579275	0.435198761	0.083981439	0.858970939	1.722653609	0.456985252	0.686331175	0.284451598	1.190193335
ENSG00000205865	FAM99B	0	0	0	0	0	0	0	0	0.017581099	0	0	0	0	0	0	0	0	0	0	0	0	0	0	0	0	0	0	0	0	0	0	0	0	0	0	0	0	0	0	0	0	0	0	0	0	0	0	0
ENSG00000205866	FAM99A	0	0	0	0	0	0	0	0	0	0	0	0	0	0	0	0	0	0	0	0	0.011386293	0	0	0	0	0	0	0	0	0	0	0	0	0	0	0	0	0	0	0	0	0	0	0	0	0	0	0
ENSG00000205885	C1RL-AS1	0.449632076	1.31286437	0.732408317	0.281913868	1.56156124	0.510260189	1.314370682	0.956413402	0.633864409	0.508843119	0.912895087	0.725151928	0.563353141	0.708301041	0.598653879	1.400539751	0.548614154	0.480174619	1.56655031	0.438415545	0.872273688	1.910998005	0.743648153	1.530160434	0.652756408	0.616318884	0.096766736	0.862162468	0.849439102	0.933845617	0.819324005	0.636108327	0.918024052	1.150151422	0.398829705	0.249645646	0.970069565	1.474546772	0.204150663	1.500795861	0.444945256	0.647581619	0.463597962	0.783379942	0.609218097	0.89049949	0.363862682	1.210479865
ENSG00000205890	RP11-473M20.5	0.121770317	0.47844728	1.43102367	0.268304464	1.690419826	0.801537618	1.697032946	1.14477437	1.201167709	0.615187667	0.259112525	0.798215357	0.059402996	0.191657277	1.006312311	0.853516476	0.412284777	0.543284945	1.511060271	1.298848156	0.487693383	0.561551409	0.504676501	0.601667324	1.069741863	1.801240207	0.328274028	1.04921241	0.542752063	1.234417418	0.611909342	0.788659205	1.307368153	1.176005234	1.91347855	0.96827986	1.544100501	1.788523491	0.713992978	0.056404925	0.647690685	0.150113438	1.230778325	0.596688941	1.210935908	1.392263608	1.149692894	0.884013466
ENSG00000205913	SRRM2-AS1	0.069134365	0.340184924	0.333819418	0.468440587	0.647546031	0.62521869	0.764605563	0.511504296	0.514785924	0.278611255	0.158998311	0.62529898	0.062023338	0.279747766	0.340497899	0.703330717	0.771762266	0.403582854	0.345152042	0.233430037	0.225643135	0.457305835	0.311929999	0.161053784	0.520839176	0.703414326	0.68690685	0.388012479	0.311650632	0.314943425	0.645042229	0.610065815	0.32466244	0.345604552	0.446365152	0.258851553	0.700742251	0.465838939	0.634421906	0.069675899	0.399307466	0.080383814	0.804180561	0.376093316	0.730822192	1.517059686	0.623354067	0.612899812
ENSG00000205930	C21orf62-AS1	0.00738066	0.098589485	0.302369253	0.173173983	0.358994809	0.068876263	0.207449985	0.23429649	0.181938857	0.380667083	0.111305703	0.344430802	0.168552949	0.214891441	0.173484332	0.452892021	0.219699521	0.241493645	0.373452234	0.203976631	0.700107662	0.856471244	0.104770723	0.22831532	0.42445186	0.23528654	0.232594523	0.346978103	0.269837303	0.613431959	0.317755079	0.214895743	0.223865868	0.390182736	0.20123137	0.246815981	0.496422807	0.438652942	0.289504231	0.188175326	0.131188665	0.301752125	0.293485478	0.331595581	0.237169143	0.321388207	0.428355239	0.152492363
ENSG00000205959	RP11-689P11.2	0.139083887	0.171099592	0.30028723	0.125417152	0.473494764	0.409020575	1.268881132	0.589934234	0.350830826	0.454029243	0.008558162	0.783510299	0.1807494	0.339561336	0.344806332	0.278949579	0.244497226	0.13042799	0.45734448	0.894294262	0.421748595	0.622592083	0.078439727	0.243021817	0.517973215	0.185111358	0.026864036	0.505824379	0.314406355	0.214237347	0.319340104	0.592329018	0.63342967	0.528391593	0.284069741	0.290733429	0.58267676	0.525084376	0.376763158	0.217573353	0.291710519	0.094245586	0.10848652	0.152211327	0.827053772	0.394376698	0.578842238	0.512936898
ENSG00000205971	LNCRI	0	0	0	0	0	0	0	0	0	0	0	0	0	0	0	0	0	0	0.040583855	0	0	0	0	0	0.013743152	0	0	0	0	0	0	0	0	0	0	0	0	0	0	0	0	0	0	0	0	0	0	0
ENSG00000206028	CTA-373H7.7	0	0.009740562	0.009989667	0.014030777	0.007678075	0.017098719	0.032865322	0	0	0.058702294	0	0.076952315	0.008852804	0	0	0.096071237	0.058983375	0	0	0.025882975	0.018759132	0.039660692	0	0.019965729	0.066141079	0.031532176	0.011623974	0.026726056	0.031485917	0.006199705	0	0.05305437	0.00875032	0.017064941	0	0	0.011989089	0.058078079	0.022067357	0	0.036371443	0.019720834	0	0	0.029329223	0.023548767	0.00758006	0
ENSG00000206062	RP13-212L9.1	0	0.034059293	0	0	0	0	0	0	0	0	0	0	0	0	0	0	0	0	0	0	0	0.258906389	0	0	0	0	0	0	0	0	0	0	0	0	0	0	0	0	0	0	0	0	0	0	0	0	0	0
ENSG00000206129	CTD-2008L17.2	0.059052642	0.30469895	0	0	0.046024534	0	0	0.020273947	0.018683347	0	0.084068087	0.02717984	0.052959648	0	0	0.046274043	0.014851185	0	0.009693496	0.407056608	0.008169731	0.068155872	0	0	0.012993421	0.013766817	0	0	0.020570937	0.005381742	0.013072857	0.023260764	0.022671211	0	0.210099512	0.006793988	0.020745522	0.127877897	0	0	0.021154169	0	0.481688579	0.031400053	0	0	0.01313091	0.01165148
ENSG00000206142	FAM230H	0	0	0	0	0	0	0	0	0	0	0	0	0	0	0	0.003719678	0	0	0	0	0	0	0	0	0	0	0	0	0	0	0	0	0	0	0	0	0	0	0	0	0	0	0	0	0	0	0.003130884	0
ENSG00000206187	LINC02346	0	0	0	0.007800799	0	0	0	0	0	0	0	0	0	0	0	0	0	0	0	0	0	0	0	0	0	0	0	0	0	0	0	0	0	0	0	0	0	0	0	0	0	0	0	0	0	0.008754399	0	0
ENSG00000206195	DUXAP8	1.037988502	1.420077192	0.073667857	0.806004242	0.825368327	0.798094705	0.250983733	0.781167793	0.582856931	0.798055301	0.217740863	0.434157808	1.46347651	0.990801212	1.229490261	0.528553388	0.295788692	0.267499764	0.991617819	1.76792027	0.804265333	1.443921059	0.736716136	0.402477332	1.478063862	2.107253019	0.121253102	1.110130363	0.540909105	0.234572284	1.12357437	0.313495803	0.460016284	0.517777149	0.9533735	0.599511241	0.215650659	0.671144555	0.885492728	0.399604499	0.704548014	0.956379257	2.022772183	0.544002093	0.231683186	0.191783279	0.805054751	1.220189571
ENSG00000206249	CTD-2308N23.2	0.532022708	0.74917891	0.032137618	0.088638005	0	0	0.200882352	0.037641011	0	0	0.035491662	0	0.08387903	0	0	0.139431203	0.027617263	0	0.035884232	0.021013264	0.030286367	0	0	0.124798318	0	0.02560901	0	0	0	0.020002978	0	0	0	0	0	0.050004075	0	0.037922516	0	0.02705171	0.039265055	0	0	0.150037882	0	0	0	0
ENSG00000206337	HCP5	3.141329861	3.865730689	3.543907574	5.747954052	3.566384702	2.001135714	2.641092186	1.787039448	4.396517539	2.315209467	4.153718559	3.669556571	3.595899697	2.480673262	2.370786745	5.352271287	4.317127643	3.714780293	3.214134165	2.206013296	3.205177498	4.569537725	3.832600398	4.793057731	2.606759257	1.214254396	4.006809391	3.176588593	3.240543433	4.457778877	3.816414674	4.900537615	2.557914708	4.513947344	3.850945327	4.133404181	4.223229994	5.522509822	2.881727686	1.618730559	3.079820117	4.383284678	3.56343406	3.422096138	3.072218023	2.707440624	1.438700596	3.924502393
ENSG00000206344	HCG27	0.392890038	0.679503296	0.216572181	0.400558637	1.051111152	0.46862731	0.882875019	0.600177416	0.930449822	1.548228431	0.779326287	0.85991175	0.122766826	0.148835105	0.437409711	0.836082299	0.315971742	0.31026772	1.29201766	0.385639773	0.59308651	1.466499365	0.460907287	0.397372737	0.202181598	0.213420462	1.067314058	0.632274533	0.243290389	0.131731325	0.28142852	0.490990762	0.156787333	0.323024569	0.617980027	0.148843157	0.792251379	1.254694301	0.227856714	0.294931895	0.191185688	0.4452712	0.260067439	1.022877823	0.296277309	0.524481675	0.28256865	0.367838658
ENSG00000206417	H1-10-AS1	1.156825273	0.828949861	0.302858376	0.356149089	0.917469503	0.637525829	1.359989582	0.805354379	0.784897889	0.629779997	0.769230478	1.215840934	0.485153258	0.481757437	2.058174234	0.535635713	0.819850078	2.063825795	0.682942966	0.521731687	0.731154309	0.785791317	1.365437821	0.417255298	0.970701687	0.482072261	1.108228808	1.085037101	0.441727646	0.438674785	0.347638758	1.45723757	1.052223424	0.833360772	0.992147176	0.316370579	1.005304587	0.85076396	0.734141458	0.795785685	0.783875917	0.30023395	0.206758803	1.175800657	0.779531429	1.153040475	1.018879241	0.690610484
ENSG00000206552	KRBOX1-AS1	0	0.011917931	0	0.008606256	0	0.020909026	0	0.042577166	0	0.018224669	0	0.019227965	0	0.017191814	0	0	0	0	0	0	0.011513839	0.095258081	0	0.060266531	0.009178775	0	0	0.032657582	0	0.030114038	0.018411192	0	0.031885978	0	0	0	0	0.014440521	0	0	0	0.008081718	0	0	0	0	0	0
ENSG00000206567	AC022007.5	0.942884652	1.662851868	1.473844834	1.477379244	2.13452672	1.973486145	1.815406619	1.409815137	1.159872057	1.656594347	1.343390185	1.343285267	0.296996718	1.125408151	1.307455453	1.502817808	1.032443818	1.695777977	1.423797988	0.890914715	1.613020993	1.19777435	1.293564142	1.161110156	1.245600213	1.146544591	2.21624944	1.610795268	1.156461881	2.220539515	1.458111104	1.348053487	1.558516465	1.396441736	1.459239369	1.371806545	1.300665767	1.220691932	1.901051859	0.799753611	0.825842217	1.065740901	1.830992745	1.811859836	2.669048974	1.819460727	1.892086575	1.441357009
ENSG00000206573	THUMPD3-AS1	1.319063137	2.36211032	2.120235667	0.553850264	1.770176374	1.338635527	1.928479712	1.579991705	1.657967516	1.583686582	2.197291992	1.309388921	1.073611219	0.873155363	2.247836812	2.30870299	0.980495934	1.771724769	1.648485329	1.228776778	1.756550219	2.72880571	0.815661011	1.396990087	1.637824223	1.711528819	1.224877496	1.627860537	1.280193212	1.354223122	1.832570546	1.358254185	1.711466569	1.502473001	2.163879655	1.121373946	1.719594508	1.956263607	1.509118835	1.300755483	0.854394453	1.733341427	1.399268135	2.718468859	1.300072225	1.722579371	2.089281436	2.221969484
ENSG00000207751	KB-1440D3.16	0	0	0	0	0	0	0	0	0	0	0	0	0	0	0	0	0	0	0	0	0	0	0	0	0	0	0	0	0	0	0	0	0	0	0	0	0	0	0	0	0	0	0	0	0	0	0	0
ENSG00000207955	RP11-339B21.12	0	0	0	0	0.039577711	0	0	0	0.012494805	0.07602907	0	0.027206694	0	0	0	0.015605643	0	0	0	0.011299145	0.016309617	0.133363574	0	0	0.013006321	0	0	0.023244595	0	0	0.013085836	0	0	0	0	0.013569589	0	0	0.012820802	0	0.042043918	0	0	0	0.017057794	0.027240259	0.013143947	0
ENSG00000211683	KB-1572G7.3	0.023657857	0.257516776	0.093305196	0.016847554	0.140936234	0.040766107	0.288723505	0.055475093	0.051171275	0.484721051	0.026400074	0.306918787	0.199074515	0.12979393	0.020347183	0.362790176	0.156587688	0.124813207	0.10393083	0.163073065	0.191025893	0.554838658	0.096766543	0.070730291	0.17031199	0.229753287	0	0.23852682	0.037761383	0.114792068	0.088190002	0.12438957	0.215203932	0.263299851	0	0.108962376	0.334314064	0.109690344	0.152061276	0.18947314	0.085932609	0.04695908	0.210205047	0.139578051	0.135848459	0.074157721	0.188144021	0.182400188
ENSG00000212663	RP1-122K4.3	0	0.176526792	0.222650113	0.098167465	0.140812818	0.040729162	0.151440184	0.304501006	0.034283881	0.070208681	0.288544515	0.14439156	0	0.129679839	0.155132265	0.08424983	0.193049806	0.49187947	0.153083463	0.031025454	0.323609763	0	0.049149974	0.223224823	0.433517785	0.110502472	0	0.394337041	0	0.168788703	0.234302213	0.063477853	0.196744533	0.156146417	0.067921599	0.037208924	0.056698371	0.055837026	0.069505888	0.224363657	0.166888222	0.031446651	0.155710076	0.165799314	0.178275765	0.037521219	0.03605098	0.124016042
ENSG00000212694	LINC01089	1.067683551	1.059263257	0.683806026	0.635173436	1.804787254	1.106715565	2.38159024	1.477202999	1.961184139	1.74151846	1.638461769	2.788832753	1.063416476	0.733313791	2.25741478	1.664179235	0.96629491	1.991869115	2.184894689	1.203002017	2.223609072	2.467233149	1.588571988	1.198767678	1.551703587	1.12715515	2.341139568	1.639933659	1.367472288	1.413587769	1.433699978	1.616740017	1.877278134	1.388342639	1.853901444	0.79870654	2.286490658	2.688127432	0.655430357	1.394082899	1.530580929	0.732466766	1.127880082	2.020464277	1.937828308	2.854050101	1.332902616	2.752237216
ENSG00000212719	LINC02693	0.69379306	0.223696743	0.554253296	0.264408027	0.486576235	0.160092103	0.786693021	0.590619479	0.723453028	0.525822257	0.623692475	0.597556958	1.369871589	0.999093042	0.176862293	0.993861544	0.262033203	0.268605158	0.417920912	0.853810476	0.746165563	0.684292674	0.101880491	0.363805977	0.42445186	0.314844028	0.182858481	0.636860784	0.668159242	0.931245896	0.50989496	0.392712971	0.640551032	0.456986169	0.579123556	0.447246961	0.399020584	0.608270128	0.213360376	0.647079535	0.491769222	1.052591056	0.782528673	0.696145624	1.117750191	0.326103559	0.332592104	0.351552328
ENSG00000212743	LINC02656	0.062214286	0.158007201	0.227313648	0.203287929	0.411965156	0.220956545	0.259231141	0.747723807	0.273222847	0.30195623	0.124645607	0.553884465	0.126996678	0.248751756	0.489342316	0.326552071	0.080377316	0.11141169	0.431260239	0.027622123	0.402109424	1.131269219	0.043788446	0.123380771	0.159485317	0.359692937	0	0.5550356	0.234756374	0.071193906	0.108898172	0.056583786	0.24110689	0	0.104359466	0.081452985	0.192288654	0.395967694	0.023552211	0.22444857	0.14932823	0.048644843	0.180172136	0.136552015	0.286061971	0.233557996	0.063506154	0.961918523
ENSG00000212766	EWSAT1	0.189945053	0.541429341	0.885878592	0.075269661	0.483074062	2.881334539	1.330741002	0.803022636	0.370353322	2.981106347	0.0556056	3.686379622	0.069665959	0.94859233	1.824964003	0.12628912	1.141867852	1.567554881	0.739696393	0.166530217	2.531478281	1.817792584	3.81985342	1.128477935	0.175683711	0.604756224	0.69132037	1.585712806	4.025034635	0.819404311	0.316448061	0.510210636	2.241740987	1.601461883	0.260626069	0.022755765	3.278175611	1.621569622	0.374716817	2.411861823	0.844771867	0.028730113	1.397297281	0.061056627	1.000329941	2.689596548	0.688885975	0.386531419
ENSG00000212855	TTTY2	0	0	0	0	0	0	0	0	0	0	0	0	0	0	0	0	0	0	0	0	0	0	0	0	0	0	0	0	0	0	0	0	0	0	0	0	0	0	0	0	0	0	0	0	0	0	0	0
ENSG00000212856	TTTY2B	0	0	0	0	0	0	0	0	0	0	0	0	0	0	0	0	0	0	0	0	0	0	0	0	0	0	0	0	0	0	0	0	0	0	0	0	0	0	0	0	0	0	0	0	0	0	0	0
ENSG00000212930	RP11-414H23.2	0	0	0	0	0	0	0	0	0	0	0	0	0	0.065706248	0	0	0	0	0	0	0	0	0	0	0	0	0	0	0	0.113686194	0	0	0	0	0	0	0	0	0	0	0	0.031163322	0	0	0	0	0	0
ENSG00000212939	RP1-29C18.10	0	0	0.006711019	0	0	0.005759516	0.011110513	0	0.004838769	0	0	0	0.005946509	0.009446865	0	0	0	0	0	0	0	0.224444671	0	0	0	0.005338121	0.023305454	0	0	0.004163142	0	0	0.011731355	0	0.009683133	0.005256192	0	0.039229132	0	0	0	0	0	0	0	0	0	0
ENSG00000212978	AC016747.3	1.801436937	2.428719727	2.16367074	2.936819327	1.312956423	2.677163339	1.475948553	1.514579414	1.909260837	0.857183601	2.218645928	1.405162841	1.730134567	0.806346275	1.361346607	1.811304525	0.892819212	0.734215086	2.107778967	1.088059381	2.327806558	1.361489937	1.281585301	1.980250045	2.009784868	0.527149464	2.028561685	2.312658887	0.980808253	2.412863692	2.332729509	2.484527177	1.005244888	2.278037486	1.559951415	2.032230102	1.032111206	1.48298958	0.712893273	0.316548972	1.991143148	1.963325103	1.842966466	2.3339304	1.176357932	0.730565892	0.533241532	0.609915913
ENSG00000213057	C1orf220	0.116621731	0.24487622	0.242688782	0.071230982	1.003559479	0.78114265	1.154369198	0.796654687	0.491015798	0.56464687	0.167329057	0.487892338	0.173138094	0.102657392	0.839994351	0.663162548	0.078795647	0.134015197	1.601014701	0.367123651	0.29629705	2.14138066	0.267607278	0.416415665	0.462505572	0.517775891	0.287950781	0.552440342	0.156097636	0.365037717	0.36889498	0.435865764	0.669062193	0.879947998	0.442652305	0.334809476	0.639597693	0.98165751	0.195520108	0.213414919	0.461149991	0.531023229	0.310547721	0.578611221	0.444652946	0.99776835	0.497446311	0.820052741
ENSG00000213062	RP1-206D15.6	0.055828022	0.183985334	0.355034974	0.812984874	2.151792842	2.782798507	0.993754671	2.534661626	2.061308777	0.590951189	0.287300009	1.091833931	0.168106628	1.196436136	0.64087015	0.32350988	1.344240448	0.216283841	1.629718859	0.744163592	1.354948417	2.274216434	0.541288643	0.863460038	1.913003886	2.139697985	0	2.417934749	0.480823642	1.614874326	3.822462153	0.280820636	1.519601604	3.05373443	0.68212404	1.064954005	1.802924778	1.891390623	0.796462141	0.303863798	1.398068383	0.466350819	1.368665379	0.133519463	1.623581651	1.775284761	1.362568591	1.337806399
ENSG00000213121	RP11-306O13.1	0	0	0	0	0	0.018423433	0	0	0	0	0	0	0	0	0	0	0	0	0	0	0	0.084187419	0	0	0	0	0	0	0	0	0	0	0	0	0	0.016819839	0	0	0	0	0.026230582	0	0	0	0	0	0	0
ENSG00000213279	RP1-29C18.9	0.02163445	0.063012728	0.075084138	0.023044028	0.041671222	0.028063711	0.139120458	0.050777869	0.031390024	0.016358409	0.105601683	0.132619234	0.075990796	0.104702097	0.036973333	0.23727733	0.250831412	0.058371641	0.048418185	0.028403936	0.050937185	0.38530475	0.03389658	0.106389116	0.064609442	0.034596796	0.11098908	0.072232282	0.076596965	0.020328596	0.024718461	0.043845122	0.111278465	0.018732607	0.150859024	0.042464584	0.039134035	0.183143692	0.102136125	0.009221989	0.065899716	0.091540428	0.064340799	0.152372052	0.010807333	0	0.024827786	0.014731032
ENSG00000213373	LINC00671	0	0.011737176	0.01203713	0	0.009253276	0.050941326	0.096883646	0.014115263	0	0.017948855	0	0.018937067	0.021257928	0.033666674	0.020412447	0.042914719	0	0	0.066036597	0.054083957	0.098980384	0.047689874	0.012496827	0.047687745	0.018022582	0.037937308	0.095293203	0.047983646	0.01906522	0.014906286	0	0	0.10213137	0.020552244	0.051447682	0.037361476	0.111697103	0.149221931	0	0	0	0.02374643	0	0.057643534	0.023623876	0.028348111	0.009135217	0.016164141
ENSG00000213468	FIRRE	1.077908361	1.205308453	0.246134021	0.210371697	0.020465113	0.007654651	0.219716221	0.327320649	0.158554385	0.199428076	2.365893027	0.381990456	0.069615279	0.404105052	0.442079551	0.878109714	0.321988797	0.047605341	0.077874612	0.133472235	0.369598776	0.376826315	0.543144199	1.133481255	0.052713519	0.180286183	0.325015485	0.388128668	0.577502575	0.794153983	0.153581608	0.407008848	0.670643	0.467041222	0.123748493	0.146383126	0.123487302	0.781158583	0.411564015	1.051943156	0.175189105	1.819757303	0.138263853	0.193210853	0.227817241	0.293004709	0.110924768	1.667399269
ENSG00000213599	SLX1A-SULT1A3	0	0.027430267	0.016942149	0.011935294	0.017346	0	0.108819719	0.006650857	0.024352575	0	0.006267229	0.00893069	0.034802267	0	0.014419624	0.07479461	0	0.01528565	0.049935358	0.007381059	0.005340103	0.544038476	0.023403378	0.005685283	0.016946232	0.013485988	0.013167287	0.015206081	0.017926986	0.007024591	0.017049692	0.015231784	0.014844683	0	0.07980101	0.008866622	0.04698329	0.065650586	0.020851	0.018967698	0.027566003	0.018632984	0.024046595	0.05424494	0.060288206	0.039808646	0.012862995	0.022737674
ENSG00000213600	XXcos-LUCA16.1	0	0.132862678	0	0	0.340224163	0.277647035	0.495839077	0.231632172	0.401433717	0.198920471	0.219208642	0.20918168	0.233024539	0.188287701	0.41851362	0.77662244	0.51041684	0	0.528558186	0.215505629	0	2.312932186	0.206776668	0.200162475	0.152297218	0.210798449	0.229948057	0.414476282	0.210507551	0.16690668	0.570876889	0	0.562149442	0.42101717	0.099570573	0	0.439873771	0.370131298	0.051832621	0.058758103	0.31309824	0.046371456	0.464779336	0	0	0.303739722	0.104355577	0
ENSG00000213742	ZNF337-AS1	0.258673495	0.374964369	0.959071027	0.138853218	0.863614014	0.561105635	0.44676019	0.837320293	0.561375948	0.570980031	0.49410234	0.319766991	0.133512484	0.37182507	0.450477528	0.495543374	0.51150979	0.321728889	0.688743429	0.470324896	0.48486236	1.625528645	0.818535012	0.483243948	1.218235561	1.110022286	0.540015178	0.713439884	0.355793149	0.788405383	0.615266995	0.43334765	0.727591977	0.737904055	0.374539578	0.326970243	0.550111832	0.562895982	0.903081413	0.318661461	0.504820795	0.217364845	1.303815834	0.646930124	0.833375552	0.843116619	1.515700279	0.780371149
ENSG00000213888	LINC01521	0.233572197	0.577216507	0.797594956	1.139184355	1.34240009	1.330660409	1.554204099	0.738891483	0.615332619	0.290889813	0.434320183	0.571711634	0.549469415	0.438810428	0.398178495	0.41871759	0.392512324	0.250453984	0.75661442	0.840933688	0.812976765	0.247824884	0.579990015	0.626187125	0.661589763	1.115286903	0.542928517	0.85171728	0.589221612	0.910977585	1.379081964	0.514193484	0.938345752	1.396258235	0.390030011	0.434153118	0.693524505	0.835477049	1.143499939	1.480355267	0.497761972	0.282073632	1.700261146	0.483167928	1.117177847	0.506395985	1.221491463	0.218296224
ENSG00000213904	LIPE-AS1	0.2587744	0.219166352	0.21903695	0.281470678	0.58211008	0.235948367	0.305777129	0.605502093	0.454134899	1.388557406	0.325198277	0.771998012	0.247664307	0.226781471	0.278345205	0.347211899	0.450476609	1.048204194	0.409284522	0.498870439	0.397202427	0.31301831	0.422760423	0.251413843	0.25213602	0.185503513	2.061695046	0.633664872	0.585046743	0.314234869	0.341467454	0.348585549	0.565374481	0.381764646	0.425195031	0.282340673	0.641208443	0.462067876	0.271874328	0.16769712	0.414602661	0.177657175	0.432880516	1.396251338	0.733922569	0.448347162	0.700256479	0.32803107
ENSG00000213963	AC074286.1	0.049751831	0.18680091	0.374319804	0.167174062	0.123592114	0.51610667	0.165743321	0.314559276	0.266038588	0.155091793	0.324169088	0.121466688	0.159148521	0.201421692	0.063797217	0.392314887	0.058349998	0.086296061	0.412720954	0.242508064	0.277650491	0.677361392	0.130460648	0.3293313	0.118321417	0.232816661	0.224067086	0.23945777	0.116921861	0.148319333	0.101137601	0.184591143	0.125504125	0.308552485	0.061960133	0.194952172	0.097525408	0.309747233	0.220018999	0.270660369	0.211827267	0.364610581	0.345036955	0.119329617	0.143745658	0.031377419	0.179445938	0.487246789
ENSG00000213981	AC007277.3	0.008677476	0	0.043307162	0.024524358	0.006736945	0	0.07111402	0	0.043681304	0	0.019313617	0.013799896	0.007768071	0.04872384	0.014877102	0.007899879	0.029865218	0	0.02919444	0.0227279	0.040821551	0.134603111	0.258436092	0.077249576	0	0	0	0.091668908	0.255240294	0	0.039280361	0	0.067674829	0.014979186	0	0	0.092039946	0.11965451	0	0.050811845	0.052866748	0.005793916	0	0.010655634	0	0.034297509	0.013271314	0.373014301
ENSG00000213994	RP11-414H17.5	0.058014329	0.165101237	0.169099183	0.196299668	0.13159445	0.236114008	0.095899223	0.133941126	0.200807604	0.086698415	0.185860228	0.177266439	0	0.081893184	0	0.103920427	0.050418985	0.923767864	0.127884011	0.075871939	0.209336706	1.582716657	0.175206451	0.321241637	0.169137862	0.136019569	0.254647161	0.416448921	0.135827042	0.206832065	0	0	0	0	0	0	0.261991402	0.134910039	0.043555976	0.143382146	0.139524585	0.076885968	0.050171325	1.29994242	0.057749132	0.091464378	0	0.416260363
ENSG00000214039	LINC02418	0	0.005414255	0.005552932	0	0.004266474	0	0	0.012998993	0.011976784	0	0	0	0	0	0	0.005003694	0	0.007505595	0	0	0	0	0	0	0	0.017585795	0	0.00746642	0	0	0.004193268	0	0.004863091	0.009496175	0	0.004348779	0	0.013097046	0	0.858647095	0	0	0.004741904	0.00675152	0	0.004385699	0.01259913	0.521681218
ENSG00000214043	LINC02347	0	0	0	0.006482992	0.007078301	0	0.015238936	0.010801754	0.013253783	0.013739701	0	0.028850433	0.016277139	0	0	0	0	0	0	0	0.025871232	0.036594031	0	0	0	0	0	0.012378148	0	0	0	0	0	0	0	0	0	0	0	0	0	0	0	0	0	0	0	0
ENSG00000214049	UCA1	1.109000378	5.086530986	0.099061056	0.039516126	0	0.08539569	0.394260284	0.103181599	0.234383143	0.792112035	0	0.087151029	0.010057724	0.1808207	0.038243017	0.200896368	0.44984916	0.214404269	0.086521145	0	0.325248018	0.529574992	0.057971853	4.847843025	0.912835935	1.073863749	0.064845385	0.159478411	0.087727021	0.98473499	0.396076302	0.06015149	0.336574858	0.076005682	0.095505439	0.207337784	0.040476882	0.21255763	0.445783025	0.028438238	0.289803597	0.073331715	0.156544467	0.027454077	0.320758773	0.104091747	0.050918918	2.326088777
ENSG00000214106	PAXIP1-AS2	1.220000445	0.850833079	1.395069092	2.011157613	2.051710568	1.302484258	1.372524795	1.57746128	2.406569778	1.396607332	0.806729498	1.743768499	1.159000999	1.406836623	1.163978199	1.764691284	1.314746154	0.366257093	2.364548294	1.498314227	2.271782683	2.680779716	2.752075819	0.897775432	1.417717383	1.192970195	0.656014833	2.040235733	1.823571933	2.052458804	1.145275035	1.507452231	1.97422838	1.642584373	2.106560118	1.481376353	1.970151217	1.642558692	0.941776634	0.299639349	1.625825698	1.594295129	1.257946037	0.546358859	1.271121421	2.221249975	1.879661628	1.663290219
ENSG00000214145	LINC00887	0.32307411	0.173603229	0.055676054	0.04368684	0.464034074	0.053121112	0.222461737	0.014727318	0.062261622	0.334900546	0.013880068	0.048893723	0.011131277	0.143677334	0	0.050254513	0.187496142	0.183964522	0.976573968	0.048472812	0.13053272	0.275531215	0.11935592	0.161393645	0.131074861	0.129409525	0.007324533	0.033551462	0.06844887	0.179856355	0	0.153093108	0.151865323	0.12411369	0.113817158	0.014736621	0.434859143	0.168717429	0.018535291	0.229773761	0.05308672	0.004158408	0.078586913	1.436673243	0.024644729	0.164528943	0.014274553	0.618236214
ENSG00000214146	LINC02026	0.075707157	0.203665815	0.08706187	0.061769957	0.075524249	0.028587329	0.124657019	0.125976064	0.031975021	0	0.095960801	0.069081051	0	0	0.083395548	0.020072382	0.111107362	0.262820756	0.037143492	0.085116789	0.062035792	0.699381742	0.143993862	0.16961218	0.081791017	0.191796634	0.063867431	0.015014966	0.052467074	0.041124789	0.025180206	0.015040348	0.192785047	0.074863741	0.238410213	0.117983271	0.128799457	0.077464934	0.032803524	0.073502271	0.040641293	0.05806956	0.019027387	0.442968909	0.126881278	0.060698599	0.153166037	0.143478
ENSG00000214184	GCC2-AS1	0.819476473	0.50684804	0.184395179	0.110899342	0.656168047	0.514899431	0.461292831	0.278966676	0.408676385	0.346672545	0.202568773	0.099859908	0.358185151	0.132316202	0.254874368	0.316914266	0.184567041	0.206235645	0.266930317	0.180407261	0.174283731	1.2432215	0.625443157	0.541747227	0.423238056	0.124766155	0.212551589	0.279789577	0.444442399	0.154027221	0.36912973	0.418875553	0.354497441	0.627402355	0.373383125	0.236197639	0.218771825	0.67001587	0.160426151	0.319867663	0.222794147	0.327756563	0.493013237	0.3204931	0.21003652	0.569851614	0.291559488	0.632309765
ENSG00000214188	ST7-OT4	0.10327426	0.101774773	0.019532035	0.013763447	0.0298928	0.049745885	0.154459064	0.045430141	0.034995892	0.057600625	0.04284259	0.0901574	0.01731571	0	0.024867874	0.110791673	0.008411592	0	0.085367836	0.04414661	0.054517291	1.911187302	0.050165398	0.06741864	0.071937372	0.07612811	0.033940116	0.013169076	0.023228947	0.155815221	0.007402383	0.013191352	0.03403099	0.049648712	0.069315618	0.022908306	0.011760501	0	0.014468066	0.024574841	0.047384768	0.012925991	0.065636015	0.070030681	0.028773302	0.045838975	0.036799224	0.150535499
ENSG00000214248	CTD-3193O13.12	0.005460869	0.031976656	0.021941257	0.060889298	0.033565207	0.032817955	0.045110662	0.01291434	0.02761264	0.02456585	0.083116147	0.017328364	0.004887995	0.007766942	0.0733082	0.014861963	0.018845721	0.07288671	0.042621755	0.017888881	0.020673152	0.620947937	0.121040629	0.005532018	0.032795865	0.013123385	0.056783967	0.051140429	0.017445696	0.013638381	0.069234122	0.007430276	0.00964654	0.064779825	0.05482806	0	0.019778148	0.019473891	0.016256175	0.02303664	0.040057693	0.050208514	0.05099308	0.246594397	0.063911651	0.042989486	0.112806747	0.072477861
ENSG00000214293	APTR	1.593354089	1.241685603	1.647022827	1.567865383	2.436284204	2.32473464	2.19335374	2.579169456	1.902593507	2.259795623	2.029407726	2.86038255	1.203037985	1.638103912	2.027820684	1.574673099	3.378778313	2.037482768	2.644218493	2.483592374	2.348448097	2.21458605	2.222524618	1.275775167	1.789123622	1.744802824	2.378618913	2.288339647	1.939678531	2.467344984	1.464360275	1.91782964	2.586138098	1.760016335	2.455076899	1.791625927	3.03609824	2.096092889	1.555891188	1.90536369	1.739220108	1.888718764	2.503340153	2.88142482	2.275922847	2.836941012	1.216128547	2.741258789
ENSG00000214353	VAC14-AS1	0.047300315	0.066838152	0.042545644	0.026328347	0.03278563	0.009231635	0.086827782	0.012612296	0.068358411	0.14562637	0.041180263	0.050186885	0.03308656	0.015130271	0.03625858	0.052521087	0.027521437	0.145695742	0.047485801	0.068650084	0.045038545	0.594780628	0.03870702	0.042662444	0.020104423	0.058859486	0.024919444	0.028759868	0.029686251	0.065400738	0.028239099	0.042999494	0.037319133	0.036505537	0.105209751	0.01680261	0.044676313	0.062446664	0.03547932	0.018027738	0.019697335	0.035204263	0.040885276	0.082917757	0.026346853	0.021149886	0.020316629	0.021612285
ENSG00000214381	LINC00488	0	0.116755952	0	0	0	0	0	0	0.014901977	0	0.011446949	0	0.01829893	0	0.008811958	0	0	0	0	0	0.00975616	0	0.021426021	0	0	0	0	0.013917976	0	0	0	0	0	0	0	0	0	0	0	0.008707551	0	0	0	0.037439322	0	0	0	0.013910757
ENSG00000214401	KANSL1-AS1	0.899527074	1.036993695	0.877438815	1.585719458	2.514632361	2.368903063	1.916863931	1.557215217	2.236618989	3.342660602	0.269845885	1.267911693	1.377654834	1.363257509	0.734995954	2.677282275	1.27531198	1.222514979	1.356069543	1.129216855	2.916922458	2.75398606	0.471259796	0.708625197	1.995093622	3.074591717	1.856241001	1.018777707	3.989689149	1.280771023	0.492814217	0.869769289	2.537255703	1.301807023	0.670033756	1.244198718	1.940105054	2.583257698	0.52623847	0.443087047	2.874620382	0.576574842	1.874998955	1.060811245	1.070171633	2.130219215	1.728132051	0.632601147
ENSG00000214407	LINC02085	0	0	0	0.008953456	0	0	0	0	0.027345915	0	0	0	0.05548551	0	0	0	0	0	0.014208395	0.008294315	0	0	0	0	0.009548996	0	0	0	0	0.015744768	0.009607445	0	0	0	0	0.009963053	0	0	0	0	0	0.016766921	0	0	0	0.010047471	0	0
ENSG00000214432	VPS33B-DT	0.116176819	0.058384225	0.110259808	0.042348449	0.046184936	0.006538786	0.189627597	0.086966341	0.085483397	0.231497129	0.049805813	0.202008672	0.033443556	0.010723186	0.063538063	0.067228713	0.101229248	0.118943252	0.099009557	0.019765568	0.130596016	0	0.164727585	0.015239472	0.094270641	0.059488888	0.28185839	0.04053685	0.082495095	0.078321934	0.034186018	0.070325534	0.228394222	0.125217314	0.106316848	0.070030784	0.114589713	0.079080685	0.113992288	0.214330312	0.081839571	0.02500053	0.07000812	0.098748811	0.115656193	0.115836728	0.03433672	0.070173373
ENSG00000214546	AC087491.2	0.689461478	0.331853358	0.122238177	0.367579818	0	0.325234436	0.257593164	0.049055638	0	0.806262703	0.134568348	0.84009394	0.073434941	0.368156765	0.233207917	0.110578581	0.855378606	0.05639685	0.220039283	0.054354762	0.384427556	0	0.043490842	0.042022522	0.23497593	0.189792427	0.310582178	0.637095978	0.18952865	1.754813652	0.462778491	0.440971217	0.175085761	0.540283173	0.46794709	0.065084095	0.145603597	0.188272101	0	0.650409512	0.100574527	0	0.104989372	0.77990421	0.231721793	0.21770717	0.464543477	0.743139742
ENSG00000214548	MEG3	0.143854102	0.520480404	1.145609797	0.350835726	1.047730582	0.261288234	2.112907596	1.017318083	1.28652365	1.119881308	0.256735645	1.620753399	2.66015923	1.536709485	0.478809263	1.548032196	0.496671483	1.963362405	2.017765636	1.930627685	2.192094677	2.354766515	0.543881789	1.019756939	1.241135157	0.844369426	0.514964822	1.708390719	1.482465679	0.845678931	0.925589692	0.667326198	1.963583368	1.343641413	0.972968443	0.361563646	1.095346639	2.376189316	0.283445245	0.054776328	0.938580163	0.987654055	1.807190632	0.758589354	0.666859708	0.816992629	0.610930675	0.180348741
ENSG00000214559	RP11-323J4.1	0.183719586	0.062935073	0	0.56796029	0.097940539	0.108988569	0.684043343	0.075419297	0.220038597	0.184810187	0	0.518760993	0.112399718	0.254973297	0.208590827	0.058249616	0.803668772	0.245580965	0.328441258	0.083484983	0	0.242998828	0.192145422	0.185969655	0.270048621	0.149363157	0.615841066	0	0.284319891	0.154946889	0.31223698	0.086291327	0.526531852	0.39315674	0.092281745	0.147179802	0.15036348	0.148150268	0.383329754	0.054400574	0.224093584	0.125106359	0.159794005	0	0.239072367	0.325083404	0.230650403	0
ENSG00000214614	RP11-989E6.3	0	0	0	0	0	0	0	0	0	0	0	0	0	0	0	0	0	0	0	0	0	0	0.011911227	0	0.008615363	0.018200582	0	0	0	0	0	0	0	0.019591722	0.016541979	0	0	0.013555646	0	0	0	0	0.00980024	0	0	0	0	0
ENSG00000214650	RP11-83B20.1	0.206900525	0.096315194	0.040295603	0.083734353	0.190795946	0.068466037	0.219557239	0.115161502	0.099540734	0.225630928	0.170269249	0.123447919	0.170509436	0.110788886	0.179477717	0.140218883	0.117772013	0	0.529420936	0.052272778	0.371205253	1.606508107	0.179318787	0.136732091	0.103490724	0.06355632	0.114290665	0.251629094	0.124253661	0.10969408	0.104103906	0	0.05269373	0.165122697	0.057846389	0.047202791	0.20548947	0.243909188	0.02990387	0.251445525	0.096780584	0.039914141	0.051401601	0.09613392	0.115992093	0.750202605	0.03065304	0.131228211
ENSG00000214691	LINC01913	0	0.05652633	0	0	0	0	0	0	0	0	0	0	0	0	0	0	0	0	0	0.007681831	0	0.259762132	0	0.011810021	0	0	0	0.031476264	0	0.014584888	0	0	0	0	0.016980018	0	0	0	0	0	0	0.015532145	0	0	0	0.018552245	0	0
ENSG00000214708	AC090616.2	0.047843441	0.165784022	0.240831623	1.441909266	2.134925949	0.303104067	0.870571201	0.128651791	0.944496219	1.000712789	0.070687547	1.217264592	0.070790718	0.45203547	0.219269942	0.205947456	0.433726988	0.998741769	0.281920949	0.112835388	0.513739119	0.670941076	0.277653988	0.552707278	0.476981677	0.272180103	1.518020682	0.938583545	0.194370739	0.744681152	1.545846517	0.166621729	0.562863936	0.159197456	0.478819602	0.169207996	1.48544778	0.705754328	0.734032863	0.093270261	0.2566504	0.247838792	1.738175819	0.13314058	0.476691334	0.45157574	0.2502198	0.401257689
ENSG00000214719	AC005562.1	0.37269495	0.290288338	0.848089603	0.248857311	0.461047105	0.914683409	0.388710503	0.70023998	0.495321955	0.508406352	0.301942314	0.173863247	0.331664842	0.531081608	0.403038561	0.435404378	0.107586346	0.063161695	0.471702863	0.30691454	0.561614845	0.691855781	0.078910169	0.187452782	0.716425501	0.484782528	0.039863161	0.382430785	0.46931824	0.417463545	0.400671463	0.275971855	0.413420025	0.680474621	0.563550815	0.359030228	0.467722698	0.33299784	0.483497125	0.963714132	0.593035185	0.268510673	0.80721387	0.18780815	0.482455887	0.494109665	0.655063743	0.196130465
ENSG00000214770	RP11-544I20.2	0.134488226	0.082443383	0.09934375	0.033000477	0.208913478	0.117271321	0.327206797	0.115903447	0.146240164	0.188133111	0.25581843	0.072977112	0.061732232	0.075990154	0.072164949	0.186914188	0.040161713	0.031748736	0.15102027	0.055594777	0.114539575	0.312617605	0.140765042	0.106996115	0.188861982	0.188413176	0.17336458	0.16098241	0.085349816	0.067062504	0.152833386	0.052350163	0.10032858	0.06619492	0.130986806	0.066563287	0.083071344	0.072955204	0.046054769	0.215698165	0.056996686	0.110568174	0.147528942	0.128793493	0.097926901	0.125534716	0.211610905	0.031568118
ENSG00000214772	RP11-174G6.1	0.038934261	0.517116888	0	0.055012675	0.117551751	0.250561749	0.185819197	0.295139211	0.162820056	0	0.085572722	0.120563727	0.034891986	0.108189484	0.033510509	0.035478411	0.130722253	0	0.207247109	0.216602101	0.209336706	1.997473179	0.156757267	0.321241637	0.087046174	0.525485927	0.174656903	0.568875172	0.121351425	0.11854509	0.503010331	0.200354823	0.164759667	0.360577803	0.056464857	0.119731164	0.136934706	0.177215083	0.085835411	0.065490433	0.45661787	0.026086594	0.098656364	0.138605752	0.149139996	0.14937015	0.274427774	0.290396076
ENSG00000214773	RP11-717D12.1	0.121808478	0.035331604	0.036227017	0	0.055275583	0.061613262	0	0.042420463	0.114302522	0.105664864	0.078924647	0	0.032137277	0	0.046051434	0.080347556	0.046458028	0.024598907	0.040443728	0.011898027	0.067496565	1.651705786	0.056036679	0	0.054017857	0.043100049	0	0	0	0.011324268	0.027427575	0.048615461	0.078146151	0	0.052037444	0	0.064619258	0.042737185	0.053258039	0.015330984	0.06587265	0.047649157	0.015575016	0.022140614	0	0	0.027548768	0.048509486
ENSG00000214783	POLR2J4	0.301633993	0.586608868	0.377672533	0.289532339	0.58950866	0.415230333	0.56328077	0.373362154	0.333370716	0.341917864	0.326027301	0.766590034	0.266815051	0.507551497	0.364865139	0.607930874	0.279243197	1.363783207	0.364756386	0.375082123	0.996826892	0.889548542	0.380740502	0.397150877	0.475324208	0.645947165	0.091017472	0.522551803	0.365832376	0.473292875	0.293801465	0.515709432	0.873847423	0.47292911	0.350134362	0.251530291	0.723863003	0.640471386	0.192432692	0.494556593	0.475599448	0.255667722	0.518176699	0.411392758	0.529693469	0.988943136	0.324600393	0.919406622
ENSG00000214788	RP11-736I10.8	0.02027272	0.097195277	0.020478831	0	0	0	0.033798897	0	0.029420487	0	0	0.032164082	0.071291068	0	0	0.090037679	0	0	0	0.013371414	0.057126744	0.080447826	0	0	0.060598899	0	0	0	0	0	0.015484031	0	0	0	0	0	0.024559855	0.024182653	0	0	0	0.053468584	0	0	0.02017884	0	0.015552734	0
ENSG00000214797	RP11-1036E20.9	0	0.009075921	0.018556498	0.013074719	0	0.007989382	0.090032658	0	0.039817212	0.013885945	0	0	0	0	0	0.057720348	0.015935858	0	0.010402828	0.006069438	0	0.208873549	0	0.055118702	0.006988376	0.04387189	0.032252961	0.02491238	0	0.19967003	0.153633546	0.061594757	0.032339368	0	0.026726269	0.014546695	0.055012578	0.60447005	0.013744247	0	0	0.036527831	0	0	0	0	0	0.220805152
ENSG00000214803	RP11-37N22.1	0.021535616	0.103082425	0	0	0.06581075	0.037128791	0	0	0.015708148	0	0.203122195	0.067527945	0.093958609	0.060482957	0.036805316	0.269415125	0.073330907	0	0.071707824	0.028274479	0.040707029	0	0	0.043304302	0.064318608	0	0	0.029194674	0.051280876	0.066376905	0.032715163	0.057906546	0	0.073183894	0.061968592	0.033916088	0.026087413	0.075728238	0.032056956	0.10647946	0.052719047	0.07060679	0.072973518	0.175509326	0.021435931	0.017201882	0	0
ENSG00000214851	LINC00612	0.034727461	0.121663623	0.046584659	0.049097974	0.044749037	0.135589985	0.166626247	0.041078671	0.066664596	0.1509862	0.172481048	0.090433825	0	0.016581612	0.068789418	0.161258001	0.088620308	0.047245566	0.07729213	0.030512174	0.138089412	1.986190155	0	0.167880227	0.069341193	0.009379811	0	0.136648327	0.037104393	0.217502327	0.06975691	0.077635684	0.211676364	0	0.033792668	0.027532632	0.069380172	0.171344213	0.093197095	0.096176717	0.138141738	0.061203885	0.049658759	0.137231586	0.144153345	0.055004736	0.061486893	0.046978212
ENSG00000214870	AC004540.5	0.251044054	0.403177194	0.890171457	0.50599835	0.776308842	0.614299777	0.398763098	0.755740585	1.262392315	0.832703509	0.145547921	0.945037106	0.788793494	0.904400545	0.86109001	0.499018647	0.561629964	0.877230888	0.663940014	0.928459556	1.046091937	1.295653593	0.077766725	0.481087565	1.305950451	1.089492025	1.048301211	1.350560126	1.099803609	1.1178692	0.927356278	0.427664612	2.078029296	1.362336577	0.692699883	0.752542983	0.238004034	0.738542314	0.527792068	1.015661574	2.703476867	0.522748231	1.390129667	0.302824474	1.280583848	0.683799573	1.097847333	0.331380985
ENSG00000214894	LINC00243	0.136635667	0.080079196	0.170494978	0.521265039	0.198771615	0.138091436	0.851408119	0.293627986	0.352976946	0.307336509	0.090482063	0.244445048	0.062743222	0.09855514	0.12756783	0.673750101	0.987704121	0.139866098	0.247322567	0.091347144	0.13029026	1.743412496	0.073275153	0.093682076	0.263947745	0.893529828	0.068579119	0.547293515	0.589352674	0.390668016	1.33414422	0.977709727	0.329158062	0.456651072	0.326148197	1.577082211	0.517912984	0.47055319	1.053800922	0.059580027	1.331117476	0.136706427	1.539159122	0.014601424	0.035228079	1.058518834	0.926259018	0.443483441
ENSG00000214900	LINC01588	0.315385035	0.978340944	0.19083222	0.420236605	0.151319474	0.22905768	0.372037246	0.183687436	0.304861693	0.465044237	0.529575787	0.383077081	0.19345691	0.231313074	0.365831909	1.356903166	0.533914024	0.70749738	0.531665103	0.070723194	0.246670269	0.766702235	0.2176847	0.482419505	0.688383366	0.700936525	0.2087306	0.391073352	0.788014064	0.71987308	0.430180682	0.540011939	0.380373733	0.26080466	0.490379463	0.369458154	0.527668484	0.685315465	0.557312462	0.081796662	2.572322781	0.94506455	0.598043955	0.570250136	0.308171533	0.776127604	0.60269865	0.572944642
ENSG00000214915	XX-FW80269A6.1	0	0	0	0.037719671	0	0	0.087404595	0	0	0	0	0	0	0	0	0	0	0	0.116668927	0	0	0	0	0	0	0	0.121295063	0	0	0	0	0	0.136115259	0	0	0	0	0	0	0.325625083	0	0	0	0	0	0	0	0
ENSG00000214919	RP11-674E16.4	0.169574525	0.016023122	0	0	0	0	0	0	0	0	0.35460273	0.051203089	0	0	0.027835836	0.04398806	0.13524893	0	0	0	0	0	0	0.064810074	0.036721011	0	0.056596595	0.107101086	0.013060115	0	0.096488862	0.086449857	0	0	0.319819923	0.06327621	0.058346098	0	0.083098902	0.013819643	0	0.010870478	0.197471191	0.097160379	0.0480377	0.038619074	0.154323659	0.065176607
ENSG00000214922	HLA-F-AS1	0.141711551	0.307089431	0.268069453	0.246560073	0.638961817	0.063127948	0.466545568	0.339265961	0.521189688	0.494643029	0.182057868	0.482724523	0.540164877	0.371651477	0.175437385	0.830992644	0.295588001	0.708974477	0.785553041	0.378460196	0.859369009	1.578571234	0.171609321	0.412627802	0.201539031	0.151251994	0.277919691	0.669391255	0.250593554	0.661416982	0.339842743	0.477488928	0.353535507	0.576313945	0.480610123	0.351044999	0.529581089	1.059284189	0.254293904	0.106565425	0.259288265	0.337893847	0.281100792	0.956539399	0.492260133	0.418066634	0.236179132	0.776345614
ENSG00000214942	AC113167.2	0	0	0	0	0	0.037975878	0	0	0	0.06550735	0	0	0	0	0	0	0	0	0	0	0	0	0	0	0.033260802	0	0	0	0.069511414	0	0	0	0	0	0	0	0	0	0	0	0	0	0	0	0	0.034982171	0	0
ENSG00000214955	AP000318.2	0	0.387203977	0.266620362	0.088744796	0.119828791	0.027649353	0.153403308	0.145178885	0.17633636	0	0.201159462	0.236141162	0.188851548	0	1.039035723	0.112736761	0.081412861	0	0.138637586	0.252138668	0.089123183	0.346434939	0.033397092	0.267298429	0.559491621	0.147422965	0	0.203803116	0.215547565	0.40219288	0.268173908	0	0.236005024	0.158167268	0.217703137	0.454989071	0.148410951	0.146225045	0.180679753	0.079775664	0.114864664	0.255310103	0.206688423	0.349746723	0.36611507	0.236412417	0.072172303	0.415361722
ENSG00000214970	CTC-297N7.7	0	0	0	0	0.01358327	0	0	0	0.037910931	0.052150616	0	0	0.076637233	0.049227557	0	0.062658196	0.015166899	0	0	0.011528197	0	0.480550928	0	0.035206738	0.052362309	0.068966588	0	0	0.027942385	0.010972205	0.013350941	0	0.015475766	0	0	0.041141039	0	0.02085987	0	0	0	0.011685775	0.073926652	0.021454771	0.017402882	0	0	0
ENSG00000214999	AC129492.6	0	0.082532218	0.014447145	0	0.282639952	0.024701276	0.180784811	0.206061362	0.292554512	0.163889866	0.015965136	0.15198799	0.01280525	0.191317815	0.036573641	0.60105553	0.072875052	0	0.252522835	0.544843507	0.215534201	0.164932533	0.014998403	0.028830358	0.193394702	0.034222491	0.289990075	0.094515489	0.078511672	0.053009713	0	0.217568702	0.025204342	0.048891021	0.139803854	0.098833391	0.148977628	0.308007841	0.123404847	0.616138383	0.052389006	0.047155421	0	0.425211176	0.014235076	0.067188989	1.074776376	0
ENSG00000215014	RP5-832C2.5	0.6846708	0.446035508	0.332562543	0.334934263	0.413411333	0.161723769	0.31450591	0.17865832	0.676054606	0.431493259	1.503088425	0.393348618	0.385381749	0.383387194	0.269940776	1.201733446	0.20877107	0.218640011	0.367202078	0.245789324	0.500870481	0.429367334	0.204819278	0.31340726	0.240641186	0.253836361	0.380543421	0.573703676	0.425475243	0.419463541	0.304292702	0.274582525	0.446975875	0.306582303	0.185609527	0.314446509	0.296692338	0.218449845	0.778770418	1.20147785	0.088828278	0.608744084	0.452984706	0.429611664	0.627517264	0.416078664	0.313143998	1.016249735
ENSG00000215022	RP1-257A7.4	0.258413947	0.392373135	0.281736508	0.581083501	0.322701831	0.214146135	1.003665699	0.409590821	0.289938838	0.354663671	0.19940029	0.309155626	0.307438112	0.21940011	0.162150582	0.354234111	0.244926749	0.249996286	0.233823194	0.199193536	0.349891172	1.33326361	0.248068556	0.254447498	0.505646113	0.284274525	0.07626874	0.427669375	0.227991764	0.153141733	0.212104056	0.26812885	0.519821527	0.453443119	0.363149607	0.179281133	0.324235069	0.319730718	0.213458328	0.461641897	0.183504722	0.253893707	0.149870026	0.226694119	0.284772987	0.314849059	0.293214363	0.367384424
ENSG00000215023	AC114730.5	0	0.034150387	0.426486817	0.251027766	0.500902919	0.649943739	0.166342297	0.041005599	0.12235953	0.526586303	0	0	0	0	0	0.092751728	0.059575381	0	1.463607908	0.022903345	0	0	1.136848866	0.069390901	0	0.233639075	0.118774084	0.046918877	0.027867488	0	1.365262996	0.046997319	0	0	0.191489468	0.253779586	0.468405888	1.032643853	0.368116417	0.086690417	0.04277267	0.023215163	0.371433889	0.042481553	0.10113607	0.158824551	0.152845171	0.046894814
ENSG00000215039	CD27-AS1	1.931137156	3.796075723	2.536338669	3.097208697	2.883832985	2.821508221	3.163618657	3.417906705	2.426563992	2.513064852	2.578445632	2.629354287	2.310555615	1.589738648	2.657492454	2.659488808	2.722255491	2.525766938	3.27893767	2.343991097	2.71024139	2.64442113	2.916366529	3.251592646	2.553735446	2.5793427	2.712067918	2.879627597	2.680043821	2.638231502	2.873357127	2.704145072	2.782711852	2.592518508	2.868719782	2.438551307	2.225189982	2.976834108	2.463207457	4.151890817	2.756306004	1.40697037	1.899561421	3.753720504	3.500223866	3.77246708	2.897775324	2.535019444
ENSG00000215067	ALOX12-AS1	0.317082882	0.783109032	0.619326747	0.440642197	1.220726394	0.700098949	1.04085127	0.800550353	0.967652637	0.814719879	1.257935919	0.753018192	0.70481779	0.539301317	0.849179925	1.28625164	0.674103917	0.75447615	0.908491684	1.143646531	1.193007693	1.84030063	0.537284612	0.475609018	0.904714394	1.032443958	0.984809039	0.821263955	0.62492418	0.977421118	0.409264753	0.488663645	0.951540279	1.494143671	0.827335311	0.77137159	1.19824934	1.133881189	0.682674989	0.87549049	0.838372599	0.824861381	0.618061181	1.255013144	0.930823664	1.52620888	1.199433026	0.916849463
ENSG00000215068	AC025171.1	0.1338475	0.305904413	0.933642124	0.881757962	1.294656903	1.650845923	1.045380405	1.368917495	1.076334201	0.630267996	0.292092481	0.722895146	0.691356765	0.528887173	0.643706027	0.971948244	0.637978714	1.044530488	0.898239977	1.562256135	1.089791054	2.576248536	1.061961913	0.627560414	0.6093372	0.736653243	0.367002305	1.493005043	0.703927357	1.061819533	1.244225098	0.919352527	1.230926348	1.15194312	1.403534383	0.732213882	1.354418901	1.507155282	1.144272657	0.023616726	0.960723426	0.619233368	0.754902526	0.72512726	1.116099903	1.060394433	1.876021976	1.418418259
ENSG00000215112	FAM74A1	0	0	0	0	0	0	0	0	0	0	0	0	0	0	0	0	0	0	0	0	0	0	0	0	0	0	0	0	0	0	0	0	0	0	0	0	0	0	0	0	0	0	0	0	0	0	0	0
ENSG00000215117	LINC00588	0	0	0	0	0	0	0.022979407	0	0	0	0	0	0	0	0	0	0	0	0	0	0	0.054976932	0.042873788	0	0	0	0	0	0	0	0	0	0	0	0	0	0	0	0	0	0	0.009194522	0	0.050097082	0	0	0	0
ENSG00000215162	LINC00269	0	0	0.012004032	0	0	0	0	0	0	0	0	0	0	0	0	0	0	0	0	0	0	0	0	0	0	0	0.027798684	0	0	0	0	0	0.020955278	0	0	0	0	0	0	0.078834846	0	0	0	0	0	0	0	0
ENSG00000215196	BASP1-AS1	0	0.008657482	0.017703637	0.018668866	0.033800681	0.438141464	0.167143388	0.031018676	0.025444208	0.013246759	0	0.01397734	0.076814869	0.012494799	0.007553835	0.055101513	0.015202809	0.023893811	0.019779055	0.017298766	0.03316744	0.103384469	0	0.008903635	0.00666596	0.062361339	0	0.011933853	0.034926169	0.032746283	0.033226509	0.023809859	0	0.199127789	0.158228616	0.006955306	0.021235679	0.061839755	0	0.01489017	0.084731295	0.023332615	0.044913982	0.0107928	0.017444053	0	0.020116313	0
ENSG00000215231	LINC01020	0	0.012284844	0	0	0	0	0	0	0	0	0.041373575	0	0	0	0	0	0	0	0	0	0	0.144764603	0	0	0	0	0	0	0	0	0	0	0	0	0	0	0	0	0	0.010593562	0	0.008330867	0	0	0	0	0	0
ENSG00000215241	LINC02449	0.285342952	0.579352696	0.192775789	0.126176482	0.822560607	1.369221977	1.263456502	0.466005076	0.544845905	0.390343663	0.601510257	0.942824604	0.338903931	0.264754772	0.351958969	0.654185724	0.250433545	0.317418053	1.463721043	1.316047674	0.844460674	1.387428817	0.130225006	1.119646488	0.268725824	0.591015028	0.021666224	0.892847329	0.695145088	1.189519016	0.425818659	0.609268581	0.976164458	0.984959459	1.457200441	0.192111636	0.321622884	0.797098799	0.276699045	0.678630559	0.624071373	0.462125029	0.262688394	0.775152601	0.468991212	1.555431961	0.722744966	1.353597093
ENSG00000215244	LINC02649	0.097455188	0.178786357	0.234501812	0.120201613	0.641797815	0.247026399	0.348395128	0.715521192	0.322061581	0.133167697	0.073189	0.222809614	0.12247344	0.221311488	0.281108905	0.314776778	0.112054211	0.232742878	0.366725756	0.048916827	0.495720418	1.902113252	0.118394389	0.02531123	0.162424879	0.303198651	0.076966675	0.279448105	0.153279376	0.106450187	0.074900267	0.151873794	0.270288564	0.04295943	0.094886426	0.071298376	0.08894502	0.239844524	0.018706856	0.136021564	0.129188018	0.060366243	0.189836082	0.228664143	0.392882467	0.182309156	0.105447993	0.795599962
ENSG00000215246	RP11-43F13.3	0.239580049	0.10602229	0.129423415	0.082253924	0.179061773	0.075439258	0.272019341	0.250579406	0.032161188	0.139186325	0.016539553	0.229808898	0.524873247	0.112120528	0.062591618	0.379229695	0.044487212	0.259992462	0.033255779	0.192370884	0.276390762	0.370526612	0.098130007	0.115912697	0.098162687	0.153066647	0.157488771	0.144353447	0.305617248	0.171256897	0.130213615	0.144586849	0.070690578	0.226082523	0.154413003	0.267945213	0.070523606	0.151825238	0.081113051	0.254325403	0.097949511	0.114536537	0.146439363	0.027192417	0.100200743	0.097585409	0.135968621	0.189338146
ENSG00000215256	DHRS4-AS1	2.488461888	3.426925124	3.264624485	3.351553487	4.262214828	3.539793126	3.906952861	3.422097776	3.895274756	4.206643792	3.523319572	3.590334492	2.591419349	3.628831669	3.951624328	3.091744119	3.26069588	1.347463968	3.773162731	2.7660668	3.869431149	3.903611605	3.814035104	2.581631759	4.464706207	4.369165077	2.722640676	4.449717136	4.706212944	3.864993964	4.191112157	3.299660068	4.8954329	3.92354497	2.113751319	3.052820052	2.592396806	3.030286311	3.147558998	3.411200176	4.57556955	2.857812301	4.096248005	2.1710353	0.620765514	4.262396092	2.988096214	4.312086371
ENSG00000215304	RP13-395E19.3	0.02344394	0.023094208	0	0	0.106031632	0	0	0	0.050712912	0	0.026161586	0.073409512	0.041695186	0.0657648	0	0.042394281	0.079704087	0.063187301	0.077943717	0.060904487	0.02231409	0.179867337	0	0.047110364	0.120234757	0	0	0.123102269	0.055774562	0.058014424	0.070346511	0	0	0	0.034081882	0	0.02839513	0.05538761	0	0.18785365	0.028952953	0.031191425	0.020241665	0.028754959	0.023335493	0.018728671	0.017990211	0
ENSG00000215374	FAM66B	0	0.074526093	0.098538489	0.090863423	0.37461507	0.052861797	0.194409255	0.290816174	0.200234839	0.068668602	0	0.259694293	0.194724114	0.205680961	0.058822347	0.210091495	0.059339397	0	0.455063167	0.273762552	0.244104355	1.588174992	0.024232232	0.149329821	0.129376167	0.030852448	0.044958711	0.21531225	0.181188958	0.465535946	0.063704904	0.178764809	0.296925742	0.116104407	0.087911267	0.048310373	0.210051947	0.307874934	0.034390809	0.126152316	0.32547815	0.22938092	0.182209418	0.018958828	0.181336234	0.180247202	0.173508753	0.150150143
ENSG00000215386	MIR99AHG	0.649163299	0.730689706	0.382429244	0.31992352	0.627391042	0.110037351	0.572285438	0.635662547	0.924952767	1.224019011	0.737740125	0.918162727	0.703431591	0.715033832	0.203517497	0.592903771	0.291168656	0.743158811	0.136973209	0.963344372	1.917573773	2.388204092	0.380146303	0.454755279	0.355786294	0.406279544	0.271935522	1.055689699	0.776039688	0.302310178	0.216445586	0.203122617	1.199775928	0.666838567	0.22254213	0.375198172	0.473334242	0.720339645	0.356769185	0.365485286	0.464517207	0.492995512	0.856936333	0.697801702	0.337197824	0.291610836	0.198596414	1.179190175
ENSG00000215403	LL22NC01-81G9.3	0	0	0	0	0	0	0	0	0	0	0	0	0	0	0	0	0	0	0	0	0	0	0	0	0	0	0	0	0	0	0	0	0	0	0	0	0.031368213	0	0	0.022018001	0	0	0	0.031765305	0	0.020696886	0	0
ENSG00000215417	MIR17HG	0.513156448	0.537207628	0.176300908	0.041595339	0.073009875	0.117366288	0.197306807	0.561599577	0.470798198	0.265421953	0.691628095	0.537008727	0.315110747	0.426870775	0.726268193	0.694487227	0.300968293	0.162919796	0.267183268	0.048047308	0.593834346	1.273944405	0.1757733	0.369575741	0.312463918	0.041153141	0.125387002	0.299660229	0.173709192	0.174918538	0.195602423	0.116484184	0.290499216	0.268773556	0.124481851	0.029065128	0.078881068	0.420203848	0.027469379	0.851082117	0.123208789	0.36938269	0.134419512	0.354186915	0.218996548	0.561840418	0.240408404	0.240974379
ENSG00000215424	MCM3AP-AS1	0.373394952	0.762106925	0.83628554	0.618780491	0.587241295	0.692884658	0.885275318	0.719981652	0.77292718	0.601451768	0.811413418	0.567452786	0.306685996	0.586124816	1.50140719	0.811423753	0.657764645	0.146080961	0.692944641	0.552367623	0.676336328	2.462197822	1.19318729	1.034627606	1.118554194	0.810268217	0.184212831	0.92798869	0.566958398	0.759150722	0.556123513	0.293057832	0.947172672	0.740262075	0.825707304	0.440376974	0.498635324	0.699406799	1.179973171	0.833777141	0.483030342	0.956842054	0.84059602	0.465097049	0.460842828	0.996509158	0.966336357	0.506475823
ENSG00000215458	AATBC	0.127214545	0.543610322	0.138260062	0.170878261	1.437173922	0.836880684	0.374591744	0.188885404	0.115309249	0.316032377	0.744555248	0.384569126	0.35296961	0.305898766	0.155796006	0.669620009	0.16947292	0.131891552	1.174892327	0.031163993	0.5140007	1.043286029	1.58483291	0.477389732	0.188684645	0.364321706	0.01864964	0.379312008	0.066696111	0.603574896	0.200400322	0.164133596	0.185212127	0.131833848	0.343711636	0.120991798	1.18871194	1.537408451	0.054587665	1.737686059	0.285699134	0.835596954	0.101841904	0.201035548	0.164933058	0.194216347	0.083122018	0.915838883
ENSG00000215481	BCRP3	0.028001409	0.90201826	0.299821934	0.140266363	0.050299371	0.102467862	0.932267554	0.054812222	0.080065102	0.122675168	0.328144669	0.260325187	0.041568195	0.013353781	0.331317947	0.251286237	0.071712123	0.362499718	0.102709218	0.118987707	0.200597999	0.14521515	0.141163126	0.092453356	0.129704692	0.052040223	0.0110431	0.157611222	0.456274872	0.182676084	0.175706696	0.361363715	0.326830082	0.183483192	0.156253597	0.086780464	0.898369547	0.28510271	0.088740466	0.438200876	0.216200322	0.055499205	0.07136243	0.164033262	0.082051051	0.14980336	0.097680006	0.350648185
ENSG00000215483	LINC00598	0.030917557	0.050411051	0.051681832	0.029303647	0.0709644	0.009000545	0.117249045	0.060462621	0.066680955	0.031111005	0.034491249	0.03281569	0.054877422	0.086332351	0.061321204	0.152793163	0.053183386	0.028190764	0.08009634	0.105702052	0.095855337	0.337249295	0.010886206	0.082046588	0.054230855	0.016637443	0.048195398	0.16063047	0.041179	0.038614047	0.054557686	0.082685995	0.140370849	0.070342806	0.015120543	0.048601438	0.085865055	0.142084777	0.053468096	0.008815671	0.03815968	0.08761519	0.026703853	0.025376666	0.050932746	0.057016252	0.023739512	0.095811794
ENSG00000215498	FAM230B	0	0	0	0	0	0	0	0	0	0	0	0	0	0	0.003122368	0.006607995	0	0	0	0	0	0	0	0	0	0	0	0	0	0	0	0	0.006422413	0	0	0	0	0	0	0.003085301	0	0	0	0.004464129	0	0	0.002784124	0
ENSG00000215533	LINC00189	0.092389148	0.068815014	0.159525874	0.113999149	0.018388558	0.040766107	0.151572434	0.055475093	0.100589545	0.104164351	0.077793684	0.109722871	0.235793276	0.066356108	0	0.163992445	0.211187264	0	0.078641576	0.177023071	0.150707891	0.181422218	0.073176559	0.22341507	0	0.037816742	0.108070576	0.032063334	0.056277788	0.467840521	0.03592546	0.182780795	0.121341951	0.11877024	0.100809205	0.055509643	0	0.109690344	0.119627897	0.02010705	0.057853308	0.482353733	0.040567959	0	0.069522626	0.055972583	0.036083734	0
ENSG00000215560	TTTY5	0	0	0	0	0	0	0	0	0	0	0	0	0	0	0	0	0	0	0	0	0	0	0	0	0	0	0	0	0	0	0	0	0	0	0	0.013067999	0	0	0	0	0	0	0	0	0	0	0	0
ENSG00000215692	AC114730.8	0.156045436	0	0	0.148225041	0.042001874	0.046842235	0	0	0.039442741	0.080624371	0.06008923	0.084963428	0.048340936	0	0	0.096679745	0	0	0.175070543	0	0	0.388024521	0	0	0	0.08564872	0	0	0.126459001	0	0	0	0	0.092033759	0	0	0.065154696	0.241140365	0.079820171	0	0	0	0.046615028	0.189495876	0.053665621	0.043159974	0.041471943	0.07276238
ENSG00000215765	CTB-61M7.1	0.019899301	0	0	0.01416565	0	0	0	0	0	0	0	0	0	0	0	0.018122399	0	0	0	0	0	0	0.020867101	0	0	0	0	0	0	0	0	0	0	0	0	0	0	0	0	0	0	0	0	0	0	0	0	0
ENSG00000215769	ARHGAP27P1-BPTFP1-KPNA2P3	0.85635236	2.004480281	0.780021394	0.601172334	1.165952085	0.567510498	1.717665893	0.924237183	0.834900094	1.258842056	0.788142691	0.818353451	1.162736242	0.894451595	0.914008876	1.768383745	0.818864548	0.546708229	1.264934244	0.969059798	1.503279858	2.336689087	0.77706039	1.112788817	1.0662122	0.850394848	0.726002049	1.00369352	1.115780437	1.688159952	0.572571027	0.659866907	1.424869369	1.276526857	1.23585737	0.607843457	1.589610547	1.867837809	0.654875805	0.423816371	0.651635873	0.958348761	1.010993749	1.378092619	0.730724325	1.38082733	0.752043305	1.08210202
ENSG00000215808	LINC01139	0.033350123	0.064977015	0.161083123	0.058712919	1.696334749	0.071312789	0.160298725	1.405762334	0.820520891	1.216467943	1.78339299	0.12848113	2.004926482	0.873577312	3.279329817	1.669777157	0.29039323	0.382466608	0.636628778	0.196838901	2.833877689	0.692423574	2.148738265	0.146146661	0.086826321	1.859829838	2.145510748	0.192879956	0.388975527	1.152298754	0.146645425	0.308955492	0.128404305	3.171614298	1.292924573	0.065208302	0.820554467	0.740208843	0.531536093	2.561515854	0.230964241	0.055192173	1.558909209	2.115516721	0.368443543	0.140888645	0.012862995	2.689007142
ENSG00000215841	RP11-800A3.2	0.09571568	0.490963586	0.09666362	0.572730983	0.664861662	0.162088677	1.953283882	0.858539515	1.404779576	1.352282452	0.385682221	1.339108918	0.085951008	0.665250563	0.498249162	0	1.348166153	1.149573193	0.301508366	0.581584357	0.476727272	0.637797285	0.1939753	0.980296868	0.209088621	0.077372914	0.215816671	1.421318104	0.150594237	0.991217023	0.335169754	0	0.737615805	0.439366499	0.678563228	0.217533024	0.736217526	0.495369642	0.596850139	0.081650517	0.593841904	0.588138519	0.723129213	0	0.563576428	1.175243442	1.176912477	0.246567022
ENSG00000215866	LINC01356	0.67930362	0.432497653	0.042473775	0.020068912	0.116545111	0.012274777	0.17901279	0.033334238	0.020559121	0.218711156	0.387722878	0.376749128	0.098392723	0.020104355	0.071508394	0.302509897	0.060359519	0.130001699	0.108283467	0.072990452	0.225070113	0.213878292	0	0.124175171	0.042483921	0.011378569	0.097033679	0.093561672	0.022634739	0.119581015	0	0.038219808	0.061569316	0.048389911	0.229735105	0.065956539	0.083799343	0.114274774	0.082586247	0.857378013	0.068730873	0.028183873	0.036337651	0.240879019	0	0.055631233	0.021624098	0
ENSG00000215881	LINC02337	0	0	0	0	0	0	0	0	0	0	0	0	0	0	0	0	0	0	0	0.088464758	0	0	0	0	0	0	0	0	0	0	0	0	0	0	0.275425868	0	0	0	0	0.16655124	0	0	0	0	0	0	0	0
ENSG00000216560	LINC00955	0	0	0	0	0	0	0	0	0	0	0	0	0	0	0	0	0	0	0	0	0	0	0	0	0	0	0	0	0	0	0	0	0	0	0	0.019517541	0	0	0	0.041578814	0	0	0	0	0	0	0	0
ENSG00000216863	LY86-AS1	0.009225517	0.040449188	0.013957033	0.006560338	0.031955902	0.004005212	0.023068917	0.005475567	0.03329793	0.006968353	0.025615481	0.043569375	0.016470673	0.019626799	0.019741249	0.081867097	0.019917151	0	0.005217289	0.009105935	0.004396087	0.176301522	0.014489683	0.037024391	0.010482944	0.003712006	0.005432581	0.061567673	0.033020663	0.056816374	0.003524271	0.037317471	0.004087381	0.054978304	0	0.021792395	0.044230956	0.032789781	0.027392648	0.031087773	0.01707625	0.021446699	0.003985497	0.028155246	0.009182632	0.018336739	0.007071281	0.171682902
ENSG00000216895	AC009403.2	1.663455898	1.094871234	0.80270109	1.31438888	0.810590636	0.521049821	0.935272849	0.944214746	0.933169353	1.034034596	1.238636875	1.026982976	0.730654961	0.643768735	1.120501204	1.533666096	1.261619107	1.428993208	1.141514589	0.556574396	0.959675301	1.449402306	2.442507484	1.065304759	1.081896283	1.43200936	1.688449891	1.344022339	0.767452447	1.139818082	0.737852137	0.893622565	1.131013872	0.943876917	1.513090436	1.045492307	1.21506813	1.43787917	0.632647774	0.971478257	0.820781052	0.950915533	0.899724548	1.37899375	0.83715787	1.281445441	0.998430686	1.101704306
ENSG00000217455	AC091801.1	0.222429568	0.193666099	0.144375632	0.062689803	0.101312501	0.025822458	0.450472187	0.086452528	0.095256863	0.210721208	0.112981395	0.179874996	0.128606612	0.021238148	0	0.079830986	0.038565035	0.137047086	0.033560678	0.185368793	0.33081781	0.276318593	0	0.102835238	0.099042629	0.20241767	0.017571476	0.020287425	0.059048171	0.082309436	0.045131589	0.07962359	0.039343944	0	0.991421604	0.035227165	0.187826796	0.035468596	0.022283161	0	0.018479538	0.896646816	0.075755305	0.15733027	0	0.104048083	0.011466671	0.941120066
ENSG00000217576	RP11-248G5.8	0	0	0	0.024061452	0.010559937	0.011791713	0	0.039929523	0.091504232	0.030604166	0	0.021600983	0	0.009689934	0.005855879	0.01237997	0.005908311	0	0.007694248	0.0134205	0	0	0.02837895	0	0.020558771	0.005475672	0	0.018450027	0	0	0.015540831	0	0.006029025	0.011768376	0	0	0	0.016226014	0.005093322	0.005786426	0	0	0.011733824	0	0.013533368	0.058713085	0.105879684	0
ENSG00000217702	RP11-287D1.4	0.725997518	0.61557863	0.080597255	0.347936301	0.046971348	0.035126452	0.251608458	0.047834083	0.29595645	0.536759682	1.183025029	0.212336328	0	0.02890687	0.357197531	0.418415658	0.017671342	0.532911509	0.273542429	0.013434591	0.038514281	0.080819199	0.103765287	0.332588892	0.344134224	0.17072	0.023927171	0.367255199	0.079996344	0.557624493	1.387041875	0.20773563	0.736868026	0.069283255	0.087109798	0.357394827	0.096266286	0.094823289	0.467135778	0.366997427	0.074203136	0.118168833	0.316437025	0.703967195	0.020273956	0.016268129	0.09131475	1.625815732
ENSG00000217825	AC099552.4	0	0	0	0	0	0	0	0	0	0	0	0	0	0	0	0	0	0	0.348047866	0	0.064835161	1.656983956	0.036101309	0	0	0.054922742	0	0	0	0	0	0	0	0	0	0	0.23370045	0.831112226	0.100544852	0	0	0	0	0	0	0	0	0
ENSG00000218018	RBM38-AS1	0.097638754	0.2985324	0.190899751	0.241721897	0.125046042	0.057219952	0.134538118	0.058669732	0.16212003	0.098235724	0.055342452	0.290549313	0.073434941	0.115110402	0.150923769	0.920068214	0.139016493	0.02282397	0.127327632	0.032857971	0.093046307	0.462927587	0.068969638	0.373577568	0.168412227	0.053101916	0	0.131163233	0.177639324	0.091888611	0.111148917	0.60820326	0.141727335	0.112042135	0.184251752	0.139497026	0.327531109	0.475411904	0.085456581	0.501888139	0.100574527	0.139071224	0.084593847	0.229076026	0.081446672	0.23492489	0.038176422	0
ENSG00000218109	KIRREL3-AS3	0.029036261	0	0	0	0	0	0	0	0	0	0	0	0	0	0	0.013286083	0	0	0.016469766	0.009617552	0	0	0	0	0	0	0	0	0	0	0	0	0	0	0	0	0	0	0	0.072823194	0	0	0	0	0	0	0	0
ENSG00000218357	LINC01644	0	0.023241331	0.806992109	0.03340949	0.054329978	1.68483264	0.412969814	0.027927839	0	0.719929372	0	1.645099075	0	0.066177602	1.289699539	0.063529872	2.170380075	1.177375467	0.103654816	0.120077035	0	1.001617234	0.119660107	0.093307556	0.35039006	0.650258942	1.50707394	0.442104834	2.15850681	0.233281822	0.352299279	0	0.081798342	0.651210151	0.311020936	0.108673496	0.02857569	2.039762471	0.288890033	0.020052092	2.217814213	0	0.020370744	0	0.890159506	0.533173653	0	1.422228202
ENSG00000218416	AC110619.2	0.015941338	0.272541413	0.318396858	4.194023905	1.798413274	1.893628275	4.003440643	3.035370192	2.320619316	1.929520744	0.044081689	1.293670739	0.083601922	0.472470955	1.917480796	0.11896681	0.499907023	2.936848564	2.447613975	3.241102431	0.437376675	2.698925418	0.281695178	0.078992368	1.145719959	1.509599166	0.536911781	0.477853421	2.361527667	0.534788438	4.629479488	1.869881769	2.583179767	2.175559303	3.085798126	3.251472517	1.512781475	1.474273697	2.571098837	0.046855442	1.681038058	0.057640644	0.707041392	0.086022266	1.176797242	0.520269377	3.987196649	3.873893065
ENSG00000218510	LINC00339	2.852407177	3.693069109	3.701605083	3.866330369	3.936933716	3.498790742	2.799433633	3.003094489	3.721501685	4.009648486	3.577652501	3.983552629	2.493330927	3.502043607	2.63577173	4.11745296	3.707766449	3.024939591	2.612950733	2.521512839	4.424474384	2.814559283	3.019588788	3.204938016	3.861382086	3.768769797	2.708613441	3.503910388	3.220352063	3.35918674	3.088545171	3.466324345	3.91321354	3.598536735	2.221784942	3.228673766	3.589803241	3.261976434	3.395345608	3.069045178	3.323463135	3.808020267	3.565745073	3.681785866	3.790593346	3.685677114	3.443494771	3.618479769
ENSG00000218537	MIF-AS1	0.954243291	1.342048204	0.119164551	0.60315328	0.327762024	0.994224974	0.827854448	0.922169499	0.246262846	0.508665745	0.038718388	0.389977699	0.372070858	0.230594938	1.132550738	0.594332341	0.874811266	0.34050727	0.150588454	1.046546755	0.46706845	0.670941076	0.631544639	0.613917119	0.627086776	0.67497035	0.456653779	0.761389842	0.734686491	0.021832192	0.354492385	1.111369738	0.888179189	0.649611507	0.649420132	0.408601453	0.468947749	0.120704374	0.438005322	1.136821755	0.328980501	0.405854532	0.484446088	0.489520118	0.497799683	0.608248107	0.788621636	0.046957334
ENSG00000218672	AC008060.7	0	0	0.016790108	0.011828002	0	0	0	0	0	0	0	0.052305423	0	0	0	0	0	0	0	0.010958043	0	0	0	0	0	0	0	0	0	0	0	0	0.07210108	0	0.700957955	0	0.098006448	0	0	0.518824104	0	0	0	0.040509903	0	0	0	0.022534028
ENSG00000218839	FAM138C	0	0	0	0	0	0	0	0	0	0	0	0	0	0	0	0	0	0.083789522	0	0	0	0	0	0.021164259	0	0	0	0	0	0	0	0.0283741	0	0	0	0	0	0	0	0	0	0	0	0	0	0	0	0
ENSG00000219159	AC011298.2	0	0.022372601	0	0.005410864	0	0	0	0.009017638	0	0	0	0	0	0.021560741	0	0	0	0	0.008592779	0	0	0	0	0.007709371	0	0	0	0.020595681	0.006106617	0	0.045811392	0	0	0	0	0	0	0	0	1.976808531	0.009410745	0.010143645	0	0	0	0	0.068479934	0
ENSG00000219410	RP4-761J14.8	0.063432118	0.17048857	0.095064838	0.022853428	0.065569383	0.036991271	0.15437358	0.169073434	0.127904054	0.169143431	0.104752502	0.017116539	0.047567882	0.060260725	0.158133331	0.167010112	0.027833894	0	0.12839405	0.021178473	0.108897372	0.241413205	0.077255393	0.095321136	0.17706608	0.132606751	0	0.014616422	0.059433987	0.116940771	0.126177007	0.099498434	0.13671072	0.10803726	0.163811077	0.025416652	0.025990421	0.135446806	0.031938014	1.307624521	0.090700386	0.150474205	0.124928519	0.090093092	0.093707053	0.162852008	0.111471814	0.192175577
ENSG00000219445	RP11-3B12.3	0	0	0	0.00957226	0	0	0	0	0	0	0	0	0	0	0	0	0	0	0	0	0	0.203998823	0	0	0	0	0	0	0	0	0	0	0	0	0	0.010651377	0	0	0	0	0	0	0	0	0	0	0	0
ENSG00000219665	ZNF433-AS1	0.282902664	0.372426178	0.353240021	0.450331854	0.355404776	0.403421193	0.402720776	0.456892065	0.462144701	0.490893726	0.444951917	0.498959666	0.531162766	0.524735636	0.353722552	0.642445686	0.465554611	0.268188999	0.412349018	0.325356501	0.655177518	1.811507583	0.115325465	0.172148488	0.48070796	0.240442781	0.980082043	0.622153721	0.419756018	0.420254922	0.370898095	0.431868479	0.560725949	0.453657354	0.504378582	0.242929035	0.530315757	0.566670492	0.301576091	0.883132349	0.2990168	0.5953667	0.435766224	0.822634174	0.331302324	0.484506545	0.539415095	0.395110511
ENSG00000220161	LINC02076	0.054393145	0.027043923	0.068353733	0.048405506	0.325828022	0.201452847	0.402503136	0.184787069	0.266363762	0.195340741	0.030630359	0.315969694	0.095950572	0.076820751	0.069717477	0.14392777	0.03559249	0.17791939	0.105604691	0.242806836	0.230992031	1.141884985	0.014463998	0.041513305	0.101377023	0.075882361	0.154425949	0.108810329	0.147763544	0.067797796	0.051889923	0.126378744	0.083348858	0.301758147	0.059421427	0.010917933	0	0.064737861	0	0.046302681	0.017046006	0.027467662	0.103744055	0.1145318	0.406063991	0.507268703	0.599313247	0.055402408
ENSG00000220256	AC093802.1	0.031679395	0.00786555	0	0	0	0	0	0	0.011610842	0	0	0	0	0	0	0	0	0	0	0.005259283	0	0	0.024981579	0	0	0	0	0	0	0	0	0	0	0	0.02318086	0	0.009682697	0.00953323	0	0.026935833	0	0	0	0	0.007948167	0	0	0
ENSG00000220575	HTR5A-AS1	0	0	0	0	0	0	0	0	0	0	0	0	0	0	0	0	0	0	0	0	0	0	0	0	0	0	0	0	0	0	0	0	0	0	0	0	0	0	0	0.145580268	0	0	0	0	0	0	0	0
ENSG00000220702	RP1-32I10.10	0.042163471	0	0	0	0	0	0	0	0	0	0	0	0.074615931	0.059651897	0	0.038424793	0.036617056	0	0.047533978	0	0	0.163731838	0	0	0	0	0	0	0	0	0	0	0	0	0	0	0	0	0	0	0	0.083173452	0	0.759076033	0	0.033726919	0	0
ENSG00000220891	LL22NC03-63E9.3	0	0	0.309500778	0	0	0.0072055	0.027654407	0.058096723	0	0.012526026	0.036764527	0	0.093841646	0	0.056170467	0.044809469	0.042705778	0.099016061	0	0.016358816	0.015772573	0.066014424	0	0.016788189	0.012577575	0.078171807	0	0.077196942	0.006668672	0	0	0	0.014669025	0	0.024119302	0	0.020083298	0.048936853	0	0.034946781	0.010275833	0.022067309	0.156516416	0.173481786	0	0	0	0
ENSG00000220908	LINC02531	0	0	0	0	0	0	0	0	0	0	0	0	0	0	0	0	0	0	0	0	0	0	0	0	0.32498711	0	0	0	0	0	0	0	0	0	0.122267862	0	0	0	0	0	0	0	0	0	0	0	0	0
ENSG00000220925	IGBP1-AS2	0.097700096	0	0	0.035468098	0	0.043153922	0.23394778	0.221725882	0.173137671	0	0	0	0.087739078	0	0	0.173179435	0.085060126	0	0	0.096471231	0.047303367	0.648808429	0.19786188	0.098932705	0.037804328	0.116916405	0	0	0.078873373	0.091946455	0.146464207	0.067225709	0.044027102	0.084890283	0	0	0	0	0.143628059	0	0.061220942	0	0	0	0	0.257720061	0.147085374	0
ENSG00000221571	RNU6ATAC35P	0.216498085	0.399390057	0.166941284	0.119385015	0	0.049745885	0.094644876	0	0.08260637	0.384603474	0.396692489	0.403193065	0	0.080816941	0.314303452	0.052193681	0.189464091	0	0.064494761	0.037922058	0.254059257	0.409322059	0.117589575	0.113716067	0.085904206	0	0	0.22040194	0.046089803	0	0.282206495	0.077397337	0.050750116	0	0.16108176	0	0.198282088	0.195410011	0.312543049	0.498064249	0.070506025	0.075873814	0.049504833	0	0.111802392	0.175215746	0.168654601	0.632181644
ENSG00000221817	PPP3CB-AS1	0.280828993	0.91617848	0.564506817	0.581283673	1.003781981	1.001782421	0.860131807	1.037553634	0.58859882	0.945181338	0.421011434	0.832174797	0.378266574	0.680569568	0.447618197	1.192618536	0.648015564	0.517841385	0.986651589	0.597994568	1.49521274	1.614390064	0.644824995	0.750097784	0.779135256	0.552901918	0.48306912	0.84371906	0.554712028	0.749047224	0.514931493	1.014189129	0.86315602	1.212614498	0.762381675	0.498115814	1.03332351	1.195967521	0.550953054	0.4084649	0.435014473	0.657707983	0.92555381	0.57838274	0.816558023	1.174856214	1.24634357	1.110486851
ENSG00000221819	GAS8-AS1	0.108543299	0.387203977	0.055847542	0.151895103	0.241074282	0.225659463	1.24751916	0.300517064	0.295744914	0	0.061623763	0.169266497	0.097513699	0.152151472	0.65129742	0.050409592	0.13959259	0	0.654132851	0.359278771	0.333657599	1.180531738	0.219009059	0.352822734	0.199181471	0.556505928	0.064817815	0.510805265	0.209975197	0.773515344	0.273263347	0.145862368	0.728227144	0.09435779	0.296349358	0.318671565	0.734335988	0.457693977	0.336473384	0.092653041	0.068110615	0	0.305524499	0.194120932	0.159192615	0.670883712	0.410520335	0.277760939
ENSG00000221845	C7orf65	0.026476376	0.060139912	0.008970194	0	0.013755099	0.030553436	0	0.010520769	0.032059209	0	0.009914687	0.041954069	0	0	0.015222799	0.016122758	0	0.012119484	0.039690005	0.005848875	0.025201654	0.035650345	0	0.232812414	0	0.007136271	0	0.024012738	0	0.097047691	0.006775759	0	0	0.015327243	0	0.007026811	0.01076633	0.062463459	0	0	0.043424023	0.005928983	0	0.010903608	0.043659672	0.007086411	0	0.024000325
ENSG00000221857	CTD-2527I21.4	0	0	0	0	0	0	0	0	0	0.151506212	0	0	0	0	0	0	0	0	0	0	0	0	0	0	0	0	0	0	0	0	0	0	0	0	0	0.054743855	0.042177443	0.04153353	0	0	0	0	0	0	0.034691358	0	0	0
ENSG00000221883	ARIH2OS	0.210952011	1.029473019	0.447393659	0.891374825	1.575659468	0.681990153	0.71415102	0.847973465	1.107234192	1.152059795	0.757805652	0.909158711	0.477702647	0.418116403	1.024170926	1.045821313	0.863030665	1.243485587	1.299140758	0.382289316	1.211723314	0.827643261	0.658167692	0.84602012	0.659547879	0.492098727	1.86091027	1.006435241	0.472848713	0.900072059	0.686051385	0.729841936	1.379402343	0.680909804	0.624374906	0.390994753	1.36131842	0.995742607	0.628614913	0.687950533	0.81997717	0.608926485	1.145641141	1.064722923	0.750898342	0.88918846	1.244654205	0.843589099
ENSG00000221949	LINC01465	0.539959472	0.542238498	0.165640537	0.267869128	0.348369647	0.100658672	0.227364796	0.150331119	0.313553189	0.257942996	0.258945432	0.253218899	0.231554139	0.367486639	0.261782399	0.295899526	0.132717892	0.250809486	0.393859186	0.118145582	0.799398219	0.868610535	0.171630171	0.178093491	0.180650435	0.171836198	0.284420224	0.218715248	0.103391964	0.245637977	0.29401146	0.122068648	0.444182899	0.329323613	0.038485127	0.242640891	0.455134326	0.401524968	0.272149409	0.258934443	0.171322286	0.183892293	0.588177933	0.282484604	0.635283232	0.340263575	0.164299584	0.462120401
ENSG00000221953	C1orf229	0.308917118	0.776862224	0.100798363	0.071614281	0.840300236	0.186460913	0.40051072	0.066507617	0.165647084	0.32458262	0.410276727	0.465093084	0.17403772	0.183903263	0.387021078	0.158214158	0.397638677	0.204464321	0.374805917	0.249188208	0.463240104	0.331169196	0.126762388	0.143812577	0.406786131	0.181736536	1.130214554	0.440438571	0.097902355	0.809437106	0.180809184	0.19014954	0.676640822	0.287249221	0.231685435	0.070878201	0.481225051	0.131026158	0.244051157	0.174239989	0.198778467	0.239407348	0.141388952	0.134620363	0.742766315	0.362509308	0.257102991	0.256569808
ENSG00000221990	EXOC3-AS1	1.685011032	1.726764733	1.241658961	2.980881113	1.87101986	1.061103282	3.362686095	1.045004383	1.794995356	1.970862113	1.935324756	1.566932785	1.031751341	1.215947803	0.84673034	1.433818996	1.420476259	2.959387997	1.009435544	1.081626773	1.737270291	0.766134124	2.017738416	1.845865634	1.11303951	1.62036469	3.657389431	1.81225213	1.296359029	1.230555927	2.776263202	1.873149226	1.757108987	1.847492934	2.610970816	1.703230956	1.587900656	1.560337606	2.435036793	0.882817996	2.012731101	0.702342293	1.942132937	3.277716257	2.41254903	1.124880893	2.077193395	0.888730152
ENSG00000222000	AC092675.3	0	0	0	0	0	0	0.036837827	0.051870509	0	0	0	0.06928386	0.077611549	0.092116189	0.0562947	0	0	0.144680579	0	0.02901997	0.021039007	0	0	0	0	0	0	0	0	0.013880339	0.050076009	0	0	0.038029939	0	0	0	0.0776917	0	0.143851099	0.054097075	0.014782071	0.019084223	0.027115274	0	0.017657216	0	0
ENSG00000222001	AC106876.2	0	0	0	0.022481533	0	0	0	0	0.068016201	0	0	0	0	0	0	0	0	0	0.035579044	0	0	0	0	0.031951744	0	0	0	0	0.025353115	0	0	0	0	0	0	0	0	0	0	0	0	0	0	0	0	0	0	0
ENSG00000222004	LINC02860	0	0.012532009	0	0	0	0	0.021248061	0	0.009272161	0	0.014203414	0	0.01139084	0.018075934	0	0	0	0	0	0.008383988	0	0.442485673	0.013342865	0	0.019240228	0	0	0.017265921	0	0.007979218	0.009711266	0	0	0.021939504	0.018526636	0	0.03067986	0	0	0	0	0.008498714	0	0	0	0	0.009754442	0
ENSG00000222005	LINC01118	0.222162446	0.169841702	0.022925467	0.040066244	0.052282291	0.048731763	0.074666367	0.026865977	0.016555548	0.067455274	0.012718827	0.138865554	0.010199194	0.12469283	0.029179002	0.030895252	0.009879608	0.03092201	0.099811311	0.051740513	0.063856004	0.503489367	0.126280536	0.067895893	0.025771894	0.045215073	0	0.060881569	0.08892794	0.007143594	0.008694799	0.090534114	0.116559768	0.132252456	0.03299686	0.026882876	0.06776574	0.013597306	0.01698687	0.019287679	0	0.030197463	0.019594266	0.027837892	0.033753599	0.105508612	0	0.075670382
ENSG00000222007	AC064874.1	0	0	0.043008485	0	0	0.036976053	0	0	0.031118302	0	0.093444219	0	0.03816325	0	0	0	0	0	0.048001496	0.028157811	0.040539777	2.940364756	0	0	0	0	0	0	0	0	0	0	0	0	0	0	0	0	0.031924852	0	0	0	0	0	0	0.067334867	0	0
ENSG00000222012	AC005481.5	0.007482904	0.043669516	0.030002504	0.042022374	0.057063313	0.271818097	0.073497324	0	0.05885583	0.033580211	0.008355691	0.081329945	0.084743316	0.031686612	0.019206729	0.124230341	0.05736992	0.01021503	0.703519651	0.081570837	0.08320929	0.17177099	0	0.037509519	0.039261144	0.064806149	0	0.02025245	0.023868887	0.023298539	0.022703094	0.030323955	0.058521004	0.136138872	0.175038299	0.052433802	0.071041313	1.172964684	0	0.062318986	0.009253316	0.054022841	0.057088788	0.009189608	0.036861828	0.04709172	0.017136384	0.088932617
ENSG00000222017	AC011997.1	0	0.249361934	0.025160695	0.052578518	0.019362021	0.021612864	0.121032078	0	0.071359963	0	0.081824232	0.039481106	0.065922677	0	0	0.636679069	0.084579807	0.162181986	0	0.032690072	0	0.358717578	0.051769727	0.255878367	0.018916094	0	0	0.066732969	0	0.015646137	0.483746914	0.221542366	0	0	0.139656289	0.381825005	0.08866638	0.169681409	0.090913582	0	0.030757235	0.065523308	0.063582756	0.060460663	0	0.039529608	0.074989061	0.250076668
ENSG00000222020	HDAC4-AS1	0.121617914	1.068556809	0.340920609	0.584863847	1.255519543	0.568324529	0.950906365	0.928787577	0.44657913	1.399141042	0.135197003	1.019753922	0.109309424	0.273409678	0.105086672	0.931489911	0.796561977	2.072051933	0.995252902	0.081167431	0.475623082	0.439810142	0.206357594	0.199755898	0.208559314	0.066393573	2.311964652	0.44218248	0.276933978	0.489399784	0.887143885	0.564644911	0.698113879	0.204341517	0.597748832	0.15824574	1.022587769	1.03604855	0.728593426	0.136910663	0.521374677	0.134588975	0.382306004	2.084869308	1.428956739	0.805916949	1.258354512	0.524195542
ENSG00000222022	AC112721.1	0.205171065	0	0.388217807	1.308358619	0.161652456	0.212812858	0.072034204	1.355063428	0.531046432	0	0.048431396	0.256738938	1.028148878	0.834401825	0	0.115638604	0.110334228	0.908459105	0.464401437	0.311895274	0	1.240289833	0.214509624	0.610115178	0.15810294	0.576263535	0.050953686	0.623012947	0.774729366	0.205520655	0.188826598	0.22214099	0.075971158	0.276801953	0.123264372	0.592258581	0.052531915	0.149945035	0.542642657	0.419308872	0.155046767	0.493390429	0.635584861	0.29319172	0.204278927	0.227297927	1.657055054	0.058695515
ENSG00000222030	LINC01793	0	0	0	0.017982392	0	0	0	0.015018754	0.009240384	0	0.757173803	0	0	0	0	0	0.010996265	0	0	0.008355246	0.012065731	0	0	0	0	0	0	0	0	0	0	0	0	0	0	0	0	0	0	0.021459817	0	0	0	0	0	0	0	0
ENSG00000222031	AC023469.1	0	0	0	0	0	0	0	0	0	0	0.060465653	0	0	0.076621346	0	0	0	0	0	0	0	0	0	0	0	0	0	0.073253426	0.043669791	0.194039095	0	0	0	0	0	0	0	0	0	0	0	0.036412466	0	0	0	0	0	0
ENSG00000222032	AC112721.2	0.262216229	0.177447871	0.740885927	1.665076335	0.416901977	0.119524968	0.875532795	1.84769212	1.011233016	0	0.33312721	0.212596998	1.768949138	1.028778931	0.080079939	0.414226508	0.119532885	0.240702998	1.113142941	0.409124562	0.044892823	0.621507449	0.53904956	0.771230945	0.513990781	1.333919782	0.257449163	1.179082303	1.136784245	0.564046102	0.707762941	0.396837755	0.26985568	1.142005752	0.421489679	0.728391041	0.312468116	0.21253614	1.256808929	0.81670377	0.219610668	0.791801928	1.120795193	0.218202973	0.220732529	0.179479149	2.290689448	0
ENSG00000222033	LINC01124	0.083282228	0.10467933	0.797063645	0.108901234	1.319113825	0.041847961	0.636534853	0.028750719	2.093910098	1.222011354	0.053708677	0.07601044	0.021756237	0.353811223	0.168617052	0.127921779	0.082521723	0.538437178	0	0.023976281	0.489391912	0.664336414	1.256538107	1.461757874	0.141354885	0.193064903	0.01433391	1.827890308	0.66496198	0.030353335	0.911014551	0.049179894	0.144211989	0.234180778	0.069769496	0.047634138	1.28806078	1.351339276	0.097283915	0.010359214	0.406683477	0.024302584	0.488195772	0.415561372	0.678012581	0.174592111	0.13426366	2.229783859
ENSG00000222035	KIAA2012-AS1	0.016668994	0.080291454	0.041733833	0.097850374	0.282604386	0.15811775	0.108175695	0.096105584	0.030192362	0.061920829	0.055114232	0.311133599	0.037030361	0.069874395	0.028522001	0.030200011	0.111810191	0.099572857	0.161091038	0.02731913	0.07005267	0.41104934	0.257065865	0.033575299	0.006339092	0.013403529	1.046939213	0.077634323	0.065710625	0.32731451	0.025344295	0.022648902	0.036605789	0.32343327	0.094678576	0.006614282	0.049977824	0.019888668	0.043181392	0.042075641	0.531828866	0.076232224	0.056708701	0.020456066	0.032994768	0.019919357	0.025456363	0.077594926
ENSG00000222041	CYTOR	3.612646543	2.878002674	1.534312807	2.864801256	2.456937819	1.665593149	2.392548814	1.529300637	2.517066883	2.262806978	2.538404365	2.218332534	3.055842942	3.059274543	1.703109894	2.107130261	3.717219428	4.988831538	2.629092948	3.360292937	1.862791195	2.422823418	2.237208093	2.012365577	2.090601937	1.550735393	3.606536488	2.240338534	1.792774476	2.014777609	1.79343584	1.678985482	1.616019271	1.948916093	2.117255505	2.280232932	2.241478071	2.468446933	1.850625104	1.214043163	2.351974738	2.833738973	1.901417993	2.876831292	1.535845854	2.704027943	1.431215424	2.882140053
ENSG00000222042	AP000233.4	0	0	0	0.093474855	0.026126725	0	0	0	0	0	0	0	0.030094787	0	0	0.060567242	0.029158049	0	0	0	0	0.252056479	0	0.067258309	0	0	0	0	0	0.021122062	0	0	0	0	0	0.026626869	0	0	0	0	0	0.022490597	0	0.08118635	0	0	0	0
ENSG00000222043	AC079305.10	0.194167807	0.319988874	0.196026755	0.441724014	0.257735899	0.391941125	0.625704184	0.173884102	0.274692968	0.217971524	1.08842122	0.156729526	0	0.140821087	0.086621629	0.259035494	0.209253247	1.157248199	0	0.099086956	0.598367234	0.523916942	0.294761378	0.486814981	0.184567244	0.157962804	0.950057407	0.134760103	0.119892924	0.444474679	0.220053773	0	0.252345995	0	0.275258369	0.296149377	0.232402748	0.11907911	0.742095459	0.166446161	0.236655732	0.443983814	0.949988305	0.94814614	0.516193358	0.193614258	0.287688301	0.068917853
ENSG00000222044	RP5-1039K5.16	0	0.181714697	0.072625089	0.03450471	0.03763984	0.021145119	0.262726998	0	0	0	0.204418677	0	0	0.101306598	0	0.022196417	0.021146568	0	0.0809612	0.016081258	0.155041948	0.271543524	0	0.119405538	0	0.019605654	0	0.06531056	0	0.173762619	0	0	0.021576301	0	0	0	0	0	0	0.139106542	0.030093642	0.016300721	0.021041646	0.143607715	0.024256721	0	0	0
ENSG00000222047	C10orf55	0.192794161	0.550628185	0.167066691	0.092241232	0.524226683	0.069795314	0.163172435	0.326821338	0.368949429	0.31984005	0.045359052	0.448317103	0.661910937	0.492653169	0.151265728	0.326249199	0.095128276	0.221640066	0.60865515	0.379673901	0.601144082	0.461114985	0.114351816	1.460786404	0.400154478	0.111545832	0.024059312	0.279500502	0.648553253	0.995451307	0.5384762	0.380440956	0.258242903	0.304486509	0.285761091	0.457470477	0.382468651	0.751145817	0.272938441	0.233864862	0.145542594	0.394751497	0.394444853	0.167335275	0.385114341	0.170482633	0.128400753	0.094889667
ENSG00000223342	RP3-429O6.1	0	0.560052628	0.055084054	0	0	0	0	0	0	0	0.175166879	0	0	0	0	0	0	0	0	0	0.026200977	0	0	0.055234622	0	0	0	0	0	0	0	0	0	0	0	0	0	0.032818738	0	0	0.033982712	0.018418668	0	0	0	0	0	0
ENSG00000223343	RP13-131K19.2	0.096189309	0.094789346	0.27376247	0.197800927	0.651297497	0.483756759	0.344233177	0.437430117	0.504094333	0.313638341	0	0.329176405	0.141217321	0	0.559578007	0.298760245	0.110605866	0.757761455	0.527355101	0.24057806	0.091662893	0.355464824	0.254428776	0.246416231	0.210083896	0.373334229	0.623512684	0.392192364	0.413342955	0.380941379	0.674301621	0.24823149	0.428228237	0.523408902	0.13829391	0.195852704	0.559758611	0.286425375	0.310745213	0.326090949	0.079803311	0.186459158	0.397401316	0.079266991	0.54349409	0.371028505	0.676702524	0.087387726
ENSG00000223344	RP11-541F9.1	0	0.240688312	0	0	0	0	0	0	0	0	0	0	0	0	0	0	0	0	0	0	0	0	0	0	0	0	0	0	0	0	0	0	0	0	0	0	0	0.039169591	0	0	0	0	0	0	0	0	0	0
ENSG00000223351	ZNF385D-AS2	0	0	0	0	0	0	0	0	0	0	0	0	0	0	0	0	0	0	0	0	0	0	0	0	0	0	0	0	0	0	0	0	0	0	0	0	0	0	0	0	0	0	0	0	0	0	0	0
ENSG00000223356	RP11-66D17.5	0	0.652915463	0.323755588	0.160857168	0.471370971	0.404646479	0.701083228	0.373210201	0.347006697	0.393154672	0.594519866	0.788577027	0.333434472	0.499336428	0.236684891	0.612462496	0.324043507	0	0.554638987	0.184665574	0.396071126	1.511051249	0.431154473	0.847117859	0.21073593	0.302592243	0	0.293568706	0.302187349	0.722214979	0.211939546	0.593226285	0.794318436	0.654836523	0.569981318	0.444738968	0.323992877	0.261004222	0	0.435443576	0.496573212	1.412039575	0.402906129	0.493668526	0.411965839	0.644094864	0.172692517	0.537148467
ENSG00000223358	EHHADH-AS1	0	0	0	0	0	0	0	0	0	0	0	0	0	0	0	0	0	0	0	0.010416128	0	0	0	0	0	0.012704405	0	0	0	0	0	0	0	0	0	0	0	0	0	0	0	0	0.01363731	0.019391548	0	0	0	0
ENSG00000223360	AC096559.2	0	0	0	0	0	0	0	0	0	0	0	0	0	0	0	0	0	0	0	0	0	0	0	0	0	0	0	0	0	0	0	0	0	0	0	0	0	0	0	0	0	0	0	0	0	0	0	0
ENSG00000223373	AC108066.1	0	0	0	0	0	0	0.071090735	0	0	0	0	0	0	0	0	0	0	0	0	0	0	0.793425353	0	0	0	0	0	0	0.0344745	0	0.064864124	0	0	0.073363477	0	0	0	0.051050478	0	0	0	0	0	0	0	0	0	0
ENSG00000223374	AC005104.3	0.722964084	0.848784925	0.865157742	0.631206615	1.006827833	0.645112601	1.539561481	1.108946435	1.00456063	1.475044926	0.932316823	1.157550839	0.877289538	0.490716209	0.672485336	1.473181797	0.739529775	0.078007317	0.905031288	0.643252691	1.235116833	1.862498321	0.821909745	0.539139185	1.055564324	0.725228568	0.252533038	1.111455377	1.031049383	0.776408479	0.827908844	1.286537258	1.769635584	0.577632564	1.006195753	0.536235672	0.990340127	1.580779129	0.541619065	0.229681735	0.726003142	0.858898911	1.012183174	0.722057574	0.571096143	1.335815556	0.612990692	1.55256565
ENSG00000223379	RP11-374M1.4	0	0	0	0	0	0	0	0	0	0	0	0	0	0	0	0	0	0	0	0	0	0	0	0	0.039396091	0	0	0	0	0	0	0	0	0	0	0	0	0	0	0	0	0	0	0.124027445	0	0.041430451	0	0
ENSG00000223381	LINC02661	0	0	0	0	0	0	0	0	0	0	0	0	0	0	0	0	0	0	0	0	0	0	0	0	0	0	0	0	0	0	0	0	0	0	0	0	0	0	0	0	0	0	0	0	0	0	0	0
ENSG00000223382	LINC01778	0.492218357	0.197672893	0.253011885	0.242393104	0.116529759	0.033502958	0.125403061	0.089865767	0.306593665	0.140509623	0.39826099	0.404783834	0.196042279	0.52979821	0.158898695	0.086346691	0.384542753	0.175860312	0.02191817	0.247662852	0.49840291	0	0.118100457	0	0.086281517	0	0.290636418	0.899848904	0.465134867	0.859730134	0.233509813	0	0.16334993	0.276232004	0.055963646	0.045661007	0.336977484	0.175705124	0.125811139	0.11174658	0.023994109	0.051250111	0.065926327	0.378272368	0.130182738	0.061069967	0.014899286	0.198249475
ENSG00000223387	LINC02068	0.034927067	0.068014579	0.187303167	0.029829603	0.204262981	0.077545664	0.04661412	0.065546597	0.060477674	0.02118975	0.084360047	0.022355018	0.037474944	0.16168899	0.018108475	0.006421002	0.012205618	0.084433142	0.054847472	0.013890349	0.020041905	1.468642806	0.043829612	0.34267884	0.026547195	0.050227067	0	0.056542528	0.033628876	0.073365607	0.274145614	0.04735035	0.176389093	0	0	0.038620663	0.033912988	0.218988734	0.010525146	0	0.059978124	0.189757223	0.117079484	0.025832768	0.01400715	0.022382644	0.016155852	0.101974012
ENSG00000223390	RP11-91A18.4	0	0.065518883	0.033971651	0.023973768	0	0.029193935	0	0	0.072455985	0	0	0	0.030133872	0.047638849	0	0.060645079	0.05781272	0	0	0	0.03201592	1.225323059	0.035258857	0.03406519	0	0	0	0.174066496	0.027034175	0	0.025715158	0.045600946	0	0	0	0.026661492	0	0	0	0.028598368	0	0.109240588	0.085456177	0	0.033476287	0.053280274	0.025828851	0
ENSG00000223392	CLDN10-AS1	0	0	0	0	0	0	0	0	0	0	0	0	0	0.040658302	0	0	0	0	0	0	0	0	0	0.029053591	0	0.045801841	0	0	0	0	0	0	0	0	0	0	0	0	0	0	0.035407989	0.075295607	0	0	0	0.022922281	0	0.149417037
ENSG00000223393	RP5-858B6.3	0.625956754	1.22506668	0.269988934	0.111571377	1.110387089	0.517623789	0.814177408	0.215370048	0.392925172	0.227536876	1.22649025	0.589614885	0.112399718	0.537112341	0.23266541	0.800439125	0.35012443	0.168274124	0.413976128	0.143073778	0.719019666	1.593569221	1.015050309	0.989865127	0.866626226	1.149296849	0.340534428	0.635798081	0.388025312	0.808299928	0.742537577	0.63667157	1.000757625	0.555713783	0.092281745	0.301828305	0.410934967	0.813142395	0.759785632	0.656645874	0.356224885	0.930458274	0.863853886	1.020846252	0.580765125	1.083562795	0.272664134	0.31730839
ENSG00000223400	AP006748.1	0	0	0	0	0	0	0	0	0	0	0	0	0	0	0	0	0	0	0	0	0	0	0	0	0	0	0	0	0	0	0	0.098585126	0	0	0	0	0	0	0	0	0	0	0	0	0	0	0	0
ENSG00000223403	MEG9	0.029155985	0.047556979	0.168313529	0.020774325	0.074226571	0.016918496	0.269247485	0.090228601	0.155660661	0.086284163	0.021766851	0.119994275	0.542746203	0.041326073	0.049736502	0.086695739	0.050175069	0.164631026	0.215875939	0.135546404	0.142206769	0.039245875	0.030569237	0.048890587	0.05832762	0.03120146	0.034232215	0.13979337	0.076662872	0.012242259	0.058678643	0.026489814	0.254127307	0.129851126	0.042348046	0.023106221	0.069754595	0.247265453	0	0.07311895	0.035990601	0.06404299	0.129485008	0.115859317	0.066830166	0.068803817	0.037115615	0.039468037
ENSG00000223404	LINC00397	0	0	0	0	0	0	0	0	0	0	0	0	0	0	0	0	0	0	0	0	0	0	0	0.08056768	0	0	0	0	0	0	0	0	0	0	0.168754175	0	0	0	0	0	0	0	0.034846437	0	0	0	0	0
ENSG00000223410	RP1-191L6.2	0	0	0	0	0	0	0	0	0	0	0	0	0	0	0	0	0	0	0	0	0	0	0	0	0	0	0	0	0	0	0	0	0	0	0	0	0	0	0	0	0	0	0	0.072916166	0	0	0	0
ENSG00000223430	AC011243.1	0	0	0	0.043717947	0	0.053158814	0	0	0	0	0.133226134	0	0	0	0	0	0	0	0	0.04053514	0	1.714316511	0	0	0	0	0	0	0	0	0.136276353	0	0	0.104228102	0	0	0	0	0	0	0	0	0	0	0	0	0	0
ENSG00000223432	RP11-62L18.3	0	0	0	0	0	0.070729106	0	0	0	0	0.332304495	0	0	0	0.070119925	0	0	0	0	0	0	0	0	0.160225623	0	0.065660769	0	0	0	0	0	0	0.072146453	0	0	0	0	0	0	0.069306302	0	0	0	0	0	0	0	0
ENSG00000223436	AC011625.1	0.048469564	0	0	0	0	0	0	0	0	0	0	0	0	0	0.041736604	0.044180234	0	0	0	0	0	0.352666913	0	0	0	0	0	0	0	0	0	0	0	0	0	0	0	0	0	0	0	0	0	0	0	0	0.037268863	0
ENSG00000223438	RP1-171K16.5	0	0	0	0	0	0	0	0	0	0	0	0	0	0	0	0	0	0.324721406	0	0	0	0	0	0	0	0	0	0	0	0.02364466	0	0	0	0	0	0	0	0	0	0	0	0	0	0	0	0	0	0
ENSG00000223440	RP11-555J4.4	0	0	0	0	0	0	0	0	0	0	0	0	0	0	0	0	0	0	0	0	0	0.154229018	0	0	0	0	0	0	0	0	0	0	0	0	0	0	0	0	0	0	0	0	0	0.012287052	0	0	0	0
ENSG00000223442	TH2LCRR	0.047190303	0.156561428	0.0476656	0.050236224	0.286028024	0.194206851	0.354436235	0.161251204	0.255359172	0.170538675	0	0.074468485	0.123361301	0.13048272	0.313594141	0.330253755	0.17593262	0	0.225278088	0.09171557	0.379110641	1.831940074	0.294802482	0.182360359	0.234374033	0.163729916	0.108648381	0.396569592	0.128734597	0.247778027	0.155870928	0.125050905	0.497489712	0.11940292	0.133609988	0.073946106	0.240669152	0.33132001	0.086914236	0.059822976	0.16790838	0.107857925	0.263922118	0.02917629	0.092466217	0.245661778	0.282703378	0.581978068
ENSG00000223446	RP11-274J16.5	0	0.103500372	0.106061156	0.21529822	0.082138952	0	0	0	0	0	0	0	0	0	0	0	0	0	0	0	0	0	0	0	0	0	0.122760739	0	0.084827405	0	0	0	0	0	0	0	0	0	0	0	0	0	0	0	0	0	0	0
ENSG00000223458	LMO7DN-IT1	0	0	0	0.056273269	0.120186962	0	0	0.09271281	0.057630342	0.117046554	0	0	0	0	0	0.071703173	0	0	0.08846325	0.052192812	0.146051278	0.294998521	0	0	0.059951702	0	0	0.20439509	0.063367388	0.049709048	0.173862138	0	0.199835181	0	0	0	0	0	0	0.066985598	0	0	0.133001214	0	0	0.237091567	0	0
ENSG00000223461	AC004471.9	0.318505017	0.712571456	0.169647413	0.748541824	0.034156528	0.146728395	0.445810915	0.051870509	0.18252614	0.505395658	0.665721952	0.259161558	0.186720951	0.286615361	0.037772804	0.357326346	0.038107266	0.225000168	0.671681604	0.057467692	0.234231233	1.644930191	0.256231179	0.087551924	0	0.103540152	0.725751764	0	0.168420194	0.107474155	0.30505195	0.742194162	0.409001632	0.214454488	0.744911168	0.102003099	0.153671893	0.102686209	0.157479003	0.47839117	0.054097075	0.114221188	0.074867394	1.044370495	0	0.035100934	0.161251477	0.171021036
ENSG00000223462	RP11-285G1.9	0	0.369112406	0.173971762	0.042704363	0.373258638	0.051930259	0.580951944	0	0.043739154	0	0	0	0	0	0.195738567	0.344159078	0.102062837	0	0	0.03959434	0	2.146420218	0	0.174428305	0.329275462	0	0	0	0.13978673	0.074444362	0.045784868	0.546574871	0.052977782	0.44972675	0	0.093403914	0.072182612	0.26549147	0	0.050878973	0.274167546	0.293550892	0.101570275	0	0.05947965	0.305779075	0.175752932	0
ENSG00000223466	LINC01825	0.030185643	0	0	0	0	0.026198772	0	0.035716451	0	0	0.098756912	0	0	0.042779192	0.025969666	0.027498943	0.051933779	0	0	0.019932998	0	0.118601554	0.031648259	0	0.022934325	0	0	0.040877752	0.024258735	0.074444362	0.045784868	0.040946238	0.026732055	0	0.086380317	0	0	0.171563509	0.022608301	0	0	0.020204658	0	0	0	0.047854624	0	0.040856745
ENSG00000223469	RP11-344J7.2	0	0	0	0	0	0	0	0	0	0	0	0	0	0	0	0	0	0	0	0	0	0	0	0	0	0	0	0	0	0	0	0	0	0	0	0.051126296	0	0	0	0	0	0	0	0	0	0	0	0
ENSG00000223470	LINC02629	0	0	0	0	0	0	0	0	0	0	0	0	0	0	0.034874732	0	0	0	0	0	0	0	0	0	0	0	0	0	0	0	0	0	0	0	0	0	0	0	0	0	0	0.105668127	0	0	0	0.032405563	0	0
ENSG00000223475	RP11-310H4.1	0	0	0.135763314	0	0	0	0	0	0.066812115	0	0	0	0	0	0.078526788	0.083063298	0.07921234	0	0	0.030580542	0	0.178794703	0	0.046816451	0	0	0	0	0	0	0.069911107	0.235506093	0	0	0	0	0.109699894	0.055043035	0	0	0	0.030995763	0	0.056593881	0	0.036984344	0.035534884	0
ENSG00000223478	RP11-545E17.3	2.212271067	1.48010864	1.69426777	3.020005575	1.874080367	2.608046987	1.607643629	1.977240575	1.736688535	2.5697304	1.941630407	2.055866398	1.238784741	1.526578513	0.773593939	2.330310414	2.043091099	3.798106434	1.273784887	1.148826186	2.264026158	2.24749803	2.770207912	2.163715124	1.264290452	1.116050643	1.576143116	1.970433614	1.641374892	1.636887983	2.30888546	1.79659795	2.16266102	2.338535396	1.664140548	1.552563113	2.058849987	1.970923001	1.967934501	1.88447657	1.52626653	2.142625787	1.675327264	2.890278896	1.961132855	1.730618826	2.493271925	2.254018798
ENSG00000223479	LINC02238	0	0	0	0	0	0	0	0	0	0	0	0	0	0	0	0	0	0	0	0	0	0	0	0	0	0	0	0	0	0	0	0	0	0	0	0	0	0	0	0.026626256	0	0	0	0	0	0	0	0
ENSG00000223482	NUTM2A-AS1	1.076997587	1.700663925	1.589185777	1.228805279	1.168393631	1.426016052	1.646698589	1.664804299	1.243204249	1.387137494	1.544139362	1.292895824	1.328754442	1.545618269	1.358384509	1.104871933	1.293181464	0.968680473	1.391597145	1.263993253	1.455286627	2.305655956	0.808371733	1.122524533	1.63291777	1.133994386	0.75271982	1.530979849	1.379083392	1.364681065	1.099068156	1.686191983	1.47131417	0.982378513	1.436784874	1.060050826	1.274713506	1.031001309	1.405979575	1.612378072	1.300946182	1.405069096	1.369437989	1.28931679	1.296871886	1.625710975	0.806888838	1.519769517
ENSG00000223485	LINC01615	1.087721278	1.59233873	0.351190732	0.180472018	1.615299196	0.142021738	0.571000679	0.719716227	1.098898107	0.238994913	0.13123255	0.436316613	3.980609014	0.570874712	0.215530018	0.389986522	0.198866804	3.452682167	1.195573938	1.023049197	0.04606658	0.096394594	0.478716561	0.332401002	1.113049875	0.185173166	0.987474259	0.300733401	0.667234864	0.931684737	1.000824076	0.431084182	0.568160304	0.772277812	0.261882325	0.865974775	0.246336364	0.953752745	0.15657283	0.248733711	1.703777841	1.574835611	0.945955149	1.201047788	0.641607371	0.234859935	0.177086746	0.158110538
ENSG00000223486	AC092198.1	0.093270174	1.314207081	0.009701083	0.027124512	0	0.008326865	0.016049878	0	0.055045785	0.014471261	0.417585407	0.030378125	0.008596964	0.027172298	0.0082536	0.068502335	0.016607085	0.013105813	0.687964778	0.025139242	0	0.34555724	0.059402793	0.028989458	0	0.167839787	0.033603515	0	0.01537248	0.110300181	0.119784744	0.576318063	0.050249683	0.065179955	0.068636427	0.081473585	0.023192745	0.045316897	0.321288154	0.21959414	0.420954621	0.019152993	0.024716397	1.058856057	0	0.346707197	0.04361242	0.013030775
ENSG00000223487	FRMPD4-AS1	0	0	0	0	0	0	0	0	0	0	0	0	0	0	0	0	0	0	0	0	0	0	0	0	0	0	0	0	0	0	0	0	0	0	0	0	0	0	0	0	0	0	0	0	0	0	0	0
ENSG00000223492	RP11-15M15.1	0	0.015678818	0	0	0	0.013805576	0	0	0	0.047527155	0	0	0	0	0	0	0	0	0	0	0.015147876	1.363720912	0	0	0	0.012798095	0	0	0	0	0	0	0	0	0	0	0	0.127976677	0	0	0	0	0	0	0	0	0	0
ENSG00000223502	RP11-96B5.3	0	0.324558612	0	0	0.136664179	0.102991884	0.515046555	0	0.044148433	0	0.131411315	0	0.15653747	0	0	0	0.636939196	0.302549168	0	0.03996537	0.165875398	0.428661474	0	0	0.09045314	0.048636784	0.070677511	0.081373971	0.269533293	0	0	0.081508412	0	0.102794342	0.904619185	0	0.072851403	0.071750707	0.43378876	0	0.144884763	0	0.668182115	0.274798811	0.226457908	0	0.75413456	0
ENSG00000223504	RP11-542F9.1	0	0	0	0	0	0	0	0	0	0	0	0	0	0	0	0	0	0	0	0	0	0	0	0	0	0	0	0	0	0	0	0	0	0	0	0	0	0	0	0	0	0	0	0	0	0	0	0
ENSG00000223511	RP13-297E16.4	0	0.334188513	0.369229466	0.289485721	0.804584431	0.05894623	0.164658735	0.424667653	1.199105607	0.149193962	0.215665103	0.468105875	0.756154455	0.228025059	0.246121937	1.250666569	0.544764606	0.700095106	0.676114964	0.379380603	0.425841868	1.462016657	0.381670627	0.524778888	0.695934719	0.254882043	0	1.467761064	0.322893871	0.412959748	0.526356995	0.698128797	0.352362042	0.169752108	1.222809787	0.318862938	0.884804353	2.006296712	0.100154754	0.218324168	0.162309871	0.453231174	0.787627241	1.003722696	0.391005486	0.27628609	0.28821194	0.091355197
ENSG00000223516	AFF2-IT1	0	0	0	0	0	0	0	0	0	0	0	0	0	0	0	0	0	0	0	0	0	0.21958807	0	0	0	0	0	0	0	0	0	0	0	0	0	0	0	0	0	0	0	0	0	0	0	0	0	0
ENSG00000223517	AC010723.1	0	0	0	0	0	0	0	0	0	0	0	0	0	0	0	0	0	0	0	0	0	0	0	0	0	0	0	0	0	0	0	0	0	0	0	0	0	0	0	0	0	0	0	0	0	0	0	0
ENSG00000223522	AC093690.1	0.060168677	0.105014269	0.119087111	0.059852247	0.16214521	0.07269052	0.279782427	0.240932663	0.103533661	0.174497188	0.192456921	0.057566578	0.074994986	0.133554004	0.072064865	0.40663605	0.112648083	0	0.21852965	0.160526379	0.275841748	2.446949582	0.111582966	0.060937751	0.207796571	0.185008435	0.014381227	0.049258004	0.076761945	0.139247579	0.055152038	0.11260736	0.484705885	0.216719363	0.120349792	0.057160423	0.155328995	0.166187222	0	0.061266415	0.102690913	0.040411585	0.041780807	0.073589982	0.024256721	0.148858958	0.108738349	0.096840725
ENSG00000223523	AC079613.1	0	0	0	0	0.073799855	0	0	0.038060508	0.04660129	0.268110332	0	0	0.084798919	0	0.027680168	0.029309152	0	0	0	0.083179623	0	0.349523014	0	0	0	0	0	0.940746215	0	0.079261259	2.53963975	0	0	0.257074478	0	0.07518916	0.038940255	0	0.094071851	0	0	0.021538274	0.08180777	0.039431899	0	0.050981336	0.02470424	0
ENSG00000223525	RABGAP1L-IT1	0.034758499	0	0	0.024780045	0	0	0	0.041115305	0.02538432	0.330748103	0.251767239	0	0	0	0	0	0.117092286	0.04728761	0.077360205	0	0	1.835639751	0.071982029	0.069574738	0.026418701	0.027983488	0	0	0	0.043396847	0.103500264	0.047122795	0.030787284	0	0	0	0.042064638	0.08168865	0	0	0	0.023277656	0	0	0	0.055053554	0.052908821	0
ENSG00000223528	RP11-223P11.3	0.012204483	0.029868535	0.006177628	0.008681291	0.028248628	0.010583812	0.010228688	0.014457171	0.026519774	0.045525706	0.040496087	0.019394988	0.016359385	0.02593434	0.026085239	0.016636132	0.047030605	0	0.006905073	0.004026669	0.011614124	1.532799809	0.012799706	0.006194802	0.018458532	0	0	0.008305761	0.02919111	0.022840717	0.036906307	0.024816931	0.053211353	0.031459353	0.008914247	0	0	0.007301467	0.018195732	0	0.030016211	0	0	0.007510704	0	0.029031324	0.009356886	0.016555393
ENSG00000223530	AC012506.1	0	0	0	0	0	0	0	0	0	0	0	0	0	0	0	0	0	0	0	0	0	0	0	0	0	0	0	0	0	0	0	0	0	0	0	0	0	0	0	0	0	0	0	0	0	0	0	0
ENSG00000223534	HLA-DQB1-AS1	1.429221423	1.712311176	1.69448339	0.700024327	1.630677856	0.358605608	0.677986257	0.510530412	2.20237955	0.258920714	0.848046276	2.110912164	2.34458215	1.364960686	1.480293492	1.753002156	1.545472991	0.918195651	0.412470839	0.535937831	1.546242701	1.697303602	0.780066952	1.331829021	0.778679246	0.143524902	1.250103838	0.43726794	1.499678461	1.267013423	0.231164518	2.689876055	1.385545328	1.427473013	1.03220762	0.416542637	2.579478735	2.696773519	0.810607207	0.114915519	0.975892087	1.508911316	1.086226885	1.864133653	0.507190377	1.572158624	0.432012813	0.571966187
ENSG00000223536	AC008069.1	0	0	0	0	0	0	0	0	0	0	0	0	0	0	0	0	0	0	0	0	0	0	0	0	0	0	0	0	0.112637051	0	0	0	0	0.061832521	0.102819157	0	0.043640323	0	0.053552583	0.060703077	0	0	0	0	0	0	0	0
ENSG00000223537	RP5-919F19.5	0	0.353930407	0.131006801	0.047433191	0.101653951	0.113104689	0.306170525	0.354872863	0.095578573	0.098981336	0.144178105	0.201515123	0.116639532	0.264121435	0.165108556	0.174353747	0.057664363	0	0.213399418	0.043984005	0.291380418	0.965889897	0.069498445	0.131355673	0.618077744	0.105108597	0.151432541	0.400260422	0.202795739	0.198231284	0.147466493	0.534465287	0.662297526	0.217581097	0.350038613	0	0.228041355	0.292533005	0.098000168	0.110861632	0.158889966	0.044578426	0.405562193	0	0.066023997	0.336467448	0.238996269	0.328449969
ENSG00000223542	RP1-283K11.3	0	0	0	0	0.062391278	0	0	0	0	0	0	0	0	0	0	0	0	0	0	0	0	0.428955298	0	0	0	0	0	0	0	0	0	0	0	0	0	0.032135374	0	0	0	0	0	0	0	0	0	0	0	0
ENSG00000223546	LINC00630	0.373336852	0.31902318	0.922280494	0.344069407	0.645525075	0.99796576	0.551086023	0.994880927	0.912590793	0.355545502	0.389785376	0.27582207	0.278610068	0.622576049	0.479063321	0.657853779	0.328835589	0.140643319	0.634742771	0.608808363	0.700362734	2.1237809	0.511382782	0.62325606	0.582820216	0.930839631	0.08707886	0.582382684	0.600418335	0.915329646	0.28110136	0.746936052	0.646504955	0.836315048	0.793490519	0.405131799	0.28603005	0.590228674	0.735666345	0.96932717	0.586699968	0.857215158	0.828277908	0.237261431	0.550983268	0.744184918	0.960035621	0.46182941
ENSG00000223548	ACSL6-AS1	0	0	0	0	0	0	0	0	0	0	0	0	0	0	0	0	0	0	0	0	0	0.109568358	0	0	0	0	0	0	0	0	0	0	0	0	0	0	0	0	0	0	0	0	0	0	0	0	0	0
ENSG00000223552	CCR5AS	0.468373259	1.129158656	0.635556441	0.663492371	0.819827439	0.307369336	0.498778462	0.295546025	1.174010969	0.581353864	0.688870102	0.871274543	1.138391366	0.831823876	0.436194914	1.7943218	0.963372377	0.535272059	1.277039371	0.623681245	0.420999571	1.736144928	0.983389988	1.383900099	0.603185096	0.338056841	0.659937888	0.103635204	0.631611256	0.709024308	0.774220643	1.421473836	0.368257639	0.191798144	0.60376654	1.058873076	0.551246695	1.881044497	0.452462003	0.065588031	0.307186777	1.951975052	0.581288997	0.713371619	0.34787613	0.566285593	0.249567031	0.605086933
ENSG00000223554	AC078851.1	0	0	0	0	0	0	0	0	0	0	0	0	0	0	0	0	0	0	0	0	0	0	0	0	0	0	0	0	0	0	0	0	0	0	0	0	0	0	0	0	0	0	0	0	0	0	0	0.113610429
ENSG00000223561	AC003090.1	0.00870954	0.042393568	0.008798447	0	0.079122803	0	0.028973521	0.02056559	0.006345123	0.114051018	0	0.027569879	0.053712812	0	0.022340374	0.062244949	0.037372144	0.058482465	0.009833456	0.061883701	0.345708331	0.135079333	0.009134851	0.017592142	0.01972633	0.013965307	0	0.16794866	0.020866821	0.058948115	0.019846647	0.023595022	0.038127277	0	0.012690965	0.006892184	0.031451848	0.071255369	0	0.180965022	0.021458379	0.42145566	0.037187747	0	0	0.061382207	0.013320274	0.023543143
ENSG00000223563	AP001601.2	0	0	0	0	0	0.060944785	0	0	0	0	0	0	0	0	0	0	0	0	0	0	0	0.489017241	0	0	0.15469745	0.056563899	0	0	0	0	0	0	0.062170261	0	0	0	0	0	0	0	0	0	0	0	0	0	0	0
ENSG00000223571	DHRSX-IT1	0.03928826	0.218036693	0.35489684	0.055510073	0.146776839	0.587339266	0.065218249	0.218644411	0.288125871	0.169945577	0.043814906	0.286771454	0.168036983	0.394371209	0.250633375	0.611312134	0.034115607	0.104932764	0.28483359	0.195752545	0.532587522	0.92218895	0.081228155	0	0.170608077	0.062600908	0	0.153901568	0.031593557	0.119593607	0.059495443	0.420397785	0.134451584	0.308940352	0.111785408	0.408697908	0.047530965	0.260453987	0.294954295	0.219140902	0.184771894	0.10253443	0.308120292	0.139823263	0.411139871	0	0.172317452	0.247958963
ENSG00000223576	RP11-61K9.2	0	0	0.057820261	0.080677411	0.044610096	0.275597756	0.183461189	0.067619766	0.122200988	0	0.063796043	0.255148931	0.051335845	0.23001885	0.143157076	0.288112494	0.144379302	0.151362177	0.242297187	0.457202503	0.429325803	0.72780999	0.059992501	0.219120001	0.043591396	0.176379038	0.067100092	0.150610045	0.090752643	0.296430283	0.086416283	0.287414935	0.050750116	0.18909899	0	0	0	0.068120239	0	0.185789303	0	0.147955879	0.315412742	0.070030681	0	0.215885509	0.207908137	0.220295401
ENSG00000223581	LINC02665	0	0	0	0	0	0	0	0	0	0	0	0	0	0	0	0	0	0	0	0	0	0	0	0	0	0	0	0	0	0	0	0	0	0	0	0	0	0	0	0	0	0.039131403	0	0	0	0	0	0.078609429
ENSG00000223586	LINC01312	0	0	0	0	0	0	0	0	0	0	0	0	0	0	0	0	0	0.02574287	0	0	0	0.458129273	0	0	0	0	0	0	0	0	0	0	0	0	0	0	0	0	0	0	0	0	0	0	0	0	0	0
ENSG00000223587	LINC01986	0	0.042648455	0	0	0	0	0	0	0	0	0	0	0	0	0	0	0	0	0	0	0	0	0	0	0	0	0	0	0.03482089	0	0	0	0	0	0	0	0	0	0.125674996	0	0	0	0	0.10415067	0	0	0	0
ENSG00000223597	LINC02142	0	0	0	0	0	0	0.073373131	0	0	0	0	0	0	0	0	0	0	0	0	0	0	0	0	0	0	0	0	0	0	0	0	0	0	0	0	0	0	0	0	0	0	0	0	0	0	0	0	0
ENSG00000223598	RP1-292B18.4	0.171738356	0	0	0	0.023392316	0	0.050038137	0	0	0	0.033558648	0	0.053403721	0.042630939	0	0.027403142	0.026109246	0.119511993	0.033930087	0.019863374	0	0.118201062	0	0.060308049	0	0.024209734	0	0	0	0	0.045626362	0	0	0	0.043684694	0	0	0	0.044712389	0.050703139	0	0.020134092	0.025979921	0	0.029941749	0	0.0458267	0
ENSG00000223608	DSCR4-IT1	0	0	0	0	0	0	0	0	0	0	0	0	0	0	0	0	0	0	0	0	0	0	0	0	0	0	0	0	0	0	0.690723054	0	0	0	0.086578051	0	0	0	0	0	0	0	0	0.333911347	0	0	0	0
ENSG00000223617	LINC00370	0	0	0	0	0	0	0	0	0	0	0	0	0	0	0	0	0	0	0	0.024237431	0	0	0	0	0	0	0	0	0	0	0	0	0	0	0	0	0	0	0	0	0	0	0	0	0	0	0	0
ENSG00000223623	RP3-425P12.1	0	0	0	0	0	0	0	0	0	0	0	0	0	0	0	0	0	0	0	0	0	0	0	0	0	0	0	0	0	0	0	0.079848765	0	0	0	0	0	0.070284936	0	0	0	0	0	0	0	0	0	0
ENSG00000223626	LINC01044	0	0	0	0	0	0	0	0	0	0	0	0	0	0	0	0	0	0	0	0.025736551	0	0	0	0.039435619	0	0	0	0	0	0.024501098	0	0	0	0	0	0	0.047103902	0	0	0.097153529	0	0	0	0	0	0	0	0
ENSG00000223631	LINC01120	0	0	0	0	0.010769105	0	0.023150898	0	0	0	0	0	0.084739914	0	0.023741343	0.012625032	0	0	0	0.018219383	0	0.055382677	0	0.027955821	0	0	0	0	0.044016462	0	0.021092374	0	0	0	0.040096334	0	0	0	0	0.023461477	0	0	0	0	0.013801153	0.011069348	0	0
ENSG00000223634	AC012506.3	0	0	0	0	0	0	0	0	0	0	0	0	0	0	0	0	0	0	0	0	0	0	0	0	0	0	0	0	0	0.030141995	0	0	0	0	0	0	0	0	0	0	0	0.032088479	0	0	0	0	0	0
ENSG00000223635	RP4-613A2.1	0.085178402	0.377980759	0	0.030836675	0	0	0	0.051094425	0	0	0.048189612	0	0	0	0.10885453	0	0.144611754	0	0	0	0.081155667	0.3178395	0	0.043773423	0.065010301	0.034813691	0.237361933	0	0	0.027211611	0	0	0	0	0	0.03428471	0	0.101176023	0	0	0.053288289	0.028970753	0.210836778	0.291844291	0.043019175	0.034572756	0.097440274	0.058403518
ENSG00000223641	TTTY17C	0	0	0	0	0	0	0	0	0	0	0	0	0	0	0	0	0	0	0	0	0	0	0	0	0	0	0	0	0	0	0	0	0	0	0	0	0	0	0	0	0	0	0	0	0	0	0	0
ENSG00000223642	AC008277.1	0.033895119	0	0.034238093	0	0.077696316	0	0.110551764	0.135716583	0.024751795	0	0	0	0.03037053	0.117157799	0	0.030881775	0	0	0.019239781	0.011239593	0.032267194	1.425390596	0.035535271	0	0.012937812	0	0	0.023122588	0.013687681	0.031857343	0	0	0.044801217	0.058145	0	0.013498127	0	0	0.037926488	0.014483523	0	0.045042867	0.014714135	0	0	0.013612357	0.013074716	0.068250063
ENSG00000223643	RP11-108M9.1	0	0	0	0	0.023835807	0	0	0	0	0	0	0	0	0	0	0	0	0	0	0	0	0	0	0	0	0	0	0	0	0	0	0	0	0	0	0	0	0	0	0	0	0	0	0	0	0	0	0
ENSG00000223646	AC002463.3	0	0	0	0	0	0	0	0	0	0	0	0.034357928	0	0	0	0	0	0	0	0	0	0.085838558	0	0	0	0.017423943	0	0	0	0	0	0	0	0	0	0	0	0	0	0	0	0.014484937	0.018701171	0	0	0	0	0
ENSG00000223647	LINC01946	0	0	0.120180521	0	0	0	0	0	0	0.090718873	0	0	0	0	0	0.055378635	0	0	0	0.079404042	0	0.903939363	0	0	0	0	0	0	0	0	0	0.082077071	0.383212399	0.103506255	0	0	0	0	0.04560739	0	0	0	0	0	0	0	0	0
ENSG00000223649	RP11-359E8.3	0	0	0	0	0	0	0	0	0	0	0	0	0	0	0	0	0	0	0	0	0	0	0	0	0	0	0	0	0	0	0	0	0	0	0	0	0	0	0	0	0	0	0	0	0	0	0	0
ENSG00000223652	AC106786.1	0.025198359	0.230874902	0.169412022	0.170153973	0.629292175	0.043403988	1.938605044	1.001895905	0.791664794	0.428415956	0	0.79063304	0.838672507	0.947081646	2.298761463	0.486363246	0.085545934	0.743400125	0.5632807	0.893696706	0.304153587	0.777380923	2.119480828	0.280000376	0.816505335	0.52477331	0.195431804	0.492769348	2.530128875	0.834548596	0.995816195	0.163436306	0.71280205	0.890244552	0.387930758	0.702251133	0.469672201	0.976828847	0.211564388	0.143649744	0.5652432	0.27685386	0.643626117	0.282749336	0.452369859	0.309055675	0.297975643	1.742367824
ENSG00000223653	RP11-131L23.1	0.161426652	0.274890181	0.045295635	0.093951778	0.265533443	0.058032768	0.110131061	0.116648204	0.088412491	0.465976833	0.16790443	0.138284007	0.136044437	0.078848134	0.009749194	0.060879795	0.095470055	0.255956701	0.087332297	0.065904833	0.248216103	1.360230153	0.136655815	0.110976119	0.163026931	0.080050319	0.039630035	0.030628235	0.079934825	0.103169438	0.076101828	0.147263012	0.143682362	0.113603636	0.032853584	0.09580503	0.093605463	0.092201089	0.04191572	0.066122965	0.121540769	0.052211691	0.076500574	0.120735471	0.129971856	0.062211853	0.092881264	0.241581524
ENSG00000223660	AC012314.20	0	0	0.179955368	0	0	0	0.102221638	0.073087501	0	0	0.19772064	0	0	0.087319899	0	0	0	0	0	0.041022509	0	0	0	0.062683096	0.047147839	0	0.072526853	0.083495186	0	0	0.047432682	0	0.255636069	0	0	0	0	0	0	0	0	0.15957033	0	0.075688298	0	0	0	0
ENSG00000223662	SAMSN1-AS1	0.060449275	0.059558772	0.061055313	0.043205211	0	0	0	0.036136365	0.149284526	0	0.131710341	0	0.027362086	0.043280904	0.026276031	0.325553815	0.176085971	0	0	0	0.057571203	0.119956363	0.063346443	0.061221859	0	0	0	0	0	0	0.06893586	0.04142676	0	0.244969901	0	0	0.036972204	0.071917354	0	0	0	0.040601339	0.102737389	0.037439322	0	0	0.023449839	0
ENSG00000223665	CTB-111F10.1	0	0	0.094568896	0	0	0	0	0.056236394	0	0.07123112	0	0	0	0	0	0	0.120602591	0	0	0	0	0.626210184	0	0	0	0.038338924	0	0.241599828	0	0	0	0	0	0	0	0	0	0	0	0	0	0	0	0.058249594	0	0	0	0
ENSG00000223669	RP11-93B14.4	0.396325408	0	0.06920266	0	0	0	0	0	0	0	0.038666691	0	0.061468718	0	0	0.092751728	0	0	0	0	0.065264054	0	0.036342515	0.102873612	0	0	0	0.046918877	0	0	0	0	0	0	0.050307377	0.182220245	0	0	0	0	0	0.023215163	0	0.200904728	0	0	0	0
ENSG00000223675	RP11-86H7.6	0	0	0	0	0.009236281	0	0	0	0	0.017915989	0	0.018902404	0	0.08258976	0	0	0.010314919	0	0	0	0	0.047603441	0	0.01204838	0.009022831	0	0	0	0	0.014878963	0	0	0.031348411	0	0	0	0	0.01419562	0	0	0	0.015845215	0	0.014601424	0	0	0	0
ENSG00000223685	LINC00571	0.204038966	0.201174975	0.127084583	0.133744633	0.22034535	0.211641608	0.172791144	0.365312673	0.301272208	0.214775812	0.13988034	0.225792754	0.362335001	0.474297793	0.304413297	0.204259234	0.074055983	0.058685929	0.118751679	0.274912468	0.445039271	1.19713219	0.233025334	0.22563533	0.201224456	0.118244839	0.09959627	0.540318511	0.300408394	0.504407169	0.259337789	0.14198724	0.43229417	0.395482088	0.180151937	0.116498178	0.393244563	0.407774027	0.198530976	0.985559708	0.1783438	0.325772495	0.07369515	0.052882975	0.312591398	0.284628499	0.381315911	0.900594913
ENSG00000223692	DIP2A-IT1	0.059342301	0.114658046	0	0.083607633	0	0.10136524	0	0.07008717	0.04343714	0	0	0	0	0.083752085	0.051125589	0.342011306	0.196086269	0	0.066850758	0	0.110901079	2.439419025	0.338322709	0	0.089018475	0.182572214	0	0.080079345	0.047784559	0.0739357	0.132321183	0.080211707	0	0.195709253	0	0.047130454	0.071689024	0	0.087781105	0.146567586	0	0.116400479	0.051322944	0.207637053	0	0.181370588	0	0.080038742
ENSG00000223695	RP4-633O19__A.1	0.435513318	0.466551022	0.236339634	0	0.252636147	0.126480601	0	0.115769057	0.269287993	0.21360149	0.259190032	0.153522671	0.088239723	0.137924392	0.125411682	0.174139051	0.085545934	0.311219402	0.483386317	0.065399472	0.417139279	0.999728008	0.288999698	0.477875407	0.111190871	0.154732044	0.221308755	0.309753745	0.190689014	0.207209838	0.111847931	0.132196764	0	0.242316865	0.330094892	0.039655727	0.174105869	0.463450093	0.074022685	0.309532132	0.335277591	0.219758749	0.241659148	0.722057574	0.316752853	0.292597746	0.147907704	0.193611247
ENSG00000223697	AF230666.2	0.211065437	0.586241415	0.51449748	0.084429022	0.293552028	0.371946432	0.427706356	0.628481001	0.46396301	0.150244912	0.491686667	0.207210774	0.176504625	0.331992826	0.491618531	0.643871101	0.299939327	0.281274486	0.424595696	0.110684762	0.142440749	0.668406282	0.439299048	0.258735815	0.732285797	0.422959687	0.245250715	0.579346899	0.220609014	0.382413421	0.424283393	0.04684141	0.588618335	0.347720021	0.098597093	0.364591914	0.371911864	0.266227107	0.574194734	0.294330509	0.378402536	0.350315028	0.416250403	0.392561262	0.254587411	0.334529194	0.770132058	0.563110554
ENSG00000223704	LINC01422	0.004284233	0.053918804	0.055276327	0.030165038	0.115121156	0.06543099	0.188384705	0.069509691	0.04307597	0.094017941	0.01904374	0.209584411	0.11791836	0.059816277	0.036396337	0.196816334	0.043951691	0	0.038257566	0.06081073	0.102414942	1.901410611	0.022330222	0.080308318	0.09439411	0.044118568	0.020046172	0.11755106	0.034006532	0.055341918	0.041916675	0.128471104	0.247043055	0.093405248	0.085089387	0.006770434	0.119820318	0.253179908	0.015937148	0.010885216	0.067416876	0.047850805	0.032925157	0	0.050357906	0.079875986	0.035703321	0.028854522
ENSG00000223711	AC091633.3	0.229762121	0.926941445	0.210349421	0.118834579	0.264134899	0.042541186	0.157916358	0.085968797	0.186801972	0.3925595	0.254396229	0.114384012	0.107353017	0.102621696	0.06280343	0.411393768	0.124043899	0	0.08201964	0.016296312	0.135605928	0.575049751	0	0.073777144	0.091421376	0.133648474	0.05743162	0.03346385	0.077766953	0.189701513	0.227907229	0.160315841	0.085536635	0.042457881	0.105105317	0.07671321	0.143695394	0.220298608	0.158424557	0.102019036	0.030494112	0.271763123	0.273160056	0.25208739	0.048748571	0.168543534	0.179166366	0.331128149
ENSG00000223714	LINC02601	0.030722167	0.398345145	0.091166544	0.043460066	0.263498824	0.269274534	0.282521055	0.237089145	0.375936395	0.295634165	0.06775172	0.048640374	0	0	0.12756783	0.736420515	0.15307361	0.082456566	0.396196389	0.06002931	0.029245093	0.120645448	0.154309153	0.335313596	0.046314321	0.049037665	0.266064163	0.159659214	0.048966158	0.147714943	0.198754742	0.15991602	0.204520814	0.152774972	0.52574862	0.024350162	0.073446847	0.238744862	0.111552473	0.101759504	0.180351517	0.040841052	0.19975327	0.535671583	0.402006693	0.207263106	0.374880796	0.081995546
ENSG00000223715	LINC01208	0.096427886	0.117833976	0.232141292	0.085948938	0	0.021447841	0	0	0	0.037150358	0.231087876	0.114489746	0	0.069284002	0	0.066514829	0	0.437429189	0	0.016311893	0.135730372	0.985791458	0.387543527	0.144096022	0.091506552	0	0.112768435	0.033495656	0.077839747	0.076013236	0	0.033551917	0	1.192516839	0.03592676	0.057968507	1.743400732	0.342943401	0	0.021009148	0.089697789	0.065030473	0.021342897	0.06000512	0	0.984448517	0	0
ENSG00000223716	RP11-113O24.3	0	0	0	0	0	0	0	0	0	0	0	0	0	0	0	0	0.055253925	0	0	0	0	0	0	0.064373207	0	0	0	0	0	0	0	0	0	0.20895016	0	0	0	0	0	0	0	0	0	0	0	0	0	0
ENSG00000223720	RP5-1024N4.2	0	0	0.093890692	0	0	0	0	0	0	0	0	0.145408986	0	0	0	0	0	0	0	0	0	1.530159025	0	0	0	0	0	0.124958427	0	0	0	0	0	0	0	0	0	0	0	0	0	0	0	0	0	0	0	0
ENSG00000223725	AC007879.5	0	0.287569644	0.11748382	0.014275431	0.061344675	0.017396547	0.189887057	0.023742728	0.085604595	0.144882375	0.022380837	0.062947862	0.035697215	0.056371414	0.017243956	0.106261189	0.034588175	0	0.211750568	0.039320557	0.01908569	0.539796498	0.021028439	0.155019556	0.226167483	0.078897577	0	0.105814253	0.016104684	0.166968054	0.030471297	0.080211707	0.017751759	0.068229194	0.085792497	0.047130454	0.094815015	0.181106167	0	0	0	0.078634281	0.117031313	0.072583866	0.019960336	0.093533579	0.075330485	0.027175961
ENSG00000223726	CTA-929C8.7	0	0.043520666	0	0	0	0	0	0	0	0	0	0	0	0	0.038030792	0	0	0	0	0.057857523	0	0	0	0	0	0	0	0	0	0	0.033806043	0	0.039142482	0	0	0	0	0	0	0.144798276	0	0	0	0	0	0	0	0
ENSG00000223727	AC026188.1	0	0	0.05760829	0	0	0.016710909	0	0.067372701	0	0.028980067	0	0	0.01725134	0.027343419	0.016564297	0	0	0	0	0	0.054317202	0.466034201	0.098288283	0	0.029098652	0.030820484	0	0	0	0.012091808	0.014712035	0	0.083314245	0	0.028022961	0	0	0	0	0	0	0	0	0.023635288	0.019174323	0.015384611	0.01477733	0.026108367
ENSG00000223729	LINC02247	0.545553081	0	0.643422028	1.40584471	0	0.878593895	0.057300897	0	0	0	0	0	0	0	0	0.411669026	0	0.136393368	0	0	0	0	0	0	0	0	0	0	0	0.021686372	0	0	0	0.416587303	0.098404678	0	0	0	2.482716965	0.475209289	0.042545762	0	0.029786757	0	0.034322239	0	0	0.04664639
ENSG00000223732	RP11-321C24.1	0	0	0	0	0.062488198	0	0	0	0	0	0.252395736	0	0	0.112649685	0	0	0	0	1.022236155	0	0.076262147	0	0	0	0	0	0	0	0	0	0	0	0	0	0	0	0	0	0	0.068231808	0	0	0	0	0	0.125661936	0	0
ENSG00000223734	LAPTM4A-DT	0.087774368	0	0.045003773	0.031794769	0.101653951	0	0	0.103485689	0.12608094	0	0.316418547	0	0.039936852	0	0	0.040606879	0.07638476	0.118644342	0.098759042	0	0.083632553	0.172618591	0.046702273	0.045127217	0.067005799	0.035893821	0.102700033	0.060231173	0.070813614	0.08258866	0.067407839	0	0.039479409	0	0	0	0	0.104242181	0	0.037908354	0.054930793	0.14353166	0.112568361	0.300120589	0.087377194	0	0.034247892	0.060200425
ENSG00000223742	RP11-149B9.2	0	0	0	0	0	0	0	0	0	0	0	0	0	0	0	0.405497275	0	0	0	0	0	0	0	0	0	0	0	0	0	0	0	0	0	0	0	0	0	0	0	0.0847972	0	0	0	0	0	0	0	0
ENSG00000223745	CCDC18-AS1	0.301958939	1.474591887	1.121682222	0.609340485	2.19827835	1.870179189	2.635632886	2.207655771	1.616589571	1.329660944	0.765925424	2.109115704	0.837023757	1.16009883	1.417392573	1.912617326	1.510333408	1.451165278	1.645773594	1.201428027	2.39862345	3.098110338	1.042371176	1.423001435	1.812661783	0.778046752	1.236294132	2.234389223	1.243220093	1.832079344	1.571843031	1.219922315	1.689479323	2.012134461	1.025441684	1.009106882	2.046133107	2.265479287	1.352770037	0.529144385	0.698324066	0.966664776	1.78048611	1.391899369	1.50533296	2.265007972	1.894499114	1.318892415
ENSG00000223749	MIR503HG	0.390228009	0.611139573	1.798169386	0.969938721	0.147990593	0.465293303	1.736508685	1.038342701	1.241453385	0.616843246	0.364143349	1.145013395	1.823747144	1.327283867	0.362026548	1.512031433	0.697770052	2.697780717	0.976565425	0.57852119	1.10533706	0.867620276	0.406880645	0.788236055	0.540574239	1.010842663	0.462491839	2.17730433	1.424157459	0.424402869	0.21826878	1.125132157	1.768201989	2.273657496	1.276287465	0.256785898	0.616151607	0.455237729	0.947165326	0.172849353	0.896398297	0.703705252	0.894567279	0.807499753	0.253248069	0.683916764	0.691753216	0.177541788
ENSG00000223751	AC116609.2	0	0.136535362	0.687827838	0.931230059	0.768665562	0	0.078978338	0.71121773	0.034853708	0.973384545	0	0	0	0.131764689	0.630693293	0	0.158943347	0	0	0.031541713	0.922127904	2.527210019	0	0	1.729759437	0.344613853	0	1.567263334	0	1.094789798	0.072077988	0.064522175	0.199835181	0.081496196	0.371947618	0.213375267	1.098418381	0.263790737	0	0.08001742	0.90526011	0.153203218	0.924574513	0	0.223026134	0.342465219	0	0.790934024
ENSG00000223754	AC008073.9	0	0	0	0.129687669	0	0	0.077845584	0.108992365	0	0	0	0.144644578	0	0	0	0.042817379	0	0	0	0	0.044730009	0.955217866	0	0.047579757	0.035741345	0.037851111	0	0	0	0.195431579	0.035958132	0	0.12144911	0.156418938	0	0	0.056800759	0	0	0	0	0.122087087	0	0	0	0	0	0
ENSG00000223761	RP11-57C13.4	0	0	0	0	0	0	0	0	0	0	0	0	0	0	0	0	0	0	0	0	0	0	0	0	0	0	0	0	0	0	0	0	0	0	0	0	0	0	0	0	0	0	0	0	0	0	0	0
ENSG00000223764	LINC02593	0.893009321	0.054321735	0.790991615	1.139077573	0.772811018	0.078984252	3.780990776	0.140948127	2.718120871	1.503861374	1.171350723	1.797278963	0.123128724	0.485927997	0.39215718	0.355816173	0.124387386	2.084458883	0.239877782	1.57505397	0.189061462	0.275591622	0.201431086	0.061914653	0.104940019	1.972262708	0.333019344	1.06649908	2.556880107	2.471217989	0.82833361	2.55867548	1.053708681	1.945998373	0.869783468	1.73008623	1.07235004	0.301782133	1.652490313	1.493191157	0.950040744	0.116005398	0.679001517	0.771813922	2.392954829	0.405461564	0.141137171	3.33671568
ENSG00000223765	LINC01626	0	0	0	0	0	0	0	0	0	0	0	0	0	0	0	0	0	0	0	0	0	0	0	0	0	0	0.065939207	0	0	0	0	0	0	0	0	0	0	0	0	0	0	0	0	0	0	0	0	0
ENSG00000223768	LINC00205	1.907660267	2.068396425	2.386536572	2.611831695	2.002607446	1.938526594	3.35020619	1.938713781	2.15128118	1.868840545	2.657824479	2.969709994	2.133501862	1.578322798	1.88641234	2.558718052	1.63997405	2.01311808	1.64643979	2.313298697	2.723660891	1.994360149	2.727821455	1.994311101	2.181044407	1.965565478	2.0086663	2.245095465	1.818980482	2.471581413	2.761933876	2.304671747	2.301972367	2.309257262	1.026365468	1.748593893	2.198418164	2.360659086	1.569926337	2.634487465	2.085877047	3.107425677	2.480204525	3.020171887	2.499603293	3.259043766	1.880398494	2.265720726
ENSG00000223770	CACNA2D1-AS1	0	0.019139328	0	0	0	0.008452139	0	0.011548486	0.021201947	0	0	0.061018118	1.758859318	0.067982027	0.01670718	0	0	0	0.011004842	0.012814019	0.01849195	0.411068615	0.060280631	0	0.022067202	0	0	0.090181432	0.190756392	0.071677401	0	0	0.296153651	0.082213366	0	0	0.011817937	0	0	0	0	0	0	0	0	0.061092523	0.007471687	0.013226493
ENSG00000223774	RP11-307B6.3	0	0.037566544	0.148260628	0.027194591	0.19592932	0.06547336	0.44245938	0	0.055186636	0	0	0.328863062	0.253087485	0.156234598	0.243759486	0	0.065477778	1.093919208	0.569522041	0.212399613	0.356497373	0.901735444	0.078872021	0	0.242067921	0.090226798	0.429246018	0.101397991	0.030661806	0.342928484	0.243435868	0.149785331	0.488255401	0.1278603	0.159945585	0.030239636	0.217207949	0.40046188	0.056604885	0.032433545	0.221203665	0	0.157688471	0.046717696	0.037957056	0.597110649	0.086162623	0.101346953
ENSG00000223776	LGALS8-AS1	0.069481805	0.435451261	0.321032818	0.346717665	1.278541602	0.545681315	0.456189428	0.337101559	0.3027022	0.176751529	0.150848836	0.53802115	0.015838271	0.189619757	0.583075625	0.369483648	0.752120061	0.800414232	1.089837738	0.564490398	0.204849474	1.232429497	0.208230334	0.201572817	0.269823227	0.956941792	1.592936166	0.380501933	1.925847186	0.838176606	0.556090748	0.138511971	0.836376756	0.30419892	0.622887871	0.454899792	1.135703441	0.759151191	0.413283278	0.044620675	0.350189526	0.091966499	1.579830534	0.145482839	0.515721712	0.394856687	0.827574725	0.181498319
ENSG00000223783	LINC01983	0.027236608	0.079040348	0.157717323	0.038548539	0.198951391	0.580672497	0	1.208165352	0.019877072	0	0	0	0	0.038616184	0	0	0	0	0.147476498	0.017979373	0.076419682	1.002893014	0.485260538	0	0	0.418743836	3.405183394	0.036897423	0	0	0	0	0.024117609	0.337729498	0.078087598	0.084456459	0.03297967	0	0.637127514	0.023152964	0	0.018224576	0.023520492	0.066038207	1.10911691	0	1.699532483	0
ENSG00000223784	LINP1	0	0.132931884	0	0.115756916	0	0.024300604	0.046601615	0.065529127	0	0.082931303	0.205691186	0	0.02508436	0.416588803	0	1.806227213	0.048201934	0.038126869	0	0	0.269170899	0.110258559	0	0	0	0.022533193	0.032878901	0.457285156	0.044654542	0.017596382	0	0	0.02479558	0	0	0.022189376	0.03390385	0	0.020968384	0.115276841	0	0.091346966	0	0.067867243	0	0	0	0
ENSG00000223786	RP11-554D15.1	0.075502399	0.037677396	0	0.054044152	0.169994589	0.033205915	0.124325462	0	0	0	0	0	0	0.054138482	0.24442982	0	0.328993027	0	0	0.359321987	0.071925321	0.284190707	0	0	0.029077122	0	0	0	0.060863139	0.047735673	0.029253896	0.101857526	1.488464215	0.065537139	0	0	0.046272394	0	0	0	0.047175717	0.025622804	0	0	0	0.470575933	0	0
ENSG00000223791	UBE2E1-AS1	0.09666765	0.095260952	0.033281001	0	0.099886579	0.028599457	0	0	0.047720749	0.097258881	0.036752862	0.102461838	0.086808756	0.046674807	0.028349563	0.030017533	0.163674999	0	0	0.043204252	0.062061808	0.247590718	0.13346813	0.033372661	0.049649784	0	0	0.170690302	0.078034534	0	0.025190901	0.044677508	0.113341805	0	0.094118976	0.051771794	0	0.039268926	0.024682785	0.082466564	0.080202414	0.065193925	0.056369148	0.191472685	0.064862213	0.127130693	0.050168475	0.044579985
ENSG00000223795	RP11-473E2.2	0	0	0	0	0.044024277	0	0	0	0	0	0	0	0	0.360917841	0	0.051510041	0	0	0	0	0	0	0.059208791	0	0.043018757	0	0	0	0.045484857	0.035633379	0.043279027	0.076392215	0.098489527	0	0	0.044861746	0	0	0	0.267128091	0.069588254	0.110922922	0	0.258583184	0	0	0	0
ENSG00000223797	ENTPD3-AS1	0.35524195	0.587054679	0.515228054	0.887127021	1.325905471	0.860283268	0.44996807	0.869857965	0.90333715	1.570373284	0.573498831	0.778676498	0.430427182	0.618854026	0.879301872	0.762175525	1.687119435	1.732132541	0.898239977	0.27699615	1.171929454	1.293477779	0.453417721	0.635421807	1.16180603	1.277093074	3.103631794	0.931692986	0.866040771	1.252991377	0.885146025	0.384904249	0.81750341	0.854812927	0.703813308	0.898408579	1.113383451	0.880492118	0.676707561	0.359939872	0.588021243	0.852531328	1.405406594	0.95587055	1.01073126	1.505650787	1.012987977	1.073778949
ENSG00000223799	IL10RB-DT	0.312656655	0.652646061	0.433395028	0.583595385	0.293134712	0.197636203	0.490934053	0.13175786	0.520559591	0.487294154	0.334899916	0.693182037	0.75958426	0.578914497	0.313289009	0.65991222	0.371453891	0.602205977	0.637624061	0.252266454	0.546442074	0.667565677	0.12839548	0.502593061	0.404905207	0.232573727	0.250660194	0.410266118	0.432253238	0.599483966	0.547261313	0.720713379	0.354185039	0.3707804	0.248925462	0.474185287	0.414408268	0.776532147	0.290364634	1.12735558	0.344246221	1.112496839	0.289975573	0.655260936	0.393002525	0.345062607	0.207212739	0.272876409
ENSG00000223800	RP11-598C10.2	0	0	0	0	0	0	0	0	0	0	0	0	0	0	0	0	0	0	0	0	0	0	0	0	0	0	0	0	0	0	0	0	0	0	0	0	0	0	0	0	0	0	0.069083825	0	0	0	0	0
ENSG00000223806	LINC00114	0	0	0	0	0	0	0	0	0	0	0	0	0	0	0	0.023737005	0.011351741	0	0	0	0	0.288761692	0	0.026396549	0	0	0	0	0	0	0	0	0	0	0	0.010360751	0.015864793	0	0	0.011117993	0	0	0	0.123786358	0.01302781	0.020821926	0	0
ENSG00000223808	RP11-428L9.2	0	0	0.402525658	4.575278955	3.288939188	4.751165788	3.650934954	1.175582866	1.96295392	1.987429774	0	0.781544366	0.033873209	0.381057939	1.532488628	0.034442715	0.127025504	2.287252591	4.440876433	4.463744441	0.071095991	2.219593018	0.445737805	0.038285928	0.335188331	0.490688349	4.922143934	0	2.075472465	4.336161726	4.016285281	0.051225805	0.384330451	5.451424098	1.187935493	0.686008487	0.772800516	4.994808352	3.862366829	0	0.513002135	0.145669221	2.064330862	0	4.596884183	0.817386204	2.689098674	2.605289738
ENSG00000223809	RP11-85L21.6	0	0	0	0	0	0	0	0	0	0	0	0	0	0	0	0	0	0	0	0.066677692	0	0	0	0	0	0	0	0	0	0	0	0	0	0	0	0	0	0	0	0	0	0	0	0	0	0	0	0
ENSG00000223811	RP11-437J19.1	0.050254699	0.049511811	0	0.105076686	0	0	0	0	0	0	0	0	0.326286578	0	0.085294432	0	0	0	0	0.03326373	0.047853987	0	0	0	0	0	0	0	0	0.062661435	0.038477614	0	0	0	0	0	0.119045264	0.059828542	0	0	0	0	0	0.061511368	0	0.040221625	0	0
ENSG00000223812	RP11-197K6.1	0	0	0.025729145	0.018141786	0	0	0.042414331	0	0	0.18197079	0	0.040368596	0.067390811	0.139357677	0	0.090643102	0.065319162	0	0	0	0.117340096	0.19454111	0	0	0.019344406	0.040699273	0.029911877	0.034512546	0	0	0	0	0.150929041	0	0.142687318	0.020180244	0.061044936	0.030372593	0.056467344	0	0	0	0	0	0	0.020350625	0	0
ENSG00000223813	AC007255.8	0.120834749	0.13532862	0.759972749	0.888471865	1.940025842	1.784366508	1.784912804	1.284033314	1.112948936	1.528032315	0.019972948	1.305306761	0	0.475949901	0.588726954	0.079696149	0.759023029	0.184506773	1.828421264	1.356320299	0.683107537	2.377907086	0.018765106	0.105491428	1.434315093	1.358272443	0.705945548	0.912377019	1.144785795	1.826827248	1.324020371	1.050026219	1.711102272	1.436007481	0.628847415	1.080876749	1.042621316	1.132662059	0.74896033	0.145276561	1.04653088	0.023822755	2.109445425	0.021957506	1.323718202	1.673504255	1.508379958	1.633420856
ENSG00000223814	RP11-543D5.2	0	0	0	0	0	0	0	0	0	0	0	0	0	0	0	0	0	0	0	0	0	0	0	0	0	0	0	0	0	0	0	0	0	0	0	0	0	0	0	0	0	0	0	0	0	0	0	0
ENSG00000223815	DIAPH3-AS2	0	0	0	0	0	0	0	0	0.050531858	0	0	0	0	0	0	0	0	0	0	0	0	1.256480433	0.072268986	0	0	0	0	0	0.055575783	0.043571567	0	0	0	0	0	0	0	0	0	0	0	0	0	0	0	0	0	0
ENSG00000223817	CDH23-AS1	0	0	0	0	0	0	0	0	0	0	0	0	0	0	0	0	0	0	0	0	0	0	0	0	0	0	0	0	0	0	0	0	0	0	0	0	0	0	0	0	0	0	0	0	0	0	0	0
ENSG00000223823	LINC01342	0	0.106333544	0.265116901	0.055762161	0.47230148	0.253752804	0.312174797	0.09188112	0.331609166	0.434738172	0.035318523	0.815561608	0.014252512	0.022603965	0.093171655	0.098525704	0.253768865	0.47936142	0.278597498	0.101646188	0.408392006	0.62244225	0.143701009	0	0.047720389	0.531589922	0.055397004	0.346450817	0.038002937	0.09688675	0.094470999	0.021628976	0.685618681	0.527492332	0	0.144413274	0.389101661	0.323977966	0.047047714	0.248950668	0.168055137	0	0	0.019534221	0.165381952	0.927894874	0.475977713	0.42936966
ENSG00000223826	LINC01870	0.064995976	0	0	0	0	0	0	0	0	0	0	0	0	0	0	0	0	0.171122127	0.073201813	0	0	0.24700724	0	0	0	0	0	0	0	0	0	0	0	0	0	0	0	0	0	0	0	0	0	0	0	0	0	0
ENSG00000223829	AC004870.4	0.08197289	0.016520664	0	0	0	0	0	0.01986129	0.01222767	0.050049662	0	0	0	0	0	0.07479461	0	0	0.018928881	0	0.166554894	0	0.017588029	0.130620301	0	0	0	0.022749438	0	0.062022958	0	0	0.029538175	0	0	0	0	0.039747732	0	0	0	1.498293082	0.014475999	0.156974641	0	0.01339197	0	0
ENSG00000223831	RP1-56J10.8	0	0	0	0.07214418	0.078607368	0.087540107	0.164658735	0	0	0	0	0	0	0	0	0.091789339	0	0	0	0	0	0	0.105292437	0	0	0	0	0	0	0	0	0	0	0	0.27576148	0	0	0.229499774	0	0.689460486	0	0	0.087121369	0	0	0	0.221375273	0
ENSG00000223834	RP11-472N13.2	0	0	0	0.084957638	0.047007939	0.102991884	0.280386398	0	0.2466469	0	0.131411315	0	0	0	0.102114512	0.107963498	0	0.302549168	0.067936523	0.116720656	0	0.230193296	0.063199224	0.17598847	0.175568149	0.048636784	0	0.231525257	0.095549919	0	0.046212984	0.081508412	0.053471919	0	0.087176726	0	0	0.544902326	0.213432852	0.05135388	0	0.262219747	0.102501825	0.210848935	0.06003318	0	0.091384807	0
ENSG00000223837	XXbac-BPG181M17.4	0.145798902	0.210533482	0.46049305	0.20301708	0.365996782	0.244082437	0.123091452	0.249876735	0.389171098	0.401681927	0.236552644	0.117309161	0.067066115	0	0.242099663	0.569430323	0	0	0.378824903	0.232579594	0	1.054752669	0.078304196	0.147607991	0.164645087	0.714225038	0	0.366359592	0.278837869	0.378108531	0.216829769	0.366909268	0.248688359	0.351582485	0.301886808	0.17139949	0.090192141	0.7094037	0.162414076	0.345750566	0.091925971	0	0.450866808	0	0.277025918	0.277435312	0.315393086	0.282984053
ENSG00000223838	AC007091.1	0	0	0	0	0.035110428	0	0	0	0.0329664	0	0	0	0	0	0	0	0	0	0.050834752	0.029831899	0	0.174629275	0	0	0	0	0	0	0.036278982	0	0	0.061061987	0	0.077149813	0	0	0	0	0	0	0	0	0	0	0	0	0	0
ENSG00000223842	RP11-135J2.3	0.089286144	0.022504034	0.215670409	0.079562052	0.152442189	0.13334707	0.458695796	0.079654922	0.081465089	0.03434644	0.075168202	0.106058795	0	0.0951246	0.202671256	0.101157354	0.186938963	0.061594163	0.194365543	0.116388694	0.043164552	2.823732955	0.070703111	0.045916144	0.29845604	0.269169528	0.053175083	0.203971901	0.089502266	0.12425437	0.165692975	0.148816309	0.190524291	0.077550059	0.158914383	0.018096456	0.10763454	0.106027315	0.050701792	0.03857276	0.083040268	0.015278301	0.096028643	0	0.088882338	0.267448672	0.257730287	0.030948656
ENSG00000223843	EFCAB6-AS1	0.028992968	0	0.104597408	0.013804705	0.095246346	0.008436274	0.03233916	0.067818727	0.007088656	0.043543445	0.032346686	0.161669738	0.008709911	0.067857011	0.089420273	0.043754238	0.016824657	0	0.054103346	0.012790002	0.054678426	0.253318486	0	0.01964468	0.050880413	0.695610742	0.034041148	0.090016851	0.015573965	0.048089204	0.01481123	0.013230903	0.139794733	0.049795705	0.01417447	0.030555075	0.080614139	0.216177431	0.064181885	0.016478856	0.170680757	0.038549878	0.025039292	0.023794153	0.066461298	0.023170563	0.014876963	0.013201708
ENSG00000223850	MYCNUT	0	0.024372563	0	0	0	0	0	0	0	0	0	0	0.022161439	0.035091208	0	0	0	0	0.027914327	0	0	0	0	0.073915583	0	0	0	0	0	0.030916947	0.018904118	0	0	0	0	0.058023193	0.088086883	0.029504524	0	0.041756314	0	0.032912906	0	0.030343379	0	0	0	0
ENSG00000223855	HRAT92	0.029282213	0.014495222	0.036879938	0.056666754	0.110418137	0.068837895	0.196570245	0.085111592	0.128669841	0.319163972	0.032669011	0.069013712	0.096006835	0.020901365	0.031421011	0.200748626	0.025415356	0.049660803	0.104695708	0.057242708	0.15338182	0.221794124	0.038275887	0.080142967	0.016716764	0.058208375	0.332570228	0.416242556	0.029354574	0.128398736	0.076862797	0.068817272	0.107125842	0.050288898	0.010750757	0.051699268	0.09546922	0.118655241	0.0435315	0.067452253	0.027194084	0.009832239	0.012700132	0.693584747	0.186194197	0.102443786	0.129912894	0.05905639
ENSG00000223859	AC007403.3	0	0	0	0	0	0	0	0	0	0	0	0	0.040353608	0	0	0	0	0	0	0	0	0	0	0	0	0	0	0	0	0	0.034454122	0	0	0	0	0	0	0	0	0	0	0	0	0	0	0	0	0
ENSG00000223863	LINC01805	0	0	0	0	0	0.038761966	0	0	0	0	0	0	0	0	0.03842445	0	0	0	0	0	0.042495294	0	0	0.045204887	0.033950434	0	0	0.060334301	0	0	0	0	0	0.076361592	0	0	0.053974187	0	0.033469616	0	0.662804124	0	0.076142319	0	0	0	0.03430706	0
ENSG00000223870	AP000233.3	0	0	0	0	0	0	0	0	0	0	0	0	0.077611549	0	0	0.078896599	0	0	0	0	0	0	0	0	0	0	0	0	0	0	0	0	0	0	0	0	0	0	0	0	0	0	0	0	0	0	0	0
ENSG00000223872	AC006372.5	0	0	0	0.033349002	0	0	0	0	0.034159774	0	0	0	0.041883353	0	0	0.083950029	0	0	0.052663248	0	0	0	0.048972958	0	0.070239876	0.037645828	0	0.063145374	0	0	0.070660849	0	0	0	0.518293816	0	0.110860228	0.055636388	0	0.386645509	0	0	0	0	0	0	0.035920556	0
ENSG00000223874	LINC01921	0	0	0	0	0	0	0	0	0	0	0	0	0	0	0	0	0	0	0	0	0	0	0	0	0	0	0	0	0	0	0	0	0	0	0	0	0	0	0	0	0	0	0	0	0	0	0	0
ENSG00000223880	LINC01078	0	0	0	0	0	0	0	0	0	0	0	0	0	0	0	0	0	0	0	0	0	0.460879613	0	0	0	0	0	0	0	0	0	0	0	0	0	0	0	0	0	0	0	0	0	0	0	0	0	0
ENSG00000223881	RP11-553K8.2	0	0.068691594	0	0	0	0.060615957	0	0	0	0	0.07765459	0.109528819	0.062545876	0	0	0.395530009	0	0	0	0	0	0	0	0.137912407	0	0	0	0	0	0	0	0.094115489	0	0	0	0	0.163676419	0	0	0	0	0	0	0	0	0	0	0
ENSG00000223882	ABCC5-AS1	0.156991197	0	0.107586564	0	0.123257171	0.047137023	0.089753481	0	0.115941766	0	0	0	0.048644998	0	0	0.097277775	0	0	0.061128662	0.035925582	0.051662652	1.86389151	0.164259802	0.054945731	0.120515841	0.352760999	0.063600991	0	0.043669791	0.067621267	0.121225725	0.273456606	0	0	0.078492722	0.043071175	0	0	0.192983711	0	0.191872746	0.036412466	0.260980483	0.066382247	0.106056419	0.085594487	0.041733422	0
ENSG00000223883	LINC01707	0	0	0	0.029083872	0	0	0	0	0	0	0	0	0	0	0	0.037154267	0	0	0	0	0.038817317	0	0	0	0	0	0	0	0	0	0	0	0	0	0	0	0	0	0	0.034682436	0	0	0	0	0	0	0	0
ENSG00000223884	AC019048.1	0	0	0.034829971	0	0	0	0.057300897	0.080454343	0.02518111	0	0.038461276	0	0.119802991	0.096074173	0	0.150656648	0.116183791	0	0.113648914	0.067291454	0.157131977	1.055356751	0	0.134899926	0.077235491	0	0	0	0.081608378	0.064104995	0	0	0.174242259	0	0	0.02733686	0.121734084	0	0	0.167609379	0.083872687	0.068193496	0.11562577	0	0	0	0.026483321	0
ENSG00000223891	OSER1-DT	2.432545515	2.556541689	2.536209075	2.486104586	3.040352062	2.898370575	2.708432462	2.761218244	2.293357188	2.782909242	1.802657332	2.785349083	1.697786915	1.804321908	2.784577943	2.952682747	2.434015731	3.535242173	2.28733245	2.332166956	3.195105521	1.8869907	2.610108693	2.046700749	3.771967879	2.756619566	3.468103941	2.922595463	2.726329461	2.793974939	3.143426753	2.558704528	3.124809209	2.030825632	1.551587825	2.08334894	2.372803144	1.805034131	3.241344249	2.809163256	2.505759314	1.709440246	2.809983457	2.89243102	3.652949503	2.807300072	4.010683749	1.803529401
ENSG00000223901	AP001469.5	0	0.110012843	0.217283578	0.01639763	0.169707431	0.290567719	0.313314894	0.204883971	0.247796593	0	0.124140149	0.036514413	0.061010713	0.095866135	0.35212672	0.082123578	0.13438182	0	0.522205085	0.289627018	0.146859343	1.824908136	0.182719762	0.277263622	0.631070972	0.224037614	0	0.566704433	0.124759842	0.369779802	0.198145127	0.031263901	0.20982447	0.503370581	0.304242219	0.036254927	0.233507282	0.276682612	0.282547825	0.131727042	0.056329441	0.104504622	0.256127786	0.05594783	0.02292097	0.206629217	0.317842713	0.310855176
ENSG00000223906	RP5-837M10.2	0	0.203665815	0	0	0	0	0	0	0	0	0	0.085846562	0	0	0	0.049666845	0	0	0	0	0.051879974	0	0	0	0	0	0	0	0	0.034351552	0	0.073681139	0	0	0	0	0	0	0	0	0	0.072228951	0	0.066660071	0.054229534	0	0	0.073521901
ENSG00000223910	ZNF32-AS3	0	0	0.013494447	0	0	0	0	0	0	0	0	0	0	0	0.01148321	0	0	0	0	0	0	0.053384579	0.027884323	0.013531868	0	0	0.015699022	0	0	0	0	0.018157978	0.035179478	0	0	0.010574476	0	0	0	0.011347277	0	0	0	0	0	0.010664055	0.030511745	0
ENSG00000223911	AC009480.3	0	0	0	0	0	0	0.101742509	0	0.045097921	0	0	0	0	0.168877791	0	0	0	0	0	0.040826162	0	0.613826913	0	0.062385294	0	0	0	0.161675474	0	0	0	0	0.107243764	0	0	0	0	0	0	0	0	0	0.104661632	0	0	0	0	0.236076774
ENSG00000223914	LINC02471	0	0	0	0.027478568	0	0	0.183979997	0	0.028148008	0	0	0	0	0	0	0.035108906	0	0.052393076	0	0	0	0	0	0	0	0	0	0	0	0	0.194678881	0	0.067475682	0	0	0	0	0	0	0	0	0	0	0	0	0.030812119	0	0
ENSG00000223923	TNS1-AS1	0.17192838	0.698930094	0.291313126	0.12421827	0.258685388	0.253343081	0.710178793	0.247990479	0.215648514	0.19318412	0	0.588884325	0.1910314	0.345090554	0.148904078	0.22993995	0.468800677	0	0.778003739	0.196276149	0.624684945	0.329344665	0.614524502	0.214459691	0.364855858	0.838201333	0.375982109	0.229012475	0.105849091	0.236713041	0.100816269	0.11923979	0.53385623	0.67998473	0.127418432	0.232856589	0.508206188	0.154950986	0	0.111800667	0.108761024	0.1169254	0.438027668	0.302503835	0.088123338	0.295276242	0.068283676	0.118986076
ENSG00000223930	RP11-33A14.1	0.009283322	0	0.06440125	0.045588331	0.021515798	0	0.046057949	0	0	0	0	0.04383913	0.008310606	0	0	0.033513304	0.008050033	0.037680785	0.020886432	0.018268156	0.008833833	0.073573711	0.029014731	0	0	0	0	0.049768156	0	0.011615961	0.007084097	0	0	0	0	0	0.022423977	0.054577389	0.006940327	0	0.011478011	0.012371218	0	0	0	0.058232048	0	0
ENSG00000223935	LGALSL-DT	0.069997748	0.451283285	0.070697191	0.050076879	0.470629223	0.202651494	0.321730049	0.122217044	0.100813508	0.248061782	0.502308896	0.161958167	0.122979674	0.398838644	0	0.032275664	0.090362891	0.048188151	0.078817998	0.15638806	0.462998949	1.328255757	0.241872656	0.294709639	0.154494542	0.137275772	0.081985677	0.525309024	0.083801541	0.149194936	0.027089338	0.04802025	0.286728751	0.06074381	0.051401078	0.055635169	0.124959786	0	0.268141664	0.198750938	0.281315907	0.136826689	0.146904747	0.166304706	0	0.187486595	0.080134436	0.225091168
ENSG00000223941	LINC01014	0.39059512	0.418874523	0	0	0	0	0	0	0	0	0	0	0	0	0	0	0	0	0	0	0	0	0	0	0	0	0	0	0	0	0	0	0	0	0	0	0	0	0	0.212088776	0	0	0	0	0	0	0	0
ENSG00000223942	RP11-252P19.2	0	0	0	0	0	0	0	0	0	0	0	0	0	0	0	0	0	0	0	0	0	0	0	0	0	0	0	0	0	0	0	0	0	0	0	0	0	0	0	0	0	0	0	0	0	0	0	0
ENSG00000223944	RP5-1180C18.1	0	0	0	0	0	0	0.203554295	0	0	0	0	0	0	0	0	0	0	0	0	0	0	0.166326526	0	0	0	0	0	0	0	0.026985447	0	0	0	0	0	0	0	0	0	0	0	0	0	0	0	0	0	0
ENSG00000223946	RP11-533O20.2	0	0.411259166	0	0	0.119828791	0	0.458347105	0.179300467	0.112709008	0	0	0	0	0	0.132110626	0.592621194	0.367671355	0	0.589116378	0.102255675	0.277879615	4.185042902	0	0	0	0.237949642	0	0.382347319	0	0	0	0	0	0.254732481	0	0.122048661	0	0.341046319	0	0.130609554	0	0.103609851	0.13260658	0	0	0	0	0
ENSG00000223947	AC016738.4	0.25194002	0.092251144	0.014954411	0.036533351	0.121708277	0.019216401	0.049007593	0.051972842	0.229808313	0.529779285	0.008286359	0.135651906	0.039405537	0.169654988	0.03160829	0.110751656	0.006434392	0.010130324	0.64077949	0.043399654	0.252601352	0.664614958	0.007783343	0.177097317	0.055310426	0.114820254	0.017396065	0.08825937	0.046961623	0.068237199	0.044685278	0.039961252	0.258389534	0.087395639	0.053283495	0.017544204	0.170100059	0.735757554	0.011072705	0.006301678	0.045310011	0.077294114	0.03799446	0.196290839	0.029320892	0.124971127	0.005687147	0.955165832
ENSG00000223949	ROR1-AS1	0.119301389	0.077165469	0.219012806	0.025757183	0.039195782	0.04985626	0.173020872	0.051122755	0.165836314	0.054186967	0.110096163	0.045884575	0.57103514	0.888901465	0.049423785	0.058716693	0.086155155	0.068332983	0.134051958	0.038006543	0.027577669	0.674418959	0.030375767	0.036589842	0.0490575	0.112981659	0.067248083	0.029528989	0.051863599	0.067127216	0.033089332	0.177839401	0.117994029	0	0.112892799	0.017253871	0	0.109355014	0.208284644	0.036788859	0.044567228	0.423997182	0.166663535	0.095648365	0.014490856	0.057201026	0.086980542	0.009905156
ENSG00000223956	LINC01767	0.260455396	0.17622189	0	0.066062772	0.036446358	0.118682831	0.351839136	0	0.034221715	0	0.052184277	0.211145445	0.082732271	0.129452257	0.079508097	0.163565734	0.08020198	0.444106556	0.15281694	0	0.210230273	0.617796584	0.142445637	0.2228453	0.070365664	0	0.054898322	0.182017666	0.110149765	0.194760697	0.104919804	0.0633639	0.041478821	0.080041571	0.067799855	0.037141522	0	0.055736527	0	0.078588477	0.166599024	0.092191267	0.040457855	0.057306526	0	0	0	0.922955347
ENSG00000223960	CHROMR	1.664289515	1.22686067	1.472127026	1.129050238	1.69947859	1.925698144	1.341949786	1.743466292	1.560117517	1.13313924	2.929381418	1.40377167	1.704499359	1.345351325	0.806212822	1.99437057	1.524389234	1.026643252	1.618233572	1.295239206	2.554910479	2.286056339	2.136616099	1.599092865	1.413954898	0.654108781	1.171291275	1.788460634	1.001072048	1.467949149	1.578492755	1.095975645	1.806995696	1.772626646	2.2965818	0.949135274	1.266680676	1.562200349	1.066177039	1.717117741	1.273396402	2.132812177	1.560041752	1.344818463	1.655588098	1.075196174	1.171405286	1.453752484
ENSG00000223966	RP11-141J10.2	0	0	0	0	0	0	0	0	0	0	0	0	0	0	0	0	0	0	0	0	0	0	0	0	0	0	0	0	0	0	0	0	0	0	0	0	0	0	0	0	0	0	0	0	0	0	0	0
ENSG00000223969	AC002456.2	0.369330305	0.264423619	1.043390283	0.114913983	0.18372635	0.036027528	0.197377245	0.569709541	0.252340332	0.179025903	0.665925627	0.723100252	0.476788272	0.115110402	1.171964941	0.309156879	0.638164706	0.676250762	0.991747168	0.106735799	0.760398532	1.34311776	3.496094518	0	1.028011573	0.357494794	0.724207855	0.212416557	0.247548532	0.369925873	0.208800338	0.110294309	0.444972587	0.071039223	0.328177684	0.244380107	0.23510077	0.539078714	0	0.759959197	0.590149306	0	1.398098662	4.400013426	0.301369927	0.38128207	0.851561659	0.162092011
ENSG00000223975	AP001048.4	0	0	0	0	0	0	0	0	0	0	0	0	0	0	0	0	0	0	0	0	0	0	0	0	0	0	0	0	0	0	0	0	0	0	0	0	0	0	0	0	0	0	0	0	0	0	0	0
ENSG00000223979	SMCR2	0.045254553	0.556592062	0.254774242	0.912962805	0.716146129	0.287999	0.27918106	0.422219618	0.680851568	0	0.099208155	0.686334543	0.118426441	0.063996926	0.149907115	0.081344885	0.382746106	2.246263288	0.194043093	0.862132308	0.084928588	0.331431503	1.025888506	0.090260494	0.568508485	0.495183968	0.41933766	0.333284907	0.140416513	0.05645084	0.196338551	0.061273985	0.190207803	0.779592964	0.065566929	0.294902751	0.471566388	0.105846053	0.65194362	0.076009506	0.259595292	0.060061268	0.777816385	0.834407682	0.362273122	0.439147897	0.871694001	0.230402495
ENSG00000223985	LINC01874	0.049964143	0	0	0.070487463	0	0	0.160992675	0	0.036540764	0	0	0	0	0	0.164904606	0	0.350385648	0	0	0	0.1815617	0	0	0	0	0	0	0.252896262	0.040207533	0	0	0	0.779813772	0	0.497079578	0	0.060400198	0	0	0.27428255	0	0	0	0	0	0.039988276	0.834080623	0.252775347
ENSG00000223989	RP11-84A14.5	0	0	0	0	0	0	0	0	0	0	0	0	0	0	0	0	0	0	0	0	0	0	0	0	0	0	0	0	0	0	0	0	0	0	0	0	0	0	0	0	0	0	0	0	0	0	0	0
ENSG00000223991	AC104809.2	0	0	0	0	0	0	0.222668129	0	0.016007917	0	0	0.034806691	0	0	0	0.059150105	0	0	0.012434697	0.028811678	0	0.283805655	0	0.011157833	0.057495512	0.094522075	0	0	0	0.006906549	0.025073756	0.029799208	0	0	0	0.00871772	0	0	0	0	0.013616662	0	0.009504492	0	0	0	0.008443823	0
ENSG00000223993	LINC02647	0	0	0	0	0	0	0	0	0	0	0	0	0	0	0	0	0	0	0	0	0	0	0	0	0	0	0	0	0	0	0	0	0	0	0	0	0	0	0	0	0	0	0	0	0	0	0	0
ENSG00000223999	LL22NC03-102D1.18	0	0	0	0	0	0	0	0	0	0	0	0	0	0	0	0	0	0	0	0	0	0	0	0	0	0	0.066082116	0	0	0	0	0	0	0	0	0	0.133164197	0	0	0	0	0	0	0	0	0	0	0
ENSG00000224000	RP3-471M13.2	0.038875881	0	0	0	0	0	0	0	0	0	0	0	0.034839594	0	0	0	0	0	0	0	0	0	0	0	0	0	0	0	0	0.024464176	0	0	0	0	0	0	0	0	0	0	0	0	0	0	0	0	0.029869233	0
ENSG00000224008	LINC01441	0	0	0.011393141	0	0	0.009780044	0	0	0	0	0	0	0	0	0	0	0.009780716	0	0	0	0	0	0	0	0	0	0	0	0	0	0	0	0	0	0	0	0	0.013461374	0	0	0.013942125	0	0	0	0	0	0	0
ENSG00000224015	AC063976.3	0	0	0	0	0	0	0	0	0	0	0	0	0	0	0	0	0	0	0	0	0	0	0	0	0	0	0	0	0	0	0	0	0	0	0	0	0	0	0	0	0	0	0	0	0	0	0	0
ENSG00000224017	LINC01449	0	0.101042337	0	0.029886068	0.064491863	0.018303387	0	0.073671538	0.075349254	0.18068099	0.157276921	0.033467108	0.195365992	0.059268663	0	0.038176132	0	0.056940768	0.047227326	0.107747409	0.116490014	0.162716513	0.022123154	0.042429839	0.123419199	0.033741911	0.024782748	0.056648574	0.016944578	0.026371735	0.047815102	0	0.091057073	0.071720884	0	0	0	0.121653184	0	0	0.051657849	0.014106856	0.053965547	0	0.160016008	0.016851435	0.048024892	0
ENSG00000224018	AP000470.2	0	0	0	0	0	0	0	0	0	0	0	0	0	0	0	0	0	0	0	0	0	0	0	0	0	0	0	0	0	0	0	0	0	0	0	0	0	0	0	0	0	0	0	0	0	0	0	0
ENSG00000224020	MIR181A2HG	1.097756949	0.486556528	0.114071101	0.182706688	0.198417907	0.27711281	0.184501752	0.5992663	0.26016798	0.363851809	1.801796589	0.230206156	1.282984235	0.549638776	0.065771062	0.401861632	0.461006058	0.245467256	0.280532222	0.192707668	0.827725864	2.462209184	0.650358957	0.440985424	0.219829387	0.031119862	0.533098564	0.857444967	0.14908135	0.385125688	0.343818116	0.102897053	0.611916967	0.410082029	0.109996977	0.060655338	0.178558488	0.54001923	0.266393244	2.297965296	0.48861836	1.048516398	0.218962272	0.137607251	0.148069432	0.148298017	0.221995161	0.052251692
ENSG00000224023	EDRF1-DT	0.150518686	0.276760784	0.460066327	0.142961753	0.899467774	0.618766275	0.306652724	0.563662582	0.40075286	0.404998288	0.268698053	0.519860917	0.091677397	0.334439065	0.276716503	0.24014326	0.246222931	0.478757955	0.412749558	0.323697187	0.519498786	1.224601155	0.939114648	0.219653009	0.923649951	0.329484406	0.060897207	0.701659452	0.279989895	0.678099239	0.417284324	0.702603304	0.815273501	0.493306472	0.566942644	0.236432509	0.715189094	0.433261586	0.252992416	0.381028492	0.383538333	0.130021284	0.935300909	0.270125273	0.291749066	1.092095679	0.414565202	0.643413229
ENSG00000224027	RP1-231P7P.1	0	0	0.044696572	0	0	0	0.14319453	0	0	0	0	0	0	0	0	0	0	0	0	0	0	0	0	0	0	0	0	0	0.035595816	0	0	0	0	0	0	0	0	0	0	0	0	0	0	0	0	0	0	0
ENSG00000224028	LINC01853	0	0	0	0	0	0	0	0	0	0	0	0	0	0	0	0	0	0	0	0	0	0	0	0	0	0	0	0	0	0	0	0	0	0	0	0	0	0	0	0	0	0	0	0	0	0	0	0
ENSG00000224029	RP11-136K14.2	0	0	0	0	0	0	0	0	0	0	0.129936335	0	0	0	0	0	0	0	0	0	0	0.650647166	0	0	0	0	0	0	0	0	0	0	0	0	0	0.031737446	0	0	0.059381994	0	0	0	0	0	0	0	0	0
ENSG00000224031	TCEAL3-AS1	0.07009238	0	0.138273588	0.098605543	0.25474395	0.060944785	0.115554651	0.235184478	0.520919424	0.202005524	0	0	0	0.098775032	0.22782944	0	0.119426958	0	0.224892865	0.046501824	0	2.079943978	0	0.203265466	0.104952209	0.214054411	0	0.686185265	0	0.087250519	0.155598056	0	0	0.119191278	0.101168783	0	0.164533411	0.083337687	0	0.117055775	0.167615634	0.047129719	0.330691326	0.085662384	0.136327229	0.261264761	0.297229697	0.183032886
ENSG00000224032	EPB41L4A-AS1	1.62287987	2.453746542	2.20324512	2.043808168	2.194598183	2.791834231	1.932733656	2.300055994	2.145075847	3.662877248	2.624953623	2.98517975	2.071495129	2.841159577	2.912348556	2.33632339	3.662738131	2.927758034	2.950834795	1.926296958	3.68401204	2.233417353	2.479694585	1.522521302	2.165602591	2.213795047	2.946143569	2.50284627	1.749327542	1.226092706	1.370696606	2.35609275	2.944501289	1.90053531	1.846279408	1.942397627	2.519539018	2.435709654	1.870949794	3.291487373	3.329223418	1.870421534	3.036151315	1.963178558	2.337653039	2.583442056	2.391788882	2.594062083
ENSG00000224034	LINC02561	0.073055387	0.998297404	0.143978506	0.026376819	0.05699863	0.513675805	0.176973852	0.086209984	0.027019669	0	0.041255691	0	0.033147333	0.151734062	0.123327252	0.669875105	0.266157734	0	0.041711099	0.095392025	0.260239954	0.706173486	0	0.366712359	0.458348364	0.115617505	0	0.0500509	0.196356669	0.155530615	0.109980442	0.741460329	0.126825331	0.063406043	0.155343802	0.029331224	0.044758046	0.456560011	0.133566996	0.234338142	0.045632272	0.142662699	0.264942478	0	0.036819753	0.086974904	0.028416026	0.098373874
ENSG00000224038	RP11-347J14.8	0	0	0	0	0	0	0	0	0	0	0	0	0	0	0	0	0	0	0	0	0	0	0	0	0	0	0	0	0	0	0	0	0	0	0	0	0	0	0	0	0	0	0	0	0	0	0	0
ENSG00000224043	CCNT2-AS1	1.191381656	0.89212522	0.878112902	1.54707839	1.513001784	0.752482091	1.041673067	0.953468291	0.805342976	1.00977112	0.825449772	1.092675261	0.646689325	0.988351625	0.577266102	0.735581429	1.113734666	0.918792682	0.903008019	1.117401198	1.234439264	2.722964894	1.713194551	0.926246919	0.947087803	0.607354568	0.89489127	1.089141502	0.903921055	0.748571181	1.473525209	1.98474458	1.538095198	0.751316462	0.365327033	1.108208462	0.969722028	0.92329221	1.094895112	0.878315307	1.119673695	1.573382194	0.674595821	0.47331126	0.478347282	1.531154438	1.267093246	1.292106675
ENSG00000224046	AC005076.5	0.448157817	0.746544185	0.340046525	0.546082796	0.660820277	0.64276757	0.593132862	0.86057827	0.979904367	0.961292046	0.396692489	0.826872432	0.520736521	0.332593842	0.430531771	0.913926749	0.542114528	1.484156782	0.425341082	0.538815612	0.972905292	0.577336871	0.935759463	0.364057862	0.757209549	0.237331936	1.777387774	1.376046912	0.491375973	1.452125694	0.9798351	0.381970805	0.838083253	0.641736505	0.845867523	0.233963172	0.73378038	0.496691079	0.774473919	1.127905441	0.511692654	0.660373489	1.033715288	1.812218855	1.281103877	0.718671767	1.88037666	0.706988465
ENSG00000224048	LINC02612	0	0.055502457	0.01921678	0	0	0	0	0	0	0	0	0	0	0	0	0.01732414	0	0	0	0	0	0	0	0	0	0	0	0	0	0	0	0	0	0	0	0	0	0	0	0	0	0	0	0	0	0	0	0.025783478
ENSG00000224049	RP11-30O15.1	0	0.064200988	0	0.046593273	0.025627444	0	0.054771398	0	0	0	0	0	0	0	0	0.030017533	0	0.044833902	0	0	0.0313646	0	0	0.12909459	0.049649784	0	0	0	0	0.061281466	0.074290331	0	0	0	0.18247203	0	0.07868372	0	0.371114906	0	0	0	0.056369148	0	0	0	0	0
ENSG00000224057	EGFR-AS1	0.009210769	0.018088694	0.009304777	0.013070081	0.007151274	0	0.015395593	0	0	0.081350751	0	0.014646404	0.040764825	0.038928477	0.007916264	0.033253554	0	0	0.020723846	0	0.008764783	1.5717149	0	0.036965769	0	0.007402625	0	0.085344321	0	0	0	0	0	0.015897637	0.026716832	0	0	0	0	0.015602694	0	0.036514977	0	0.033667502	0	0	0.007059968	0
ENSG00000224063	AC007319.1	0.017507537	0.116603557	0.03515723	0.073195522	0.053653664	0.185949864	0.243744341	0.041170379	0.111013969	0.052220206	0	0.055059667	0.046531214	0.024857175	0.01505305	0.341065361	0.045090811	0.023869663	0.05848333	0.011543798	0.128201128	1.475687006	0	0.429022477	0.289327185	0.041830228	0.100037503	0.047107033	0.041769079	0.095995258	0.013368997	0.092877032	0.161943323	0.030155098	0.98537612	0.027594387	0.042120965	0.061778069	0.125920267	0	0.042944446	1.218754291	0.015111888	1.538714659	0.051660106	0.068585721	0.013428359	0
ENSG00000224066	RP4-622L5.7	0.127907114	0.091156543	0.129159862	0.092023415	0.141109381	0.229195744	0.09295621	0.22984384	0.344757328	0.13744786	0.161365333	0.116893971	0.066824639	0.053394318	0.241278219	0.051248993	0.156779039	0	0.292053656	0.061530603	0.10514722	0.51536625	0.133890811	0.075419242	0.028674018	0.117826471	0.108204847	0.365166975	0.074653257	0.092668349	0.228576297	0.124543255	0.129238997	0.242809913	0.081304852	0.087928208	0.311536158	0.379148794	0.136103016	0.124246124	0.023450406	0.07451147	0.141170587	0.134411971	0.244339238	0.660798011	0.191578675	0.194011741
ENSG00000224074	LINC00691	0	0	0	0	0.005825799	0.006506601	0	0	0.010912657	0	0.008379868	0.023776946	0	0	0.012869929	0	0	0	0.008473439	0	0.007140986	0.397275407	0.015699671	0.007602268	0	0	0	0	0.006021734	0	0	0	0	0	0.010937236	0	0	0	0	0	0	0.034710663	0	0	0.014900837	0	0	0
ENSG00000224075	TTTY22	0	0	0	0	0	0	0	0	0	0	0	0	0	0	0	0	0	0	0	0	0	0	0	0	0	0	0	0	0	0	0	0	0	0	0	0	0	0	0	0	0	0	0	0	0	0	0	0
ENSG00000224076	AC009487.4	0	0	0	0	0	0	0	0	0	0	0	0	0	0	0	0	0	0	0	0	0	0	0	0	0	0	0	0	0	0	0	0	0	0	0	0	0	0	0	0	0	0	0	0	0	0	0	0
ENSG00000224077	AP000936.4	0.05270675	0.051928263	0	0	0	0	0	0	0	0	0	0	0.047257838	0	0	0.09454851	0.045795297	0	0	0	0	0	0	0	0.040120066	0	0.061796401	0	0	0	0	0	0	0	0	0	0	0	0.115547512	0.130609554	0	0.035369864	0	0	0	0	0	0
ENSG00000224078	SNHG14	0.814124541	0.149762056	0.695148179	0.231688978	0.462787939	1.027107007	0.341068095	1.129888317	0.635732406	0.821893234	0.905982867	1.132452984	0.669970944	0.966490794	0.814427515	0.723895595	0.555626753	0.100097158	0.69645924	0.685739966	1.714590912	0.942604909	1.096372688	0.243902514	0.654676392	0.355510777	0.360404879	1.14686151	1.224530033	0.660757598	1.392361344	0.991966545	1.122085893	1.078580263	0.646838805	0.197736809	0.811793948	0.943148806	0.241764611	0.037423364	0.470401518	0.555849354	0.631178686	0.406501817	0.596083955	0.964359071	0.184754282	0.900878792
ENSG00000224079	AC091729.7	0	0.02909272	0	0.062230861	0.067826665	0.050814605	0	0.134971116	0.021557126	0.321633022	0	0	0.103036887	0	0.02540683	0.079249965	0	0.154500485	0	0.07646719	0.055686554	1.227086484	0.06127672	0.059220137	0.022436763	0.158694372	0.068532876	0.07891355	0.070057966	0.018562107	0.0666877	0.29310143	0	0.050715382	0.125030712	0.113403898	0.070642406	0.035206507	0	0	0.441759695	0.039264673	0.050568465	0.858557314	0.029396041	0.023602523	0.022673395	0.039975706
ENSG00000224086	PPM1F-AS1	0.06102471	0.117224034	0.060309669	0.073987213	0.131468181	0.077438567	0.204022332	0.146584799	0.083310387	0.113305316	0.068727071	0.153091684	0.165458339	0.081506134	0.12613501	0.167005483	0.121771785	0.102939429	0.199137631	0.093366547	0.154368266	0.710935529	0.073540322	0.095967844	0.132346207	0.149345664	0.179322215	0.100683849	0.083769278	0.109403215	0.134074851	0.106057802	0.216744401	0.130219741	0.088202176	0.082124862	0.104959114	0.176162848	0.05570786	0.086875638	0.16859148	0.056011654	0.129312615	0.110938296	0.112745669	0.104816084	0.184895275	0.084925955
ENSG00000224087	POTEF-AS1	0	0	0	0.062371356	0	0	0.653444992	0	0	0	0	0.429485699	0	0.062479908	0	0	0.075741036	0	0	0.02921878	0.122672518	1.328856423	0.091169285	0	0.957975342	0.070317497	0	0.326058807	0.035534984	0	0.033806043	0	0.077250963	0	0	0	0.338081899	0	0	0	0.05446447	0	0	0	0	0.035340896	0	0
ENSG00000224090	AC097468.4	0	0	0.161549783	0.089630289	0.039838998	0.340125662	0.105092117	0	0.009443822	0.076524704	0.070921283	0.080649234	0	0	0	0	0	0.017676616	0.267603003	0.161862196	0.08418312	0.286131801	0.31737974	0	0	0.010416695	0.573504112	0	0.148654669	0.079280617	0.058353862	0.135237434	0.011467389	0.189632717	0.074037106	0.165166135	0.09177135	0.242700219	0.103175257	0.820363129	0.016016307	0	0.0765146	0	0.0256809	0	0.02960208	0.795283019
ENSG00000224091	AC104389.16	0	0	0.04932634	0	0	0	0	0	0	0	0	0	0	0	0	0	0	0	0	0	0	0	0	0	0	0	0	0	0	0	0	0	0	0	0	0	0	0	0	0	0	0	0	0	0	0	0	0
ENSG00000224093	BCAR3-AS1	0.151041083	0.251257135	0.140397612	0.36458757	0.118533572	0.516490156	0.370413985	0.360079891	0.480279378	0.414899182	0.043792819	0.06206497	0.035191877	0.226750786	0.141063179	0.115979788	0.563972276	0.202651314	0.115176866	0.164836749	0.121026518	2.350477577	0.132880844	0.691499911	0.265609428	0.161175259	0.046077372	0.232692456	0.141785357	0.222817087	0.955892922	0.070516213	0.267099988	0.308798021	0.581651244	0.470416819	0.290640973	0.178665211	0.211665092	1.526866744	0.140681149	0.15111892	0.131179424	0.239803838	0.114222839	0.131409036	0.216641198	0.560541287
ENSG00000224095	LINC01935	0.114036019	0.057287227	0	0	0	0	0	0.134233801	0	0	0	0	0	0	0	0	0	0	0	0	0.055374017	0.874436169	0	0	0.044279049	0	0	0	0	0	0	0	0	0.099157078	0	0	0	0	0	0	0	0	0.050284156	0	0	0.046561514	0.044742498	0
ENSG00000224099	AC064834.1	0	0	0	0.03677824	0	0	0.085259179	0	0	0	0	0	0.023272846	0	0.04435479	0	0.022546793	0	0	0	0	0.198216804	0.027241934	0	0	0	0	0.035202028	0	0	0	0.03526112	0	0	0.037755367	0	0	0.091013669	0	0	0	0.017382007	0.022434977	0.031860604	0	0.041223959	0	0.035183901
ENSG00000224100	AP001630.5	0	0.165458182	0	0.08193371	0.089247117	0.192292922	0.096111522	0.134233801	0.042555618	0.168844577	0.064795337	0.091556691	0.052143474	0.233420632	0.09850049	0.104149851	0.050532363	0	0.12816403	0.148274057	0.055374017	0.222382066	0	0.05888817	0.128957509	0.136316573	0.133225284	0.078474158	0.046816232	0.270235985	0.044546827	0	0.051548693	0.099157078	0	0.090918172	0.32133423	0.069185656	0.206150585	0.143694441	0.139828878	0.039043059	0.050284156	0.071125248	0	0.298192649	0.130268214	0.152823469
ENSG00000224101	ELMO1-AS1	0	0	0	0	0	0	0	0	0	0	0	0	0	0	0	0.044015411	0	0	0.054425137	0	0	3.375676053	0	0	0	0	0	0	0	0	0	0	0.124754345	0	0	0	0	0.057495778	0	0	0	0	0	0	0	0	0	0
ENSG00000224116	INHBA-AS1	0.056323289	0.041818126	0	0.013538374	0.187765111	0.032811965	0.015946749	0.03918342	0.091132901	0.084195357	0.147264954	0.037632208	0.279498446	0.214827778	0.024462745	0.055549125	0.016500395	0.063963168	0.058275235	0.106222907	0.049243579	0.29696722	0.010007027	0.070959633	0.087950337	0.034191274	0.022344898	0.019387163	0.022850308	0.112388961	0.064243415	0.044913005	0.05808687	0.064768131	0.054818128	0.059327951	0.045725865	0.104734063	0	0.047950482	0.075008475	0.047112599	0.095819396	0.046301816	0.014222001	0.059822079	0.01459005	0
ENSG00000224122	POU6F2-AS1	0	0.065518883	0	0	0	0	0	0	0	0	0	0	0	0	0	0	0	0	0	0	0	0	0	0	0	0	0	0	0	0.041993585	0	0	0	0	0.096030876	0	0	0	0	0	0	0	0.112852556	0	0	0	0	0
ENSG00000224127	RP11-510C10.2	0	0	0	0	0	0	0	0	0	0	0	0	0	0	0	0	0	0.051932228	0.043060477	0	0	0	0	0	0	0	0	0	0.030707087	0.04766559	0.029210673	0	0	0	0	0.059945935	0	0	0	0	0	0.025584898	0	0	0	0.03053909	0.029339664	0
ENSG00000224128	LINC01248	0.05436463	0.053562108	0	0	0	0	0.089939406	0	0	0	0	0	0	0	0	0	0	0	0	0	0	0	0	0	0	0	0	0	0	0	0	0	0	0	0	0	0	0	0	0.134606315	0	0.072078407	0	0	0	0	0	0
ENSG00000224132	AC112715.2	0.141036523	0.382344431	0.446912741	0.241721897	0.399127034	0.062819081	0.827096439	0.314401704	0.4968802	0.389610632	0.1566686	0.40840968	1.103542589	0.449381625	0.482340899	0.189291468	0.062823324	2.006124317	0.491577819	0.182881592	0.910260035	0.272721706	0.46157868	0.272710427	0.347559235	0.114347162	0.380702694	0.50464689	0.497549841	0.132845974	0.209910732	0.432503073	0.540216715	0.616353907	0.201446014	0.449403611	0.247198785	0.452080243	0.253127717	0.120585059	0.592914369	0.185237029	0.734898969	0.463188123	0.205801928	0.218861433	0.305647127	0.188425309
ENSG00000224137	LINC01857	0.051759691	1.369093402	0.453148319	1.324923427	0.594672651	0.325707823	0.451146116	0.119833299	1.569328806	0.732634145	1.1531834	1.329450339	0.477448299	0.073128685	0.646024031	2.674883227	1.871691859	0.962248169	0.270578594	0.823048434	0.537849159	2.139023856	0.723692918	1.944635717	1.381641055	0.121701938	1.111050814	0.58160802	0.495838169	1.465266419	0.919388957	3.343610305	0.403925717	0.590292285	1.286355328	1.609308071	1.273941837	3.027822338	0.494982661	0.389650527	0.445291081	0.98157524	0.588863463	1.174291231	0.368337797	0.368865777	0.355893779	0.37601751
ENSG00000224138	AC000123.4	1.62749764	1.459216518	1.80661706	1.667903382	1.313960438	0.907223704	1.737110676	1.944499835	1.098217464	1.423517106	1.786984648	1.077081937	1.127262937	1.425257949	1.643574197	1.782778911	1.219298534	0.73662926	1.530214098	1.329162635	1.373295987	3.059947828	0.936131779	1.485163382	1.842698293	1.465922025	0.863394828	1.791521227	1.101150764	1.947431743	1.542099335	1.486489208	1.961959376	1.868373604	1.116957026	1.298574172	0.816100657	1.367889609	0.914261342	1.106381904	0.9936496	1.801509795	1.407145973	0.892176206	1.356152616	1.205140483	1.719919874	1.459825237
ENSG00000224141	MIR548XHG	0	0	0	0	0	0	0	0	0	0	0	0	0.015870771	0	0	0	0	0	0	0	0	0.201969472	0	0	0	0	0	0	0	0	0.013533727	0	0	0	0.051123218	0	0	0	0	0	0	0	0	0.021747671	0	0	0	0.047656223
ENSG00000224142	AMMECR1-IT1	0	0	0	0.095288775	0	0	0	0	0	0	0	0	0	0.064331638	0.039167735	0.041463111	0	0	0	0	0	1.20051167	0	0.046077251	0	0	0	0	0	0	0.068815864	0	0.079528532	0.077819206	0	0.071309649	0	0.054176365	0	0	0	0.030503724	0.039319557	0	0	0	0	0
ENSG00000224149	RP11-510C10.3	0	0.01154614	0	0	0.01814801	0	0	0	0	0.017657334	0	0	0	0	0	0	0	0	0.052217169	0	0	0	0	0	0.008892172	0	0	0.015909694	0.018755685	0.014663931	0	0	0	0	0.017071965	0	0	0	0	0.019844175	0	0.007829277	0	0	0	0	0	0
ENSG00000224152	AC009506.1	0.763588109	1.276095243	0.89750045	1.637351933	1.922417361	1.216685286	2.969178295	1.56254907	1.933427867	2.050112894	0.718049482	2.202557556	1.076443724	1.113945529	1.326989531	1.051688696	1.12316052	1.846822427	1.262714804	1.144730614	2.174303561	2.025429584	2.168446263	0.708140119	0.962092774	0.902707878	0.647040056	1.773983138	1.8842754	1.450165423	1.662090503	1.187486616	1.816297811	1.296757236	1.000365201	0.768915003	1.893239277	1.703073115	1.074015335	1.334276201	1.725577733	1.064373521	1.193121964	0.656718835	1.52597631	1.7649233	0.811893056	1.651170149
ENSG00000224153	LINC02054	0	0.021886854	0.087754818	0.015820229	0.05119554	0	0.241202916	0.05213447	0.094619899	0.066060287	0	0.168162696	0	0.062374298	0.294729853	0	0.05707847	0.51008054	0.121210629	0.043535021	0.062533849	0.24935785	0	0.022506228	0.033544715	0.017872555	0.101672414	0.116873137	0.03547436	0.081756615	0.033748333	0	0	0.14717252	0	0	0.026913222	0.199507469	0	0.018882265	0.106769343	0	0.019182451	0	0	0.086634716	0	0.088485672
ENSG00000224157	HCG14	0	0.060547351	0	0.207366711	0.382783009	0.104916055	0	0.141663253	0.28893051	0.259494489	0	0.272596652	0	0.16849186	0.153350502	0.307583837	0.053415154	0.083329547	0.069221409	0	0.367165148	0.612615872	0.349234624	0.121900667	0.092150463	0.097479497	0.863080166	0.161305098	0.14365258	0.378198015	0.092698592	0.161564405	0.157654654	0.104714955	0	0.096029451	0.337977644	0	0.090870914	0.102829667	0.075661784	0.195512781	0.378777901	0.279637428	0.282812115	0.187547409	0.263006809	0
ENSG00000224164	LINC02828	0.045814345	0	0.17681328	0.185916141	0.170138532	0	0.148080951	0	0.129544749	0	0.282427851	0.38782888	0.547945076	0.186226319	0	0.234131466	0.116233893	0.179211019	0.051641611	0.059994122	0.085964732	0	0	0.218389866	0.134630881	0.108017577	0.105544762	0.178328855	0.24017867	0.754373895	0.229245869	0.28647892	0.192445594	0	0.190603838	0.237097026	0.055400152	0.693012578	0.034360302	0	0.110828461	0.680432192	0.25675964	0.056095606	0.089810582	0	0.035219761	0.43368247
ENSG00000224165	DNAJC27-AS1	0.054034145	0.07913562	0.545417296	0.304492274	0.459486331	0.845279311	0.417506509	0.363498283	0.247950193	0.629728954	0.244548169	0.388540826	0.068167351	0.240104643	0.184732383	0.523137018	0.375975341	1.241550568	0.41194171	0.284081712	0.557811222	1.194586784	0.389851793	0.338213885	0.277510814	0.246676728	1.257924839	0.400421232	0.365377491	0.247545232	0.455262822	0.22512542	0.455571379	0.299925979	0.405817174	0.177326229	0.375304634	0.32713927	0.494285516	0.320043387	0.249613684	0.191728644	0.349688835	0.741727002	0.434421981	0.24199679	0.446726543	0.385999287
ENSG00000224167	LINC01357	2.147003045	1.255312622	0	0.091198721	0.33490358	0.037784313	0.269200993	0.195580584	0.031799924	0.2447189	1.901435131	0.708493713	0.253136916	0.177269718	0.109568828	0.416176914	0.1455491	0.702678899	0.096480643	0.111809675	0.196164513	0.456504423	0	0.45648666	0.097084515	0.069264844	0	0.222141879	0	0.132052999	0.033293656	0	0	0	0.619263936	0.340666341	0.103387719	0.150187631	0.095738702	0.893477216	0.105366082	0.192769076	0.178907481	0.37959443	0.085353675	0.197251881	0	0.169646674
ENSG00000224173	LINC02831	0	0	0	0	0	0	0.083697831	0	0	0	0	0	0	0	0	0	0	0.101766556	0	0	0	0.194721649	0	0	0	0	0	0	0.192813926	0	0.019481587	0.034604383	0	0	0	0	0	0	0	0	0	0	0	0	0	0.020370672	0	0
ENSG00000224174	RP4-798A10.4	0.077188586	0	0	0	0	0	0	0.176720084	0.056593374	0	0	0.121094196	0.069268844	0	0	0.070419107	0	0.104468434	0	0	0	0	0.299373972	0	0	0	0	0	0	0	0.116120158	0.104111383	0.068483313	0.131037363	0.111291909	0.061381736	0	0	0	0	0	0.051942841	0.066812881	0.094284091	0.076838046	0	0.059486895	0.103888711
ENSG00000224177	LINC00570	0.015629036	0	0.04685551	0.011121049	0.012140466	0	0	0.036785084	0.022697841	0.113977172	0.165638335	0.04922001	0	0	0.013436682	0.042280338	0.013556672	0.218736616	0.035067769	0.02053275	0.014873875	0.234570952	0	0.092485921	0.035291973	0.025024312	0	0	0.037320835	0.067280913	0.011932713	0.062800221	0.206830304	0.053370767	0.045144366	0.01237402	0.074314569	0.090924573	0	0	0.019313919	0.010443793	0.04009512	0.038111124	0.030947131	0	0.011985724	0.021191866
ENSG00000224184	MIR3681HG	0.013317139	0.026117379	0.020132542	0.004744676	0.005180649	0	0.011161911	0.007908598	0.009706079	0	0	0.062566422	0.017848497	0	0	0.047902343	0.078973692	0.14757583	0.044635748	0.008776468	0.018968286	0.315298153	0	0.013490168	0.010103829	0.005362865	0.061609108	0	0.02130147	0.008352805	0	0.096863135	0	0.011526446	0	0	0.10937282	0.007968359	0.004988378	0	0.008253497	0.004455132	0.017204753	0.016347	0.013255321	0	0.02034994	0
ENSG00000224186	C5orf66	0.169049521	0.132022606	0.326435054	0.198924664	0.323788481	0.341449113	0.33117443	0.343836448	0.362053069	0.187390256	0.179921515	0.331513921	0.213658456	0.162537077	0.961437067	0.244251924	0.135384821	0	0.275748576	0.302119069	0.100300018	1.516928504	0.443647133	0.301840273	0.307530306	0.437033432	0.097518098	0.392037437	0.303440177	0.280846408	0.335385618	0.2436518	0.306445859	0.463316587	0.211307719	0.187670848	0.391218406	0.785014889	0.230963737	0.214854348	0.15535622	0.198896229	0.299537989	0.079232196	0.300224315	0.314483849	0.248977224	0.555776516
ENSG00000224187	LINC01991	0	0.044046132	0.015210592	0.021348144	0	0	0	0	0	0	0	0	0	0	0.025774332	0.181017471	0	0	0	0	0	0.22658677	0	0.117732096	0	0	0	0	0	0.009446349	0	0.080166159	0	0	0	0	0.018248387	0	0	0	0	0.049617867	0.012995359	0.018480457	0	0.012021745	0	0
ENSG00000224189	HAGLR	0.403068807	0.373593947	2.417264574	1.920193897	0.771542577	0.607291624	1.990075211	2.20485253	1.817309149	0.896249867	0.474034319	0.976710176	0.828488956	0.890882505	0.743928539	0.852705319	1.568168987	1.468184438	0.792680659	1.440282059	1.213067799	2.503131494	1.886388267	0.56964467	0.933349868	0.757323242	0.468282395	0.880471172	2.148853757	1.144634375	2.395854504	1.329584762	1.408646881	0.747932145	1.821851224	1.468181568	0.770370949	1.971120575	1.900835758	3.353428334	1.688544171	2.099869623	0.874950955	0.611728205	0.97535967	2.531290362	1.932709063	3.738916999
ENSG00000224190	LINC02667	0.056497176	0	0	0	0	0	0	0	0	0	0	0	0	0	0	0	0	0	0	0	0.05380378	0	0	0	0	0	0	0	0	0	0	0	0	0	0	0	0	0	0	0	0	0	0	0	0	0.089099097	0.043469213	0
ENSG00000224192	SEZ6L-AS1	0	0	0	0	0	0	0	0	0	0	0	0	0	0	0	0	0	0	0	0	0	0	0	0	0	0	0	0	0	0	0	0	0	0	0	0	0	0	0	0	0	0	0	0	0	0	0	0
ENSG00000224194	AC008278.3	0	0	0	0	0	0	0.074506219	0	0.032851632	0	0	0	0	0	0	0	0	0	0	0	0	0	0	0	0	0	0	0.060750368	0	0	0.03439418	0	0	0.07688527	0	0	0	0	0	0	0.055405171	0	0.076664534	0	0.044734413	0	0	0
ENSG00000224195	RP11-574K11.5	0.608832315	0.601344062	0.574925185	0.573155828	0.616051775	0.316176174	0.910312204	0.698146623	0.667183185	0.38384461	0.395912892	0.330404198	0.366409447	0.427524319	0.46638564	0.527160432	0.189065046	0	0.712483884	0.369959454	0.469104814	0.986937405	0.592999074	1.016383817	0.514505112	0.830669916	0.130935665	0.822559119	0.216547061	0.750836257	0.387311824	0.731068722	0.74737432	0.640571962	1.271615224	0.364519515	0.527071106	0.744485524	0.311911436	0.349660236	0.137431087	0.517046936	0.393395202	0.532711046	0.402269483	0.745388858	0.851401057	0.681258876
ENSG00000224204	PHEX-AS1	0	0	0	0.009632326	0.010515775	0	0	0	0	0.020389407	0.015115218	0	0	0.019234686	0	0.118783535	0.011743228	0	0.0152836	0.008923362	0.075638453	0.384807917	0	0.013715583	0.010272861	0	0	0.054431834	0	0.025329362	0	0	0.011982663	0	0.019714083	0.010718189	0	0.016158289	0	0.045465678	0.016734798	0	0	0.016619876	0	0	0	0
ENSG00000224209	LINC00466	0.056744499	0.011356171	0.057314129	0.016353956	0.161270093	0.538043013	0.198913682	0.027186776	0.033315564	0	0.038274887	0.253059383	0	0.04860085	0.04888142	0.369707506	0.248252412	0.07698996	0	0.030148209	0.010971054	0.406136592	0.171519031	0.011678745	0.076866136	0.054730263	0	0	0.107306345	0	0.060496875	0.061702429	0.040383185	0	0	0.027203874	0.208829702	0.027390838	0.06756578	0.095054805	0.056181459	0.160581553	0.06824038	0.351686548	0.067521377	0.157279497	0.017623016	0.347664017
ENSG00000224215	RP11-371A19.2	0.028778426	0.056153412	0.057566082	0	0	0	0	0	0.021005307	0	0	0	0.051109669	0	0.02475731	0.197488423	0	0	0.03246316	0	0.05427736	0	0	0.085741352	0	0	0.066806055	0	0.023125612	0	0	0	0	0.049429843	0.041802113	0	0.068863689	0.034309424	0	0.140931862	0.03552562	0.057024331	0	0.199811011	0.056733374	0.022998763	0	0.038958733
ENSG00000224216	RP13-228J13.1	0.059038233	0.058168101	0.04495228	0.073043458	0.046013253	0.02588194	0.097569507	0.017750835	0.032530756	0.088213301	0	0	0.026716228	0.021287148	0.012884819	0.08001148	0.063858849	0	0.016916924	0.019691423	0.110342742	0.592463027	0.076930661	0	0.06692971	0.012050143	0	0.04038587	0.047538741	0.11769841	0	0.020368558	0.026408832	0	0.043309603	0.011865622	0.018164092	0	0	0.037864873	0.018522214	0.010014425	0.038462844	0.054496259	0.014918064	0.035604585	0.03420856	0
ENSG00000224218	RP11-359D14.3	0	0	0	0	0	0	0	0	0.777014508	0.318024727	0	0	0.196875247	0.763570119	0.189485007	0	0	0	0	1.12601679	0	1.216719253	0.75321217	0	0	0.336229198	0	0	0	0.140517246	0	0	0.194736749	0	0	0	0	0.257200819	0	0	0.265630139	0.149233694	0.190182554	0	0	0.605237103	0	0.289199963
ENSG00000224220	DTNB-AS1	0.120114615	1.344420191	0.17831981	0.608145568	0.305399183	0.053284874	0.195891208	0.207131321	0.496510942	0.335838723	0.616709997	0.271996548	0.662418113	0.16810769	0.200593791	1.228563626	0.499681545	0.307156583	0.316328857	0.118615225	0.455986424	2.728866721	0.184739263	1.996553159	0.374169939	0.049445211	0.494128584	0.160936417	0.188097933	0.283862295	0.220957284	1.308980481	0.253370832	0.459956542	0.088606369	0.310707098	1.212089513	2.210931794	0.046041083	0.052206659	0.215545455	0.158110053	0	2.291031702	0.061027063	0.313081863	0.137171672	0.305564502
ENSG00000224222	LINC02636	0.09571568	0	0.049141242	0.101785142	0	0	0.229407039	0.112793773	0	0.072821874	0.106508276	0.07675209	0	0.068767523	0.041893614	0.209240083	0	0.066075014	0.054832799	0.094510966	0.218049201	0	0	0.096924085	0	0.150806622	0	0	0.039147728	0	0	0.065846198	0.241258215	0.083158612	0.137622648	0	0	0.113615666	0.072093571	0.232272769	0	0.156251219	0	0.372970884	0.095283745	0	0	0
ENSG00000224223	VSTM2A-OT1	0	0	0.025695491	0.030071471	0	0.014752676	0.890769065	0.049835143	0	0.025596801	0	0.724038117	0	0.024149627	0.390359633	0	0	0.670337058	0	0	0	0.034255538	0.404284784	0	0.1241605	0	0	0.03446754	0.800608385	0	0.936059713	0	0	1.361457005	0	0.020153797	0	0.686256466	0	0.042923632	1.852752205	0.033835893	0.014680325	0	0.114532788	1.603229295	2.994779062	0
ENSG00000224228	RP1-15D23.2	0	0	0	0.022619567	0	0.027547669	0	0	0	0	0	0.050237754	0	0	0	0.028914113	0	0	0.035796502	0	0	0.44418249	0	0.032147278	0	0.050647865	0	0	0	0.039635394	0	0.043043186	0	0.05447273	0	0.049882418	0	0.037829868	0.047162286	0	0.077302949	0.021247204	0	0	0	0.025368819	0	0
ENSG00000224231	LINC01832	0	0	0	0	0.035925615	0	0.076474542	0	0.033732388	0	0	0.072826973	0	0	0	0	0.079072953	0	0	0	0	1.635609382	0	0	0	0	0	0	0.037120953	0	0	0.062466803	0.040887189	0	0	0.036610972	0.055793226	0	0.101422715	0	0	0.03094031	0.039880585	0	0	0	0	0
ENSG00000224238	WARS2-IT1	0.049487279	0.012344225	0.06221565	0.03533203	0.498650726	0.0640122	0.061902319	0.044083502	0.071495149	0.275849352	0.041571551	0.205253503	0.08740846	0.052770761	0.010772348	0.202720289	0.14517941	0.050693623	0.235568565	0.056838537	0.358642438	1.825990384	0.039075124	0.122184359	0.056126783	0.04968115	0.029308176	0.161675474	0.180071326	0.135308204	0.019068213	0.050517144	0.177836449	0.063887772	0.036271215	0.068046699	0.212599903	0.115523751	0.027934243	0.021211629	0.147892849	0.049513685	0.063703532	0.01538402	0.012473681	0.115696235	0.009608139	0.016998807
ENSG00000224239	AC090044.2	0	0	0.524439286	0.072285762	0	0.129644601	0.240883654	0	0.037484247	0.348144417	0	0.229992077	0.133672838	0.07241114	0	0.445756455	0.044524989	0	0	0.222256532	0	0.370808364	0	0	0.039005062	0	0	0	0.737273466	0	0.756454332	0.06933872	0.291482083	0	0.074182309	0.040678511	0.12134255	0.119538985	0	0.043618394	0.063149316	0	0.044305838	0	0	0.080904912	0	0
ENSG00000224243	SOX1-OT	0	0	0	0	0	0	0	0	0	0	0	0	0	0	0	0	0	0	0	3.65881101	0	0	0	0	0	0	0	0	0	0.319355594	0	0	0	0.362040586	0	0	0	0	0	2.511641811	0	0	0	0	0	0	0	0
ENSG00000224247	AJ009632.3	0	0	0	0	0	0	0	0	0	0	0	0	0	0	0	0	0	0	0	0	0	0	0	0	0	0	0	0	0	0	0	0	0	0.032235607	0	0	0.045014249	0	0	0	0	0	0	0	0	0	0.014360573	0
ENSG00000224250	RP11-78A18.2	0	0	0	0	0	0	0	0	0	0	0	0	0	0	0	0	0	0	0	0	0	0	0	0	0	0	0	0	0	0	0	0	0	0	0	0	0	0	0	0	0	0	0	0	0	0	0	0
ENSG00000224251	RP11-499O7.7	0.103762913	1.83624381	0.104787693	0	0	0	0.087404595	0.339386578	0.07626285	0.225089146	0.169852681	0	0.263285368	0.145545361	0.253613573	0.094738366	0	0	0.325024494	0.034968282	0.19143828	0	0	0.338465592	0.260393404	0.163230307	0	0.204197383	0	0.097664176	0	0	0.046813258	0	0.724977304	0	0.124959786	0.531449151	0.039634006	0	0.127333038	0.103817257	0.132869408	1.525329583	0	0	0.040623529	0
ENSG00000224257	VWC2L-IT1	0	0	0	0	0	0	0	0	0	0	0	0	0	0	0	0	0	0	0	0	0	0.553711011	0	0	0	0	0	0	0	0	0	0	0	0	0	0	0	0	0	0	0	0	0	0	0	0	0	0
ENSG00000224259	LINC01133	0.376416593	0.476648738	0.080473415	0.070976432	0.350889351	0.017642385	0.362160188	0.024077501	0.044045397	2.425301951	0.592068595	0.212024367	0.01821275	0.057157232	0.017487651	2.974653026	0.052296365	0.713796297	0.566592072	0.641963732	0.344974525	0.601930843	0.063052688	0.983984962	0.030713316	0.016356491	0.201975482	0.081186467	0.322471919	3.445337973	0.046105206	1.003668117	0.24895899	0.069176385	0	0.251995461	1.841383572	2.398656295	0.432900699	0.051234324	1.062847467	0.238679424	0.085718316	2.427189678	0	0.183791774	0.031036302	0.777010173
ENSG00000224260	RP1-272L16.1	0.024052909	0	0.287819022	0.017129558	0.865319755	1.26233711	0.079050231	0.02847109	0	0	0	0.111500799	0.202202181	0.100024793	0.020687347	0	0	0	0.130857443	0	0.067619931	0.095085608	0.509192093	0	0.38492068	0.038445096	0.083140822	0	0	0	0.018376964	0	0.083359681	0.76386218	0.034963847	0	0.670414804	0.287943428	0.035788918	0	0	0.016088427	0	0.086751181	0.138029854	0.78581354	0	0.18528237
ENSG00000224265	LINC02633	0	0	0.065482429	0	0	0	0	0	0.093448275	0	0	0	0	0.091431343	0	0	0.056362639	0.461356137	0.142520141	0	0.061751054	0	0	0	0	0	0	0	0	0	0	0	0	0	0.093652842	0	0	0	0	0	0.079803311	0	0	0	0.185548745	0.051941842	0	0
ENSG00000224267	RP11-149F8.5	0	0	0	0	0	0	0	0	0	0	0	0	0	0	0	0	0	0	0	0	0	0	0	0	0	0	0	0	0	0	0	0	0	0	0	0	0	0	0	0	0	0	0	0	0	0	0	0
ENSG00000224269	AP000697.6	0	0	0	0	0.058152185	0.451636855	0.122743367	0	0	0	0	0	0	0	0.064252992	0	0	0	0	0.049468471	0	0	0	0.075473432	0	0	0	0	0	0.092734539	0.112165366	0.722159124	0.066113817	0	0	0	0	0.088583242	0.056031671	0.490590305	0	0.09858753	0.064499899	0.091049698	0.453514873	0	0	0.10033615
ENSG00000224271	RP11-191L9.4	0.269396962	0	0.381983165	0.418563612	0.017569463	0.564691851	0.522544184	0	0.008268789	0	0	0.234034081	0	0	0.809799157	0.050931878	0.409829596	0.045958409	0.025507263	0.453015365	0.042716062	3.510919884	0.697092654	0	0.302627167	0.657312549	0.385692678	0.293247724	0.333017606	0.254381536	0.359510217	0.14732452	0.029917087	0.65420039	0.365185224	0.120917008	0	0.421752275	0.114473777	0.693020189	0.726504351	0	0.437363579	0.094805307	0.258804757	0.594664835	0.347276513	0.448622111
ENSG00000224272	AC114730.3	0.281744373	0.066543374	0.70434814	0.240732416	0.924924109	0.570081558	0.146704221	0.092593076	0.128332784	2.340061925	0.038107003	0	0.040671928	0.032438604	0	0.223058934	0.049097095	1.180183146	2.399537695	0.01508586	0.064327873	0	2.964143301	0.196169809	0.034517014	0.253947195	0.141881157	0.091047053	0.182089475	0.056598461	3.282127796	0.257928954	0.040206182	0.039330499	0.246688195	0.502751167	0.616369029	1.913377911	1.934428962	0.49937401	0.236219137	0.146079701	0.237698091	0.282064462	0.192958475	0.538350149	0.212959263	0.046217923
ENSG00000224276	ARHGEF2-AS1	0	0.654317925	0.294410943	0.045220582	0.731762795	0.513278682	1.03634423	0.399216316	0	0.094441579	0	0	0.056733786	0.173242878	0.107023082	0.166551211	0.302270452	0	2.420460775	0.46818848	0	0	1.024529484	0.064059167	0.183789358	0.100297468	0	0.085314798	1.327481381	0.742866747	0.184848746	0	0.260884397	0.301709644	0.091389775	0	1.51035749	0.214875154	0.303756794	0.296622371	0	0	0	0.220599709	0.062962936	1.237756007	0.141407544	2.291838471
ENSG00000224277	AP000345.2	0	0	0	0	0	0	0	0	0	0	0	0	0	0	0	0	0	0	0	0	0	0	0	0	0	0	0	0	0	0	0	0	0	0	0	0	0	0	0	0	0	0	0	0.051142592	0	0	0	0
ENSG00000224281	SLC25A5-AS1	0.26226838	0.339901754	0.445030675	0.572792673	0.863043091	0.15290564	0.804441351	0.544771324	0.652556603	0.749775537	0.464534494	0.725880859	0.389125795	0.50316759	0.375399539	0.80939747	0.583115855	0.253735886	0.542978868	0.31837805	0.837229678	1.015607458	0.427014246	0.401377803	0.578469216	0.542832718	0.35147796	0.766701913	0.43583696	0.797397894	0.382983164	0.676970792	0.761279865	0.667531902	0.730142912	0.284451647	0.6950458	0.622283605	0.642155743	0.779676624	0.793098863	0.40558904	0.971472811	0.650043469	0.955788971	0.598771476	0.570496009	0.483675273
[truncated: 14,135 more rows]
[truncated: 279 more columns]
